# Supplementary material for: Identification of SNPs in Closely Related Temperate Japonica Rice Cultivars Using Restriction Enzyme-Phased Sequencing
Source: PLoS One. 2013 Mar 26;8(3):e60176. doi: 10.1371/journal.pone.0060176 (PMC3608622; doi:10.1371/journal.pone.0060176)
Supplement: Table S3 — List of the 4,469 SNPs used for the phylogenetic analysis. (XLSX) [file pone.0060176.s006.xlsx]

## Sheet: Table S3
Table S3. List of the 4,469 SNPs used for the phylogenetic analysis
CHROM	POS	REF	ALT	Colusa	Caloro	Calrose	CS-M3	CS-S4	M5	S6	Calrose 76	M7	M9	Calmochi-201	L-201	M-101	M-301	S-201	Calmochi-202	M-302	M-401	M-201	L-202	Calmochi-101	M-202	A-301	M-102	M-203	S-101	M-103	S-301	L-203	M-204	A-201	L-204	S-102	Calhikari-201	Calmati-201	L-205	M-402	M-104	M-205	M-206	M-207	Calamylow-201	Calmati-202	L-206	M-208
chr01	130469	C	T	C/C	C/C	C/C	C/C	C/C	C/C	-/-	C/C	C/C	C/C	C/C	C/C	C/C	C/C	C/C	-/-	C/C	-/-	C/C	-/-	-/-	-/-	C/C	C/C	C/C	C/C	-/-	-/-	-/-	C/C	C/T	C/C	C/C	-/-	C/T	-/-	-/-	-/-	-/-	C/C	-/-	-/-	-/-	-/-	-/-
chr01	269902	G	A	G/G	G/G	G/G	G/G	G/G	G/G	G/G	G/G	-/-	G/G	G/G	G/G	G/G	G/G	G/G	-/-	G/G	-/-	-/-	-/-	-/-	-/-	G/G	G/G	G/G	G/A	-/-	G/G	-/-	G/G	G/G	-/-	G/G	G/G	G/G	-/-	G/G	-/-	-/-	-/-	G/G	G/G	-/-	G/G	-/-
chr01	488840	C	G	C/C	C/C	C/C	-/-	-/-	C/C	C/C	C/C	C/C	C/C	-/-	C/C	C/C	C/C	C/C	C/C	C/C	-/-	-/-	-/-	-/-	-/-	-/-	C/C	-/-	-/-	-/-	C/C	-/-	C/C	C/G	-/-	C/C	C/C	-/-	-/-	-/-	C/C	-/-	C/C	-/-	-/-	C/G	C/C	-/-
chr01	577958	A	G	A/A	A/A	A/A	A/A	A/A	A/A	A/A	A/A	A/A	A/A	A/A	A/A	A/A	A/A	A/A	A/A	A/A	A/A	-/-	-/-	A/A	-/-	A/A	A/A	A/A	A/G	-/-	-/-	A/A	A/A	A/A	A/A	A/A	A/G	A/A	A/A	-/-	A/A	A/A	A/A	-/-	-/-	-/-	-/-	A/A
chr01	585965	T	G	T/T	T/T	T/T	T/T	T/T	T/T	T/T	T/T	-/-	T/T	-/-	T/T	-/-	T/T	T/T	-/-	T/T	-/-	-/-	T/T	T/T	-/-	-/-	T/T	-/-	-/-	T/T	-/-	-/-	T/T	T/T	T/T	T/T	-/-	T/T	-/-	-/-	T/T	-/-	T/T	-/-	G/G	-/-	T/T	T/T
chr01	611586	C	T	C/C	C/C	C/C	C/C	C/C	C/C	C/C	C/C	C/C	C/C	C/C	C/C	C/C	C/C	C/C	C/C	C/C	-/-	-/-	C/C	-/-	-/-	C/C	C/C	C/C	-/-	-/-	C/C	C/C	C/C	C/C	C/C	C/C	C/T	C/C	-/-	C/C	C/C	-/-	C/C	-/-	-/-	-/-	C/C	C/C
chr01	620571	T	C	T/T	T/T	T/T	T/T	-/-	T/T	T/T	T/T	-/-	T/T	T/T	T/T	T/T	T/T	T/T	T/T	T/T	T/T	-/-	-/-	-/-	-/-	T/T	T/T	T/T	-/-	T/T	T/T	-/-	T/T	T/T	-/-	T/T	T/C	-/-	T/T	T/T	-/-	-/-	T/T	T/T	-/-	-/-	T/T	-/-
chr01	720121	G	A	G/G	G/G	G/G	G/G	G/G	G/G	G/G	G/G	-/-	G/G	-/-	-/-	G/G	G/G	G/G	G/G	G/G	G/G	-/-	-/-	-/-	G/G	G/G	G/G	G/G	-/-	-/-	-/-	-/-	G/G	A/A	G/G	-/-	G/A	-/-	-/-	G/G	G/G	-/-	-/-	-/-	G/A	-/-	-/-	G/G
chr01	792531	C	T	T/T	T/T	T/T	T/T	T/T	T/T	T/T	T/T	-/-	-/-	-/-	C/T	T/T	T/T	T/T	-/-	T/T	-/-	-/-	-/-	-/-	-/-	-/-	T/T	T/T	C/T	-/-	-/-	C/T	T/T	C/T	-/-	T/T	C/T	T/T	C/T	-/-	-/-	-/-	T/T	-/-	-/-	-/-	T/T	-/-
chr01	792763	C	T	T/T	T/T	T/T	T/T	-/-	T/T	T/T	T/T	T/T	T/T	T/T	C/T	T/T	T/T	T/T	-/-	T/T	-/-	-/-	C/T	-/-	-/-	T/T	T/T	T/T	C/T	-/-	-/-	C/T	-/-	C/T	T/T	-/-	C/T	-/-	C/T	-/-	-/-	-/-	T/T	T/T	C/T	-/-	T/T	T/T
chr01	794105	G	A	G/G	G/G	G/G	G/G	G/G	G/G	G/G	G/G	G/G	-/-	G/G	G/A	G/G	-/-	G/G	G/G	G/G	G/G	-/-	G/A	-/-	-/-	G/A	G/G	G/G	G/A	-/-	-/-	G/A	G/G	G/A	G/G	G/G	G/A	G/G	-/-	G/G	-/-	G/G	G/G	G/G	G/A	-/-	G/G	G/G
chr01	846588	G	A	G/G	G/G	G/G	G/G	G/G	G/G	G/G	G/G	G/G	G/G	-/-	A/A	G/G	G/G	G/G	G/G	-/-	G/G	-/-	-/-	G/G	-/-	G/G	G/G	G/G	-/-	-/-	-/-	-/-	G/G	A/A	G/G	G/G	G/A	G/G	-/-	G/G	G/G	G/G	G/G	-/-	-/-	-/-	G/G	G/G
chr01	861623	T	A	A/A	A/A	A/A	A/A	A/A	A/A	A/A	A/A	A/A	A/A	A/A	A/A	A/A	A/A	A/A	A/A	A/A	A/A	-/-	A/A	-/-	-/-	A/A	A/A	A/A	A/A	A/A	-/-	-/-	A/A	A/A	A/A	A/A	T/A	A/A	-/-	-/-	-/-	-/-	A/A	-/-	A/A	-/-	A/A	A/A
chr01	861638	A	G	G/G	G/G	G/G	G/G	-/-	G/G	G/G	G/G	G/G	G/G	G/G	A/A	G/G	G/G	G/G	G/G	G/G	G/G	-/-	-/-	-/-	-/-	-/-	G/G	G/G	-/-	-/-	-/-	-/-	-/-	A/A	-/-	-/-	-/-	G/G	-/-	-/-	-/-	-/-	-/-	-/-	-/-	-/-	G/G	G/G
chr01	872419	C	T	C/C	C/C	C/C	C/C	C/C	C/C	C/C	C/C	C/C	C/C	C/C	T/T	C/C	C/C	C/C	-/-	C/C	-/-	-/-	-/-	-/-	-/-	C/C	C/C	-/-	-/-	-/-	-/-	-/-	C/C	T/T	C/C	C/C	C/T	C/C	-/-	-/-	C/C	-/-	-/-	-/-	-/-	-/-	C/C	-/-
chr01	937347	G	A	G/G	G/G	G/G	G/G	G/G	G/G	G/G	G/G	-/-	G/G	G/G	-/-	G/G	G/G	G/G	G/G	G/G	G/G	-/-	-/-	-/-	G/G	-/-	G/G	G/G	G/G	-/-	-/-	-/-	-/-	A/A	G/G	G/G	G/G	G/G	-/-	-/-	-/-	-/-	G/G	G/G	G/G	-/-	G/G	G/G
chr01	938238	T	C	T/T	T/T	T/T	T/T	T/T	T/T	T/T	-/-	T/T	T/T	T/T	-/-	T/T	T/T	T/T	T/T	T/T	T/T	-/-	-/-	-/-	-/-	-/-	T/T	-/-	-/-	-/-	-/-	-/-	T/T	T/C	T/T	T/T	T/T	T/T	-/-	T/T	-/-	-/-	-/-	T/T	T/T	-/-	-/-	-/-
chr01	941435	A	G	G/G	G/G	G/G	G/G	G/G	G/G	G/G	G/G	-/-	G/G	G/G	-/-	G/G	G/G	G/G	G/G	G/G	G/G	-/-	-/-	-/-	-/-	-/-	G/G	G/G	A/G	-/-	-/-	-/-	G/G	-/-	-/-	G/G	-/-	G/G	-/-	G/G	-/-	-/-	G/G	G/G	-/-	-/-	G/G	G/G
chr01	959468	A	G	A/A	A/A	A/A	A/A	A/A	A/A	A/A	A/A	A/A	A/A	-/-	-/-	A/A	A/A	A/A	A/A	A/A	-/-	-/-	-/-	-/-	-/-	A/G	A/A	A/A	-/-	-/-	-/-	-/-	A/A	-/-	-/-	-/-	A/A	A/A	-/-	A/A	-/-	-/-	-/-	A/A	A/A	-/-	-/-	A/A
chr01	959477	A	G	A/A	A/A	A/A	A/A	A/A	A/A	A/A	A/A	A/A	A/A	-/-	-/-	A/A	A/A	A/A	A/A	A/A	-/-	-/-	-/-	-/-	-/-	A/G	A/A	A/A	-/-	-/-	-/-	-/-	A/A	-/-	-/-	-/-	-/-	A/A	-/-	A/A	-/-	-/-	-/-	A/A	A/A	-/-	-/-	A/A
chr01	959491	C	G	C/C	C/C	C/C	C/C	C/C	C/C	C/C	C/C	C/C	C/C	-/-	-/-	C/C	C/C	C/C	-/-	C/C	-/-	-/-	-/-	-/-	-/-	C/G	C/C	C/C	-/-	-/-	-/-	-/-	C/C	-/-	-/-	-/-	C/C	C/C	-/-	C/C	-/-	-/-	-/-	C/C	C/C	-/-	-/-	C/C
chr01	1001481	C	T	C/C	C/C	C/C	C/C	C/C	C/C	C/C	C/C	-/-	C/C	C/C	T/T	C/C	C/C	C/C	-/-	C/C	C/C	-/-	-/-	-/-	C/C	-/-	C/C	C/C	C/C	-/-	-/-	-/-	-/-	-/-	-/-	C/C	C/C	C/C	-/-	-/-	C/C	C/C	-/-	C/C	-/-	-/-	C/C	-/-
chr01	1012817	C	A	C/C	C/C	C/C	C/C	C/C	C/C	C/C	C/C	C/C	C/C	C/C	C/C	C/C	C/C	C/C	C/C	C/C	C/C	C/C	C/C	C/C	C/C	A/A	C/C	C/C	C/C	-/-	C/C	C/C	C/C	C/C	C/C	C/C	C/C	C/C	C/C	C/C	C/C	C/C	C/C	C/C	C/C	C/C	C/C	C/C
chr01	1012818	G	A	G/G	G/G	G/G	G/G	G/G	G/G	G/G	G/G	G/G	G/G	G/G	A/A	G/G	G/G	G/G	G/G	G/G	G/G	G/G	-/-	G/G	G/G	A/A	G/G	G/G	G/G	-/-	G/G	A/A	G/G	A/A	G/G	G/G	G/G	G/G	-/-	G/G	G/G	G/G	G/G	G/G	G/G	-/-	G/G	G/G
chr01	1359686	AACGA	AA	AA/AA	AA/AA	AA/AA	AA/AA	AA/AA	AA/AA	AA/AA	AA/AA	AA/AA	AA/AA	AA/AA	AACGA/AACGA	AA/AA	AA/AA	AA/AA	AA/AA	AA/AA	AA/AA	-/-	-/-	-/-	-/-	-/-	AA/AA	AA/AA	-/-	-/-	-/-	-/-	AA/AA	AACGA/AACGA	-/-	AA/AA	-/-	-/-	-/-	-/-	-/-	-/-	-/-	AA/AA	-/-	-/-	-/-	-/-
chr01	1407291	T	A	A/A	A/A	A/A	A/A	A/A	A/A	A/A	A/A	-/-	-/-	-/-	T/T	A/A	A/A	A/A	-/-	A/A	A/A	-/-	-/-	A/A	-/-	-/-	A/A	A/A	-/-	-/-	-/-	-/-	A/A	T/T	-/-	A/A	A/A	-/-	-/-	A/A	-/-	-/-	A/A	A/A	A/A	-/-	-/-	-/-
chr01	1496599	G	A	A/A	A/A	A/A	A/A	A/A	A/A	A/A	A/A	-/-	-/-	-/-	G/G	A/A	A/A	A/A	A/A	A/A	-/-	-/-	-/-	-/-	-/-	G/G	A/A	A/A	-/-	-/-	-/-	-/-	-/-	G/G	-/-	A/A	A/A	A/A	-/-	A/A	-/-	-/-	A/A	-/-	-/-	-/-	-/-	A/A
chr01	1496605	T	TG	TG/TG	TG/TG	TG/TG	TG/TG	TG/TG	TG/TG	TG/TG	TG/TG	-/-	-/-	-/-	T/T	TG/TG	TG/TG	TG/TG	TG/TG	TG/TG	-/-	-/-	-/-	-/-	-/-	T/T	TG/TG	TG/TG	-/-	-/-	-/-	-/-	-/-	T/T	-/-	TG/TG	TG/TG	TG/TG	-/-	TG/TG	-/-	-/-	TG/TG	-/-	-/-	-/-	-/-	TG/TG
chr01	1498090	G	A	A/A	A/A	A/A	A/A	A/A	A/A	A/A	A/A	-/-	A/A	A/A	G/G	A/A	A/A	A/A	A/A	A/A	-/-	-/-	-/-	A/A	-/-	G/G	A/A	A/A	G/G	-/-	A/A	-/-	-/-	G/G	-/-	A/A	-/-	A/A	-/-	-/-	-/-	-/-	A/A	-/-	A/A	-/-	-/-	A/A
chr01	1541209	T	C	T/T	T/T	T/T	T/T	T/T	T/T	T/T	T/T	T/T	T/T	T/T	T/T	T/T	T/T	T/T	T/T	T/T	T/T	-/-	T/T	T/T	-/-	-/-	T/T	T/T	T/T	T/T	T/T	T/T	T/T	T/T	T/T	T/T	T/T	T/T	T/T	T/T	T/T	-/-	T/T	T/T	T/T	T/T	C/C	T/T
chr01	1595901	T	TA	T/T	T/T	T/T	T/T	T/T	T/T	-/-	T/T	T/T	T/T	-/-	TA/TA	-/-	T/T	T/T	T/T	T/T	T/T	-/-	-/-	-/-	T/T	-/-	T/T	T/T	T/T	-/-	T/T	-/-	T/T	TA/TA	-/-	T/T	T/T	T/T	-/-	-/-	-/-	T/T	T/T	T/T	T/T	-/-	-/-	T/T
chr01	1643675	G	A	G/G	G/G	G/G	G/G	G/G	G/G	G/G	G/G	G/G	G/G	G/G	A/A	G/G	G/G	G/G	G/G	G/G	-/-	G/G	-/-	-/-	G/G	A/A	G/G	G/G	G/G	-/-	-/-	-/-	G/G	A/A	-/-	G/G	G/G	G/G	-/-	G/G	G/G	-/-	G/G	G/G	-/-	-/-	A/A	G/G
chr01	1695165	A	G	A/A	A/A	A/A	A/A	A/A	A/A	A/A	A/A	A/A	A/A	A/A	-/-	A/A	A/A	A/A	A/A	A/A	A/A	-/-	-/-	-/-	A/A	A/G	A/A	A/A	A/A	A/A	A/A	-/-	A/A	-/-	-/-	A/A	A/A	A/A	-/-	A/A	A/A	A/A	A/A	A/A	A/A	-/-	-/-	A/A
chr01	1730905	A	G	A/A	A/A	A/A	A/A	A/A	A/A	A/A	A/A	-/-	A/A	A/A	G/G	A/A	A/A	A/A	A/A	-/-	-/-	-/-	-/-	-/-	-/-	-/-	A/A	A/A	A/A	-/-	-/-	-/-	A/A	G/G	-/-	A/A	A/A	A/A	-/-	-/-	-/-	-/-	A/A	-/-	A/A	A/G	-/-	-/-
chr01	1743171	T	A	T/T	T/T	T/T	T/T	T/T	T/T	T/T	T/T	T/T	T/T	T/T	A/A	T/T	T/T	T/T	T/T	T/T	T/T	-/-	-/-	T/T	-/-	A/A	T/T	T/T	T/T	-/-	T/T	-/-	T/T	A/A	-/-	T/T	T/T	T/T	-/-	-/-	T/T	T/T	T/T	-/-	-/-	-/-	-/-	T/T
chr01	1777379	C	T	C/C	C/C	C/C	C/C	C/C	C/C	C/C	C/C	C/C	C/C	C/C	T/T	C/C	C/C	C/C	C/C	C/C	C/C	C/C	-/-	-/-	-/-	T/T	C/C	-/-	-/-	-/-	C/C	-/-	-/-	C/C	-/-	C/C	C/C	C/C	-/-	-/-	-/-	-/-	-/-	C/C	C/C	-/-	-/-	C/C
chr01	1869949	A	C	A/A	A/A	A/A	A/A	A/A	A/A	A/A	A/A	-/-	A/A	A/A	C/C	A/A	A/A	A/A	A/A	A/A	A/A	-/-	-/-	-/-	-/-	-/-	A/A	A/A	A/A	-/-	A/A	-/-	A/A	A/A	C/C	A/A	A/A	A/A	A/A	A/A	A/A	-/-	A/A	A/A	A/A	-/-	C/C	A/A
chr01	1976705	A	C	A/A	A/A	A/A	A/A	A/A	A/A	A/A	A/A	A/A	A/A	A/A	C/C	A/A	A/A	A/A	A/A	A/A	A/A	-/-	A/A	-/-	-/-	A/A	A/A	A/A	A/A	-/-	A/A	A/A	A/A	A/A	-/-	A/A	A/A	A/A	-/-	A/A	A/A	A/A	A/A	A/A	A/A	A/A	-/-	A/A
chr01	1988063	C	A	C/C	C/C	C/C	C/C	C/C	C/C	C/C	C/C	-/-	C/C	C/C	C/A	C/C	C/C	C/C	C/C	C/C	C/C	C/C	C/C	C/C	-/-	C/C	-/-	C/C	C/C	C/C	C/C	-/-	C/C	C/C	C/A	C/C	C/C	C/C	-/-	C/C	-/-	C/C	C/C	C/C	C/C	-/-	C/A	C/C
chr01	1997974	A	G	A/A	A/A	A/A	A/A	A/A	A/A	A/A	A/A	A/A	A/A	A/A	A/G	A/A	A/A	A/A	A/A	A/A	A/A	-/-	A/A	-/-	A/A	A/A	A/A	A/A	A/A	-/-	A/A	A/A	A/A	A/A	A/G	A/A	A/A	A/A	-/-	A/A	A/A	-/-	A/A	A/A	A/A	-/-	A/G	A/A
chr01	1997992	C	T	C/C	C/C	C/C	C/C	C/C	C/C	C/C	C/C	C/C	C/C	C/C	C/T	C/C	C/C	C/C	C/C	C/C	C/C	-/-	-/-	-/-	C/C	-/-	C/C	C/C	C/C	-/-	C/C	C/C	C/C	C/C	C/T	C/C	C/C	C/C	-/-	C/C	C/C	-/-	C/C	C/C	C/C	-/-	C/T	C/C
chr01	2001039	G	A	G/G	G/G	G/G	G/G	G/G	G/G	G/G	-/-	G/G	-/-	G/G	G/A	G/G	G/G	G/G	G/G	G/G	-/-	-/-	-/-	-/-	-/-	-/-	G/G	G/G	G/G	-/-	-/-	-/-	G/G	G/G	G/A	-/-	G/G	G/G	-/-	-/-	-/-	-/-	G/G	-/-	G/G	-/-	G/A	-/-
chr01	2021787	A	G	A/A	A/A	A/A	A/A	A/A	A/A	A/A	A/A	-/-	A/A	-/-	A/G	A/A	A/A	A/A	A/A	A/A	-/-	-/-	-/-	-/-	-/-	A/A	A/A	A/A	-/-	-/-	-/-	-/-	-/-	A/A	A/G	A/A	A/A	A/A	-/-	-/-	-/-	-/-	-/-	-/-	-/-	-/-	A/G	A/A
chr01	2023297	C	A	C/C	C/C	C/C	C/C	C/C	C/C	C/C	C/C	C/C	C/C	C/C	-/-	C/C	C/C	C/C	C/C	C/C	C/C	-/-	C/C	-/-	-/-	-/-	C/C	C/C	C/C	-/-	C/C	C/C	C/C	C/C	C/A	C/C	C/C	C/C	-/-	C/C	C/C	C/C	C/C	C/C	C/C	-/-	C/A	C/C
chr01	2050324	A	G	A/A	A/A	A/A	A/A	A/A	A/A	A/A	A/A	-/-	A/A	-/-	A/G	-/-	A/A	A/A	A/A	A/A	A/A	-/-	-/-	-/-	-/-	-/-	A/A	-/-	A/A	-/-	-/-	-/-	A/A	A/A	A/G	A/A	-/-	-/-	-/-	-/-	-/-	A/A	A/A	A/A	A/A	-/-	A/G	-/-
chr01	2050357	A	G	A/A	A/A	A/A	A/A	A/A	A/A	A/A	A/A	-/-	A/A	-/-	A/G	-/-	A/A	A/A	A/A	A/A	A/A	-/-	-/-	-/-	-/-	-/-	A/A	-/-	A/A	-/-	-/-	-/-	A/A	A/A	A/G	A/A	-/-	-/-	-/-	-/-	-/-	A/A	A/A	A/A	A/A	-/-	A/G	-/-
chr01	2089080	A	C	A/A	A/A	A/A	A/A	A/A	A/A	A/A	A/A	A/A	-/-	-/-	A/C	A/A	A/A	A/A	A/A	A/A	A/A	-/-	-/-	-/-	-/-	A/C	A/A	A/A	A/A	-/-	-/-	A/C	A/A	A/C	-/-	A/A	A/A	A/C	-/-	-/-	-/-	-/-	A/A	A/A	A/A	-/-	-/-	-/-
chr01	2089083	C	T	C/C	C/C	C/C	C/C	C/C	C/C	C/C	C/C	C/C	-/-	C/C	C/T	C/C	C/C	C/C	C/C	C/C	C/C	-/-	-/-	-/-	-/-	C/T	C/C	C/C	C/C	-/-	-/-	C/T	C/C	C/T	-/-	C/C	C/C	C/T	-/-	C/C	-/-	-/-	C/C	C/C	C/C	-/-	-/-	-/-
chr01	2089090	C	A	C/C	C/C	C/C	C/C	C/C	C/C	C/C	C/C	C/C	C/C	C/C	C/A	C/C	C/C	C/C	C/C	C/C	C/C	-/-	-/-	-/-	-/-	C/A	C/C	C/C	C/C	-/-	-/-	-/-	C/C	A/A	-/-	C/C	C/C	-/-	-/-	C/C	-/-	-/-	C/C	C/C	C/C	-/-	C/A	-/-
chr01	2129342	T	C	T/T	T/T	T/T	T/T	T/T	T/T	T/T	T/T	T/T	T/T	T/T	C/C	T/T	T/T	T/T	T/T	T/T	-/-	-/-	-/-	-/-	-/-	T/T	T/T	T/T	T/T	-/-	-/-	-/-	T/T	C/C	-/-	T/T	T/T	C/C	-/-	-/-	T/T	-/-	T/T	T/T	T/T	-/-	C/C	T/T
chr01	2277397	C	T	C/C	C/C	C/C	C/C	C/C	C/C	C/C	C/C	-/-	C/C	-/-	C/C	C/C	C/C	C/C	C/C	C/C	-/-	-/-	-/-	-/-	-/-	C/C	C/C	-/-	C/C	-/-	C/C	-/-	C/C	T/T	C/C	-/-	C/C	-/-	-/-	C/C	C/C	-/-	-/-	C/C	C/C	-/-	-/-	C/C
chr01	2369394	G	A	G/G	G/G	G/G	G/G	G/G	G/G	G/G	-/-	G/G	G/G	G/G	A/A	G/G	-/-	G/G	-/-	G/G	-/-	-/-	G/G	-/-	-/-	-/-	-/-	G/G	G/G	-/-	-/-	G/G	-/-	G/G	-/-	G/G	-/-	G/G	G/G	-/-	-/-	-/-	G/G	G/G	-/-	-/-	G/G	G/G
chr01	2370276	C	T	C/C	C/C	C/C	C/C	C/C	C/C	C/C	C/C	C/C	C/C	C/C	C/C	C/C	C/C	C/C	C/C	C/C	-/-	-/-	-/-	-/-	-/-	C/C	C/C	C/C	C/C	C/C	C/C	-/-	C/C	C/T	C/C	C/C	C/C	C/T	-/-	-/-	C/C	C/C	C/C	C/C	C/C	-/-	-/-	C/C
chr01	2584317	CAGAG	CAGAGAG	CAGAGAG/CAGAGAG	CAGAGAG/CAGAGAG	CAGAGAG/CAGAGAG	CAGAGAG/CAGAGAG	CAGAGAG/CAGAGAG	CAGAGAG/CAGAGAG	CAGAGAG/CAGAGAG	CAGAGAG/CAGAGAG	CAGAGAG/CAGAGAG	CAGAGAG/CAGAGAG	CAGAGAG/CAGAGAG	CAGAG/CAGAG	CAGAGAG/CAGAGAG	CAGAGAG/CAGAGAG	CAGAGAG/CAGAGAG	CAGAGAG/CAGAGAG	CAGAGAG/CAGAGAG	CAGAGAG/CAGAGAG	-/-	-/-	-/-	-/-	CAGAGAG/CAGAGAG	CAGAGAG/CAGAGAG	CAGAGAG/CAGAGAG	CAGAGAG/CAGAGAG	-/-	-/-	-/-	CAGAGAG/CAGAGAG	-/-	-/-	CAGAGAG/CAGAGAG	CAGAGAG/CAGAGAG	-/-	-/-	-/-	-/-	-/-	-/-	CAGAGAG/CAGAGAG	CAGAGAG/CAGAGAG	-/-	-/-	CAGAGAG/CAGAGAG
chr01	2588456	A	G	G/G	G/G	G/G	G/G	G/G	G/G	G/G	G/G	G/G	G/G	G/G	A/A	G/G	G/G	G/G	G/G	G/G	-/-	-/-	-/-	-/-	-/-	G/G	G/G	G/G	G/G	-/-	G/G	-/-	G/G	A/A	-/-	G/G	G/G	A/A	-/-	-/-	-/-	-/-	-/-	G/G	-/-	-/-	A/A	-/-
chr01	2650799	C	T	C/C	C/C	C/C	C/C	C/C	C/C	C/C	C/C	C/C	C/C	C/C	T/T	C/C	C/C	C/C	C/C	C/C	C/C	-/-	C/C	C/C	-/-	C/C	C/C	C/C	C/C	-/-	C/C	C/C	C/C	C/C	-/-	C/C	C/C	C/C	-/-	C/C	C/C	-/-	C/C	-/-	C/C	-/-	C/C	C/C
chr01	2670792	G	A	G/G	G/G	G/G	G/G	G/G	G/G	G/G	G/G	-/-	G/G	G/G	G/G	-/-	G/G	G/G	-/-	G/G	-/-	-/-	-/-	G/G	-/-	G/G	G/G	G/G	-/-	-/-	-/-	-/-	G/G	A/A	G/G	-/-	-/-	-/-	-/-	-/-	-/-	-/-	G/G	G/G	G/G	-/-	-/-	G/G
chr01	2688067	G	A	A/A	-/-	A/A	A/A	A/A	A/A	A/A	A/A	-/-	A/A	-/-	G/G	A/A	A/A	A/A	A/A	A/A	-/-	-/-	-/-	-/-	-/-	A/A	-/-	A/A	-/-	A/A	A/A	-/-	A/A	-/-	-/-	A/A	A/A	-/-	-/-	-/-	-/-	-/-	A/A	-/-	-/-	-/-	-/-	A/A
chr01	2756053	A	T	T/T	T/T	T/T	T/T	T/T	T/T	T/T	T/T	T/T	T/T	T/T	A/A	T/T	T/T	T/T	T/T	T/T	-/-	-/-	-/-	-/-	-/-	T/T	T/T	T/T	T/T	-/-	T/T	-/-	T/T	-/-	-/-	T/T	T/T	-/-	-/-	T/T	T/T	T/T	T/T	-/-	-/-	-/-	-/-	T/T
chr01	2853548	A	G	A/A	A/A	A/A	A/A	A/A	A/A	A/A	A/A	A/A	A/A	A/A	A/A	A/A	A/A	A/A	A/A	A/A	-/-	A/A	-/-	-/-	-/-	A/A	A/A	A/A	A/A	-/-	A/A	A/G	A/A	A/G	A/A	-/-	A/A	A/G	-/-	-/-	-/-	-/-	A/A	A/A	A/A	A/G	-/-	A/A
chr01	2884601	C	T	C/C	C/C	C/C	C/C	C/C	C/C	C/C	C/C	C/C	C/C	C/C	C/T	C/C	C/C	C/C	C/C	C/C	C/C	-/-	C/T	-/-	-/-	C/C	C/C	C/C	C/C	-/-	C/C	C/T	C/C	C/T	C/T	C/C	C/C	C/T	-/-	C/C	-/-	-/-	C/C	-/-	C/C	C/T	C/T	C/C
chr01	3026681	G	A	G/G	G/G	G/G	G/G	G/G	G/G	G/G	G/G	-/-	-/-	-/-	A/A	G/G	G/G	G/G	G/G	G/G	-/-	-/-	-/-	-/-	-/-	G/G	G/G	G/G	G/G	-/-	-/-	-/-	-/-	A/A	-/-	G/G	G/G	-/-	-/-	-/-	-/-	-/-	G/G	G/G	G/G	-/-	-/-	-/-
chr01	3136693	C	T	C/C	C/C	C/C	C/C	C/C	C/C	C/C	-/-	-/-	C/C	-/-	T/T	C/C	C/C	C/C	-/-	C/C	-/-	-/-	-/-	-/-	-/-	C/C	C/C	C/C	C/C	-/-	-/-	-/-	C/C	T/T	-/-	C/C	C/C	-/-	-/-	C/C	C/C	-/-	-/-	C/C	C/C	-/-	-/-	C/C
chr01	3190442	T	C	T/T	T/T	T/T	T/T	T/T	T/T	T/T	T/T	T/C	T/T	T/T	C/C	T/T	T/T	T/T	T/T	T/T	-/-	-/-	C/C	T/T	T/T	T/T	T/T	T/T	T/T	-/-	T/T	C/C	T/T	C/C	C/C	T/T	T/T	C/C	-/-	T/T	-/-	T/T	T/T	T/T	T/T	-/-	C/C	T/T
chr01	3290627	C	T	C/C	C/C	C/C	C/C	C/C	C/C	C/C	C/C	C/C	C/C	-/-	C/T	C/C	C/C	C/C	C/C	C/C	C/C	C/C	-/-	C/C	C/C	-/-	C/C	C/C	C/C	C/C	-/-	-/-	C/C	C/T	C/T	C/C	-/-	-/-	-/-	-/-	C/C	-/-	C/C	-/-	C/C	-/-	C/T	C/C
chr01	3458911	C	T	C/C	C/C	C/C	C/C	-/-	C/C	C/C	C/C	C/C	C/C	-/-	C/C	C/C	C/C	C/C	C/C	C/C	-/-	-/-	-/-	-/-	-/-	-/-	C/C	C/C	C/C	-/-	-/-	-/-	C/C	C/C	-/-	C/C	C/C	-/-	C/C	C/C	-/-	C/C	C/C	C/C	C/C	-/-	C/T	C/C
chr01	3465849	G	A	G/G	G/G	G/G	G/G	G/G	G/G	G/G	G/G	-/-	-/-	-/-	G/G	G/G	G/G	G/G	G/G	G/G	-/-	-/-	-/-	-/-	-/-	G/G	G/G	G/G	G/G	-/-	-/-	-/-	G/G	G/A	-/-	G/G	-/-	G/G	-/-	-/-	-/-	-/-	-/-	-/-	G/G	G/A	G/G	-/-
chr01	3620568	T	C	T/T	T/T	T/T	T/T	T/T	T/T	T/T	T/T	T/T	T/T	T/T	T/T	T/T	T/T	T/T	T/T	T/T	T/T	T/T	T/T	-/-	T/T	T/T	T/T	T/T	T/T	-/-	T/T	T/T	T/T	T/T	T/T	T/T	T/T	T/T	T/T	T/T	T/T	T/T	T/T	T/T	T/T	T/T	C/C	-/-
chr01	3995291	C	A	C/C	C/C	C/C	C/C	C/C	C/C	C/C	C/C	C/C	A/A	C/C	A/A	C/C	C/C	C/C	C/C	C/C	-/-	-/-	-/-	-/-	-/-	C/C	C/C	A/A	C/C	-/-	-/-	A/A	A/A	A/A	-/-	-/-	C/C	A/A	-/-	C/C	A/A	-/-	A/A	A/A	C/C	-/-	A/A	A/A
chr01	4232279	G	A	G/G	G/G	G/G	G/G	-/-	G/G	G/G	G/G	G/G	G/G	G/G	A/A	G/G	G/G	G/G	G/G	G/G	G/G	G/G	G/G	G/G	G/G	G/G	G/G	G/G	G/G	G/G	G/G	G/G	G/G	G/G	G/G	G/G	G/G	G/G	G/G	G/G	G/G	G/G	G/G	G/G	G/G	G/G	G/G	G/G
chr01	4255579	G	A	G/G	G/G	G/G	G/G	-/-	G/G	G/G	-/-	-/-	G/G	-/-	A/A	G/G	G/G	G/G	G/G	G/G	G/G	-/-	G/G	-/-	-/-	-/-	G/G	G/G	G/G	-/-	G/G	G/G	G/G	G/G	G/G	G/G	G/G	G/G	-/-	-/-	-/-	-/-	-/-	-/-	G/G	-/-	G/G	-/-
chr01	4262758	T	C	T/T	T/T	-/-	T/T	T/T	T/T	T/T	T/T	T/T	T/T	-/-	T/C	T/T	T/T	T/T	T/T	T/T	-/-	T/T	-/-	T/T	T/T	T/T	T/T	T/T	T/T	-/-	-/-	-/-	T/T	T/T	-/-	T/T	T/T	T/T	-/-	-/-	T/T	-/-	T/T	-/-	T/T	-/-	T/T	-/-
chr01	4298890	T	G	T/T	T/T	T/T	T/T	T/T	T/T	T/T	T/T	T/T	T/T	T/T	G/G	T/T	T/T	T/T	T/T	T/T	-/-	-/-	-/-	-/-	-/-	T/T	T/T	T/T	-/-	-/-	T/T	T/T	T/T	T/T	-/-	T/T	T/T	T/T	-/-	-/-	-/-	-/-	T/T	-/-	T/T	-/-	T/T	T/T
chr01	4379691	A	G	A/A	A/A	A/A	A/A	A/A	A/A	A/A	A/A	-/-	G/G	A/A	G/G	A/A	A/A	A/A	-/-	-/-	-/-	-/-	-/-	-/-	-/-	A/A	A/A	G/G	A/A	-/-	-/-	G/G	-/-	G/G	-/-	A/A	A/A	G/G	-/-	-/-	-/-	-/-	-/-	-/-	-/-	-/-	-/-	A/G
chr01	4437237	G	C	G/G	G/G	G/G	G/G	G/G	G/G	G/G	G/G	-/-	C/C	G/G	C/C	G/G	G/G	G/G	G/G	G/G	-/-	-/-	C/C	-/-	-/-	G/G	G/G	-/-	G/G	-/-	G/G	-/-	-/-	C/C	-/-	G/G	-/-	C/C	-/-	G/G	-/-	-/-	C/C	-/-	G/G	-/-	C/C	-/-
chr01	4448419	C	T	C/C	C/C	C/C	C/C	C/C	C/C	C/C	C/C	C/C	T/T	C/C	C/C	C/C	C/C	C/C	C/C	C/C	-/-	-/-	-/-	-/-	-/-	C/C	C/C	T/T	C/C	-/-	C/C	C/C	T/T	C/C	C/C	C/C	C/C	C/C	C/C	-/-	-/-	-/-	-/-	-/-	C/C	-/-	C/C	C/C
chr01	5385945	G	A	G/A	G/A	G/A	G/G	G/A	G/G	G/G	G/A	G/G	-/-	G/G	G/G	G/A	G/A	G/G	G/G	G/A	-/-	-/-	G/G	-/-	-/-	G/G	G/A	-/-	G/G	-/-	G/G	G/G	-/-	G/G	G/G	G/A	G/G	G/G	G/G	-/-	-/-	-/-	-/-	-/-	G/G	-/-	G/G	-/-
chr01	5760602	GCCC	GCC	GCCC/GCCC	-/-	GCCC/GCCC	-/-	-/-	GCCC/GCCC	GCCC/GCCC	-/-	-/-	-/-	-/-	GCCC/GCCC	GCCC/GCCC	GCCC/GCCC	GCCC/GCCC	GCCC/GCCC	GCCC/GCCC	GCCC/GCCC	-/-	-/-	-/-	-/-	GCCC/GCCC	GCCC/GCCC	GCCC/GCCC	GCCC/GCCC	GCCC/GCCC	-/-	GCCC/GCCC	GCCC/GCCC	GCCC/GCCC	GCCC/GCCC	GCCC/GCCC	GCCC/GCCC	GCCC/GCCC	-/-	-/-	-/-	-/-	GCCC/GCCC	GCCC/GCCC	-/-	-/-	GCCC/GCCC	GCCC/GCC
chr01	5781129	A	T	A/A	A/A	A/A	A/A	A/A	A/A	A/A	A/A	-/-	-/-	A/A	A/A	A/A	A/A	A/A	A/A	A/A	-/-	-/-	A/A	-/-	-/-	A/A	A/A	-/-	A/A	-/-	-/-	A/A	A/T	A/A	-/-	A/A	A/A	A/A	-/-	A/A	-/-	-/-	-/-	-/-	-/-	-/-	A/A	-/-
chr01	5814652	CAAGAAGA	CAAGA	CAAGAAGA/CAAGAAGA	CAAGAAGA/CAAGAAGA	CAAGAAGA/CAAGAAGA	CAAGAAGA/CAAGAAGA	CAAGAAGA/CAAGAAGA	CAAGAAGA/CAAGAAGA	CAAGAAGA/CAAGAAGA	-/-	-/-	-/-	CAAGAAGA/CAAGAAGA	CAAGAAGA/CAAGAAGA	CAAGAAGA/CAAGAAGA	CAAGAAGA/CAAGAAGA	CAAGAAGA/CAAGAAGA	CAAGAAGA/CAAGAAGA	CAAGAAGA/CAAGAAGA	-/-	-/-	-/-	-/-	-/-	-/-	CAAGAAGA/CAAGAAGA	CAAGAAGA/CAAGA	-/-	-/-	-/-	CAAGAAGA/CAAGAAGA	CAAGA/CAAGA	CAAGAAGA/CAAGAAGA	CAAGAAGA/CAAGAAGA	CAAGAAGA/CAAGAAGA	CAAGAAGA/CAAGAAGA	-/-	-/-	CAAGAAGA/CAAGAAGA	-/-	-/-	-/-	-/-	CAAGAAGA/CAAGAAGA	-/-	CAAGAAGA/CAAGAAGA	-/-
chr01	5904726	A	G	A/A	A/A	A/A	A/A	A/A	A/A	A/A	A/A	-/-	A/A	A/A	A/A	A/A	A/A	A/A	A/A	-/-	-/-	-/-	-/-	-/-	A/A	A/G	A/A	-/-	A/G	-/-	-/-	-/-	A/A	A/A	A/A	-/-	A/G	-/-	-/-	-/-	A/A	-/-	A/A	-/-	A/G	A/A	A/A	A/A
chr01	5921278	TGGGGGGG	TGGGGGG	TGGGGGGG/TGGGGGGG	TGGGGGGG/TGGGGGGG	TGGGGGGG/TGGGGGGG	TGGGGGGG/TGGGGGGG	TGGGGGGG/TGGGGGGG	TGGGGGGG/TGGGGGGG	TGGGGGGG/TGGGGGGG	TGGGGGGG/TGGGGGGG	-/-	TGGGGGG/TGGGGGG	-/-	TGGGGGGG/TGGGGGGG	TGGGGGGG/TGGGGGGG	TGGGGGGG/TGGGGGGG	TGGGGGGG/TGGGGGGG	TGGGGGGG/TGGGGGGG	TGGGGGGG/TGGGGGGG	-/-	-/-	TGGGGGGG/TGGGGGGG	-/-	-/-	-/-	TGGGGGGG/TGGGGGGG	-/-	TGGGGGGG/TGGGGGGG	-/-	-/-	TGGGGGGG/TGGGGGGG	-/-	TGGGGGGG/TGGGGGGG	-/-	TGGGGGGG/TGGGGGGG	TGGGGGGG/TGGGGGGG	TGGGGGGG/TGGGGGGG	-/-	TGGGGGGG/TGGGGGGG	-/-	-/-	-/-	-/-	TGGGGGGG/TGGGGGGG	-/-	TGGGGGGG/TGGGGGGG	-/-
chr01	5922985	A	G	A/A	A/A	A/A	A/A	A/A	A/A	A/A	A/A	A/A	A/A	A/A	A/G	A/A	A/A	A/A	A/A	A/A	-/-	-/-	-/-	-/-	-/-	A/G	A/A	A/A	A/A	-/-	-/-	A/G	A/A	A/G	A/A	A/A	A/A	A/G	A/G	-/-	A/A	-/-	A/A	-/-	-/-	-/-	A/G	-/-
chr01	6037607	A	T	A/A	A/A	A/A	A/A	A/A	A/A	A/A	A/A	A/A	T/T	A/A	T/T	A/A	A/A	A/A	A/A	A/A	-/-	-/-	-/-	-/-	-/-	T/T	A/A	T/T	-/-	-/-	-/-	-/-	-/-	T/T	-/-	A/A	A/A	A/A	-/-	-/-	T/T	-/-	T/T	T/T	-/-	-/-	T/T	-/-
chr01	6182979	C	T	C/C	C/C	C/C	C/C	C/C	C/C	C/C	C/C	-/-	T/T	C/C	T/T	C/C	C/C	C/C	C/C	C/C	T/T	-/-	-/-	-/-	T/T	T/T	C/C	T/T	C/C	-/-	-/-	T/T	T/T	T/T	T/T	C/C	C/C	T/T	T/T	C/C	T/T	-/-	T/T	T/T	C/C	-/-	T/T	T/T
chr01	6187815	C	A	C/C	C/C	C/C	C/C	-/-	C/C	C/C	C/C	-/-	C/C	-/-	C/A	C/C	C/C	C/C	-/-	C/C	-/-	-/-	C/C	-/-	C/C	C/A	C/C	C/C	C/C	-/-	C/C	-/-	C/C	C/A	-/-	C/C	-/-	C/A	-/-	-/-	-/-	-/-	C/C	C/C	C/C	-/-	C/A	-/-
chr01	6248526	CAAAAAAAAA	CAAAAAAAAAA	CAAAAAAAAA/CAAAAAAAAA	CAAAAAAAAA/CAAAAAAAAA	CAAAAAAAAA/CAAAAAAAAA	CAAAAAAAAA/CAAAAAAAAA	-/-	CAAAAAAAAA/CAAAAAAAAA	CAAAAAAAAA/CAAAAAAAAA	CAAAAAAAAA/CAAAAAAAAA	-/-	-/-	-/-	CAAAAAAAAA/CAAAAAAAAA	CAAAAAAAAA/CAAAAAAAAA	CAAAAAAAAA/CAAAAAAAAA	CAAAAAAAAA/CAAAAAAAAA	CAAAAAAAAA/CAAAAAAAAA	CAAAAAAAAA/CAAAAAAAAA	-/-	-/-	-/-	-/-	-/-	-/-	CAAAAAAAAA/CAAAAAAAAA	-/-	CAAAAAAAAA/CAAAAAAAAA	CAAAAAAAAA/CAAAAAAAAA	CAAAAAAAAA/CAAAAAAAAA	-/-	CAAAAAAAAAA/CAAAAAAAAAA	CAAAAAAAAA/CAAAAAAAAA	CAAAAAAAAA/CAAAAAAAAA	CAAAAAAAAA/CAAAAAAAAA	CAAAAAAAAA/CAAAAAAAAA	CAAAAAAAAA/CAAAAAAAAA	-/-	-/-	-/-	-/-	-/-	-/-	CAAAAAAAAA/CAAAAAAAAA	-/-	CAAAAAAAAA/CAAAAAAAAA	-/-
chr01	6315265	T	C	T/T	T/T	T/T	T/T	T/T	T/T	T/T	-/-	-/-	C/C	-/-	T/C	T/T	T/T	T/T	-/-	T/T	-/-	-/-	-/-	-/-	-/-	T/C	T/T	-/-	T/T	-/-	-/-	-/-	C/C	T/T	T/C	T/T	-/-	C/C	T/C	-/-	-/-	-/-	-/-	-/-	-/-	-/-	T/T	-/-
chr01	6315291	G	C	G/G	G/G	G/G	G/G	G/G	G/G	G/G	-/-	-/-	C/C	-/-	G/G	G/G	G/G	G/G	-/-	G/G	-/-	-/-	-/-	G/G	-/-	G/G	G/G	-/-	G/G	-/-	-/-	-/-	C/C	G/G	G/G	G/G	G/G	G/G	-/-	-/-	-/-	-/-	-/-	-/-	-/-	-/-	G/G	-/-
chr01	6324942	G	A	G/G	G/G	G/G	G/G	G/G	G/G	G/G	G/G	-/-	-/-	G/G	G/G	G/G	G/G	G/G	-/-	G/G	G/A	-/-	-/-	-/-	-/-	G/G	G/G	A/A	-/-	-/-	-/-	-/-	-/-	G/G	-/-	G/G	G/G	-/-	-/-	-/-	-/-	-/-	-/-	-/-	G/G	-/-	G/G	-/-
chr01	6638245	G	C	G/G	G/G	G/G	G/G	G/G	G/G	G/G	G/G	G/G	G/G	G/G	G/G	G/G	G/G	G/G	G/G	G/G	G/G	-/-	-/-	G/G	G/G	G/G	G/G	G/G	G/G	G/G	G/G	G/G	G/G	G/G	G/G	G/G	G/G	C/C	G/G	G/G	G/G	G/G	G/G	G/G	G/G	G/G	G/G	G/G
chr01	6682798	T	A	T/T	T/T	T/T	T/T	T/T	T/T	T/T	T/T	T/T	T/T	T/T	A/A	T/T	T/T	T/T	T/T	T/T	T/T	T/T	T/T	T/T	-/-	-/-	T/T	T/T	T/T	-/-	T/T	T/T	T/T	T/T	-/-	T/T	T/T	T/T	-/-	T/T	T/T	T/T	T/T	T/T	T/T	-/-	T/T	T/T
chr01	6682976	A	T	A/A	A/A	A/A	A/A	A/A	A/A	A/A	A/A	-/-	A/A	A/A	T/T	A/A	A/A	A/A	A/A	A/A	A/A	-/-	A/A	A/A	A/A	T/T	A/A	-/-	A/A	-/-	A/A	A/A	A/A	A/A	-/-	A/A	A/A	A/A	-/-	A/A	A/A	A/A	A/A	A/A	A/A	A/A	A/A	A/A
chr01	6701901	CAA	CA	CAA/CAA	CAA/CAA	CAA/CAA	CAA/CAA	CAA/CAA	CAA/CAA	CAA/CAA	CAA/CAA	CAA/CAA	CAA/CAA	CAA/CAA	CA/CA	CAA/CAA	CAA/CAA	CAA/CAA	CAA/CAA	CAA/CAA	CAA/CAA	-/-	CAA/CAA	-/-	-/-	-/-	CAA/CAA	CAA/CAA	CAA/CAA	CAA/CAA	CAA/CAA	CAA/CAA	CAA/CAA	CAA/CAA	-/-	CAA/CAA	CAA/CAA	CAA/CAA	-/-	CAA/CAA	CAA/CAA	-/-	CAA/CAA	CAA/CAA	CAA/CAA	-/-	CAA/CAA	CAA/CAA
chr01	6716289	C	T	C/C	C/C	C/C	C/C	C/C	C/C	C/C	C/C	C/C	C/C	C/C	T/T	C/C	C/C	C/C	C/C	C/C	-/-	-/-	-/-	-/-	-/-	-/-	C/C	C/C	C/C	-/-	C/C	-/-	C/C	C/C	-/-	C/C	C/C	C/C	-/-	-/-	C/C	-/-	-/-	-/-	-/-	-/-	C/C	C/C
chr01	6718661	A	G	A/A	A/A	A/A	A/A	A/A	A/A	A/A	A/A	A/A	A/A	A/A	G/G	A/A	A/A	A/A	-/-	A/A	A/A	-/-	-/-	A/A	-/-	-/-	A/A	A/A	A/A	-/-	-/-	A/A	A/A	A/A	-/-	A/A	A/A	A/A	-/-	A/A	-/-	A/A	A/A	-/-	A/A	-/-	A/A	A/A
chr01	6733227	T	C	T/T	T/T	T/T	T/T	T/T	T/T	T/T	T/T	T/T	T/T	T/T	C/C	T/T	T/T	T/T	T/T	T/T	T/T	-/-	T/T	-/-	-/-	-/-	T/T	T/T	T/T	-/-	T/T	T/T	T/T	T/T	-/-	T/T	T/T	T/T	-/-	T/T	T/T	T/T	T/T	T/T	T/T	-/-	T/T	-/-
chr01	6738730	C	T	C/C	-/-	C/C	C/C	C/C	C/C	C/C	C/C	C/C	-/-	C/C	-/-	C/C	C/C	-/-	-/-	C/C	-/-	-/-	-/-	-/-	-/-	-/-	C/C	C/C	C/C	-/-	-/-	-/-	C/C	C/T	-/-	C/C	-/-	C/C	-/-	C/C	C/C	C/C	C/C	C/C	C/C	-/-	-/-	-/-
chr01	6828587	G	A	G/G	G/G	G/G	G/G	G/G	G/G	G/G	G/G	G/G	G/G	G/G	A/A	G/G	G/G	G/G	G/G	G/G	G/G	-/-	-/-	-/-	G/G	-/-	G/G	G/G	-/-	G/G	-/-	G/G	G/G	G/G	-/-	G/G	G/G	G/G	-/-	-/-	-/-	-/-	G/G	G/G	G/G	-/-	G/G	G/G
chr01	6909477	A	T	A/A	A/A	A/A	A/A	A/A	A/A	A/A	A/A	A/A	A/A	A/A	T/T	A/A	A/A	A/A	A/A	A/A	-/-	-/-	-/-	-/-	-/-	-/-	A/A	A/A	A/A	-/-	-/-	A/A	A/A	A/A	-/-	A/A	A/A	-/-	-/-	-/-	-/-	-/-	-/-	-/-	A/A	-/-	-/-	-/-
chr01	6949214	A	G	A/A	A/A	A/A	A/A	A/A	A/A	A/A	A/A	A/A	A/A	A/A	-/-	A/A	A/A	A/A	A/A	A/A	A/A	-/-	A/A	-/-	-/-	-/-	A/A	A/A	A/A	-/-	A/A	A/A	A/A	A/A	-/-	A/A	A/A	G/G	-/-	A/A	A/A	A/A	A/A	A/A	A/A	-/-	A/A	A/A
chr01	7119665	A	G	A/A	A/A	A/A	A/A	A/A	A/A	A/A	A/A	A/A	A/A	A/A	G/G	A/A	A/A	A/A	A/A	A/A	A/A	-/-	A/A	-/-	-/-	-/-	A/A	A/A	A/A	-/-	-/-	A/A	A/A	A/A	-/-	-/-	A/A	A/A	-/-	-/-	A/A	-/-	A/A	A/A	A/A	-/-	A/A	A/A
chr01	7155700	T	C	T/T	T/T	T/T	T/T	T/T	T/T	T/T	T/T	-/-	T/T	T/T	C/C	T/T	T/T	T/T	T/T	T/T	T/T	-/-	-/-	-/-	-/-	-/-	T/T	T/T	T/T	-/-	-/-	T/T	T/T	T/T	-/-	T/T	T/T	C/C	-/-	-/-	-/-	-/-	T/T	T/T	T/T	-/-	T/T	T/T
chr01	7160595	G	T	G/G	G/G	G/G	G/G	G/G	G/G	G/G	G/G	G/G	G/G	G/G	T/T	G/G	G/G	G/G	G/G	G/G	G/G	-/-	G/G	-/-	-/-	-/-	G/G	G/G	-/-	-/-	G/G	G/G	G/G	G/G	-/-	G/G	G/G	G/G	-/-	G/G	G/G	-/-	G/G	G/G	G/G	G/G	G/G	G/G
chr01	7175525	G	A	G/G	G/G	G/G	G/G	G/G	G/G	G/G	G/G	G/G	G/G	G/G	G/G	G/G	G/G	G/G	G/G	G/G	G/G	-/-	-/-	-/-	-/-	G/G	G/G	G/G	G/G	-/-	G/G	G/G	G/G	G/G	G/G	G/G	G/G	A/A	G/G	G/G	G/G	G/G	G/G	G/G	G/G	-/-	G/G	-/-
chr01	7176794	T	C	T/T	T/T	T/T	T/T	T/T	T/T	T/T	T/T	T/T	T/T	T/T	C/C	T/T	T/T	T/T	T/T	T/T	-/-	-/-	T/T	-/-	-/-	-/-	T/T	T/T	T/T	-/-	T/T	-/-	T/T	T/T	-/-	T/T	T/T	-/-	-/-	T/T	T/T	T/T	T/T	-/-	T/T	-/-	T/T	-/-
chr01	7210615	A	C	A/A	A/A	A/A	A/A	A/A	A/A	A/A	A/A	A/A	A/A	A/A	C/C	A/A	A/A	A/A	A/A	A/A	A/A	A/A	A/A	A/A	A/A	C/C	A/A	A/A	A/A	A/A	A/A	A/A	A/A	A/A	-/-	A/A	A/A	-/-	-/-	A/A	A/A	-/-	A/A	A/A	A/A	A/A	A/A	A/A
chr01	7727017	ATTTTTTTT	ATTTTTTTTT	ATTTTTTTT/ATTTTTTTT	ATTTTTTTT/ATTTTTTTT	ATTTTTTTT/ATTTTTTTT	ATTTTTTTT/ATTTTTTTT	ATTTTTTTT/ATTTTTTTT	ATTTTTTTT/ATTTTTTTT	ATTTTTTTT/ATTTTTTTT	ATTTTTTTT/ATTTTTTTT	-/-	ATTTTTTTT/ATTTTTTTT	ATTTTTTTT/ATTTTTTTT	ATTTTTTTTT/ATTTTTTTTT	ATTTTTTTT/ATTTTTTTT	ATTTTTTTT/ATTTTTTTT	ATTTTTTTT/ATTTTTTTT	ATTTTTTTT/ATTTTTTTT	ATTTTTTTT/ATTTTTTTT	ATTTTTTTT/ATTTTTTTT	-/-	-/-	-/-	-/-	-/-	ATTTTTTTT/ATTTTTTTT	ATTTTTTTT/ATTTTTTTT	-/-	ATTTTTTTT/ATTTTTTTT	-/-	-/-	ATTTTTTTT/ATTTTTTTT	ATTTTTTTTT/ATTTTTTTTT	-/-	ATTTTTTTT/ATTTTTTTT	-/-	-/-	-/-	-/-	ATTTTTTTT/ATTTTTTTT	-/-	-/-	ATTTTTTTT/ATTTTTTTT	-/-	-/-	-/-	-/-
chr01	7775689	G	C	G/G	G/G	G/G	G/G	G/G	G/G	G/G	G/G	G/G	G/G	-/-	-/-	G/G	G/G	G/G	G/G	G/G	-/-	-/-	-/-	-/-	G/G	-/-	G/G	G/G	G/G	-/-	-/-	-/-	G/G	C/C	-/-	G/G	G/G	-/-	-/-	-/-	-/-	-/-	-/-	-/-	-/-	-/-	C/C	-/-
chr01	8255046	C	T	C/C	C/C	C/C	C/C	C/C	C/C	-/-	C/C	-/-	C/C	-/-	C/C	C/C	C/C	C/C	C/C	C/C	-/-	-/-	-/-	-/-	-/-	C/C	C/T	C/C	-/-	C/C	-/-	-/-	-/-	C/C	C/C	-/-	C/C	-/-	-/-	-/-	-/-	C/T	-/-	-/-	C/C	-/-	C/C	-/-
chr01	8257244	C	T	C/C	C/C	C/C	C/C	C/C	C/C	C/C	C/C	C/C	C/C	C/C	C/T	C/C	C/C	C/C	C/C	C/C	-/-	-/-	C/T	-/-	-/-	C/T	C/C	C/C	C/C	-/-	C/C	C/C	C/C	C/T	C/T	C/C	C/C	C/C	-/-	C/C	C/C	C/C	C/C	-/-	C/C	C/C	C/T	C/C
chr01	8508783	T	C	T/T	T/T	T/T	T/T	T/T	T/T	T/T	T/T	-/-	T/T	-/-	C/C	T/T	T/T	T/T	T/T	T/T	-/-	-/-	-/-	-/-	-/-	C/C	T/T	T/T	-/-	-/-	T/T	-/-	-/-	C/C	-/-	T/T	T/T	-/-	-/-	-/-	T/C	-/-	T/T	T/T	-/-	-/-	C/C	-/-
chr01	8552386	T	C	T/T	T/T	T/T	T/T	T/T	T/T	T/T	T/T	-/-	T/T	T/T	T/C	T/T	T/T	T/T	T/T	T/T	-/-	-/-	T/C	-/-	-/-	T/C	T/T	T/T	T/C	-/-	-/-	T/C	T/T	T/C	T/C	T/T	-/-	T/C	T/C	-/-	-/-	-/-	-/-	-/-	T/T	T/C	T/C	-/-
chr01	9053877	T	C	T/T	T/T	T/T	T/T	T/T	T/T	T/T	T/T	T/T	T/T	T/T	C/C	T/T	T/T	T/T	-/-	T/T	T/T	-/-	-/-	T/T	-/-	T/T	T/T	T/T	T/T	-/-	-/-	-/-	-/-	T/T	-/-	T/T	T/T	T/T	-/-	-/-	T/T	-/-	T/T	T/T	-/-	-/-	T/T	-/-
chr01	9053893	C	G	C/C	C/C	C/C	C/C	C/C	C/C	C/C	C/C	C/C	C/C	C/C	G/G	C/C	C/C	C/C	-/-	C/C	C/C	-/-	-/-	C/C	-/-	C/C	C/C	C/C	C/C	-/-	-/-	-/-	-/-	C/C	-/-	C/C	C/C	C/C	-/-	-/-	C/C	-/-	C/C	C/C	-/-	-/-	C/C	-/-
chr01	9054392	A	G	A/A	A/A	A/A	A/A	A/A	A/A	A/A	A/A	A/A	A/A	A/A	G/G	A/A	A/A	A/A	A/A	A/A	A/A	-/-	-/-	A/A	-/-	A/A	A/A	A/A	A/A	A/A	A/A	A/A	A/A	A/A	A/A	A/A	A/A	A/A	-/-	A/A	A/A	A/A	A/A	A/A	A/A	A/A	A/A	A/A
chr01	9306083	A	T	A/A	A/A	A/A	A/A	A/A	A/A	A/A	A/A	A/A	A/A	A/A	T/T	A/A	A/A	A/A	A/A	A/A	-/-	-/-	-/-	-/-	-/-	A/A	A/A	A/A	A/A	-/-	A/A	-/-	A/A	A/A	A/A	A/A	A/A	A/A	-/-	A/A	-/-	-/-	A/A	-/-	A/A	-/-	A/A	A/A
chr01	9343237	G	C	G/G	G/G	G/G	G/G	G/G	G/G	G/G	G/G	G/G	G/G	G/G	C/C	G/G	G/G	G/G	G/G	G/G	G/G	G/G	G/G	G/G	G/G	G/G	G/G	G/G	G/G	-/-	G/G	G/G	G/G	G/G	G/G	G/G	G/G	G/G	G/G	G/G	G/G	G/G	G/G	G/G	G/G	G/G	G/G	G/G
chr01	9396882	C	T	C/C	C/C	C/C	C/C	-/-	C/C	-/-	C/C	-/-	C/C	C/C	T/T	C/C	C/C	C/C	-/-	C/C	C/C	C/C	C/C	-/-	-/-	C/C	C/C	-/-	C/C	-/-	C/C	-/-	C/C	C/C	C/C	C/C	C/C	-/-	C/C	C/C	-/-	-/-	C/C	C/C	C/C	-/-	C/C	-/-
chr01	9555756	A	G	A/A	A/A	A/A	A/A	A/A	A/A	A/A	A/A	-/-	A/A	A/A	G/G	A/A	A/A	A/A	-/-	A/A	-/-	-/-	-/-	-/-	-/-	A/A	A/A	A/A	A/A	-/-	-/-	A/A	A/A	A/A	-/-	A/A	A/A	-/-	-/-	A/A	-/-	-/-	A/A	-/-	-/-	-/-	A/A	A/A
chr01	9616149	C	T	C/C	C/C	C/C	C/C	-/-	C/C	C/C	-/-	-/-	C/C	-/-	T/T	C/C	-/-	C/C	-/-	C/C	C/C	-/-	-/-	C/C	-/-	C/C	C/C	C/C	-/-	C/C	-/-	-/-	C/C	C/C	-/-	C/C	C/C	-/-	-/-	-/-	-/-	C/C	-/-	C/C	C/C	-/-	C/C	C/C
chr01	9649667	G	A	G/G	G/G	G/G	G/G	G/G	G/G	G/G	G/G	-/-	G/G	G/G	A/A	G/G	G/G	G/G	-/-	G/G	G/G	-/-	-/-	-/-	-/-	G/G	G/G	-/-	G/G	-/-	-/-	-/-	-/-	G/G	G/G	-/-	G/G	-/-	-/-	-/-	G/G	-/-	G/G	G/G	-/-	-/-	G/G	-/-
chr01	9696456	A	G	A/A	A/A	A/A	A/A	A/A	A/A	A/A	-/-	A/A	-/-	-/-	G/G	A/A	A/A	A/A	A/A	A/A	-/-	-/-	-/-	-/-	A/A	A/A	A/A	A/A	A/A	-/-	-/-	A/A	A/A	A/A	-/-	A/A	-/-	-/-	-/-	-/-	-/-	-/-	A/A	A/A	A/A	-/-	A/A	A/A
chr01	9856679	T	C	T/T	T/T	T/T	T/T	T/T	T/T	T/T	T/T	T/T	T/T	T/T	C/C	T/T	T/T	T/T	T/T	T/T	T/T	-/-	T/T	-/-	-/-	T/T	T/T	T/T	T/T	-/-	T/T	T/T	T/T	T/T	T/T	T/T	T/T	-/-	-/-	T/T	T/T	T/T	T/T	T/T	-/-	-/-	T/T	T/T
chr01	9856698	G	A	G/G	G/G	G/G	G/G	G/G	G/G	G/G	G/G	G/G	G/G	G/G	A/A	G/G	G/G	G/G	G/G	G/G	G/G	-/-	G/G	-/-	-/-	G/G	G/G	G/G	G/G	-/-	G/G	G/G	G/G	G/G	G/G	G/G	G/G	-/-	-/-	G/G	G/G	G/G	G/G	G/G	-/-	-/-	G/G	G/G
chr01	9941620	G	A	G/G	-/-	G/G	G/G	G/G	G/G	G/G	G/G	G/G	G/G	-/-	G/A	G/G	G/G	G/G	G/G	-/-	-/-	-/-	-/-	-/-	-/-	G/G	G/G	G/G	G/G	-/-	-/-	-/-	G/G	G/G	G/G	G/G	G/G	-/-	-/-	-/-	-/-	-/-	G/G	-/-	G/G	-/-	-/-	G/G
chr01	9942110	T	C	T/T	T/T	T/T	T/T	T/T	T/T	T/T	T/T	-/-	T/T	T/T	C/C	T/T	T/T	T/T	T/T	T/T	-/-	-/-	-/-	-/-	T/T	T/T	T/T	T/T	T/T	-/-	T/T	-/-	T/T	T/T	T/T	T/T	T/T	-/-	-/-	T/T	T/T	T/T	T/T	T/T	-/-	-/-	T/T	-/-
chr01	9942453	A	G	A/A	A/A	A/A	A/A	A/A	A/A	A/A	A/A	A/A	A/A	A/A	G/G	A/A	A/A	A/A	A/A	A/A	-/-	-/-	-/-	-/-	-/-	A/A	A/A	A/A	-/-	A/A	A/A	A/A	-/-	A/A	A/A	A/A	A/A	-/-	A/A	-/-	A/A	-/-	A/A	A/A	A/A	-/-	A/A	A/A
chr01	10022018	G	A	G/G	G/G	G/G	G/G	-/-	G/G	G/G	G/G	-/-	G/G	-/-	A/A	G/G	G/G	G/G	G/G	G/G	-/-	-/-	-/-	-/-	-/-	-/-	G/G	G/G	-/-	-/-	G/G	-/-	-/-	G/G	-/-	-/-	G/G	-/-	-/-	G/G	-/-	-/-	G/G	G/G	G/G	-/-	-/-	G/G
chr01	10122363	G	A	G/G	G/G	G/G	G/G	G/G	G/G	G/G	G/G	G/G	G/G	G/G	A/A	G/G	G/G	G/G	G/G	G/G	G/G	G/G	G/G	-/-	G/G	G/G	G/G	G/G	G/G	-/-	-/-	G/G	G/G	G/G	-/-	G/G	G/G	-/-	-/-	G/G	-/-	-/-	G/G	-/-	G/G	-/-	G/G	G/G
chr01	10150370	T	C	T/T	T/T	T/T	T/T	-/-	T/T	T/T	T/T	-/-	T/T	-/-	T/C	T/T	T/T	T/T	-/-	T/T	-/-	T/T	-/-	-/-	-/-	-/-	-/-	T/T	T/T	-/-	-/-	-/-	T/T	T/T	T/T	T/T	-/-	-/-	-/-	-/-	-/-	-/-	T/T	T/T	T/T	-/-	T/T	-/-
chr01	10241741	G	A	G/G	G/G	G/G	-/-	G/G	G/G	G/G	G/G	-/-	G/G	-/-	A/A	G/G	G/G	G/G	G/G	G/G	-/-	-/-	-/-	-/-	G/G	G/G	-/-	G/G	G/G	-/-	G/G	-/-	-/-	G/G	-/-	G/G	G/G	-/-	-/-	G/G	-/-	-/-	G/G	G/G	G/G	-/-	-/-	-/-
chr01	10273445	A	G	A/A	A/A	A/A	A/A	-/-	A/A	A/A	A/A	A/A	A/A	-/-	G/G	A/A	A/A	A/A	-/-	A/A	-/-	-/-	-/-	-/-	A/A	A/A	A/A	A/A	A/A	-/-	A/A	-/-	A/A	A/A	A/A	A/A	A/A	-/-	-/-	A/A	-/-	-/-	A/A	A/A	A/A	-/-	A/A	A/A
chr01	10334812	A	G	A/A	A/A	A/A	A/A	-/-	A/A	A/A	A/A	A/A	A/A	-/-	G/G	A/A	A/A	A/A	A/A	A/A	A/A	-/-	A/A	A/A	A/A	A/A	A/A	A/A	A/A	-/-	A/A	-/-	A/A	A/A	-/-	A/A	A/A	-/-	-/-	A/A	A/A	A/A	A/A	-/-	A/A	-/-	-/-	A/A
chr01	10359995	G	A	G/G	G/G	G/G	G/G	G/G	G/G	G/G	G/G	G/G	G/G	G/G	A/A	G/G	G/G	G/G	G/G	G/G	G/G	-/-	G/G	G/G	G/G	G/G	G/G	G/G	G/G	-/-	G/G	-/-	G/G	G/G	G/G	G/G	G/G	A/A	-/-	G/G	-/-	G/G	G/G	G/G	G/G	-/-	G/G	G/G
chr01	10360008	G	A	G/G	G/G	G/G	G/G	G/G	G/G	G/G	G/G	G/G	G/G	G/G	A/A	G/G	G/G	G/G	G/G	G/G	G/G	-/-	G/G	G/G	G/G	G/G	G/G	G/G	G/G	-/-	G/G	-/-	G/G	G/G	G/G	G/G	G/G	A/A	-/-	G/G	-/-	G/G	G/G	G/G	G/G	-/-	G/G	G/G
chr01	10360172	A	G	A/A	A/A	A/A	A/A	A/A	A/A	A/A	A/A	A/A	A/A	-/-	G/G	A/A	A/A	A/A	A/A	-/-	-/-	-/-	-/-	-/-	A/A	A/A	A/A	A/A	A/A	-/-	A/A	-/-	A/A	A/A	A/A	A/A	A/A	-/-	-/-	-/-	-/-	-/-	-/-	-/-	-/-	-/-	A/A	A/A
chr01	10437519	T	C	T/T	T/T	T/T	T/T	T/T	T/T	T/T	T/T	-/-	T/T	-/-	C/C	T/T	T/T	T/T	T/T	T/T	T/T	-/-	T/T	-/-	-/-	T/T	T/T	T/T	T/T	-/-	-/-	T/T	T/T	T/T	T/T	T/T	T/T	-/-	-/-	-/-	T/T	T/T	T/T	T/T	T/T	-/-	T/T	T/T
chr01	10521854	C	A	C/C	C/C	C/C	C/C	C/C	C/C	C/C	C/C	-/-	-/-	C/C	A/A	C/C	C/C	C/C	C/C	C/C	-/-	-/-	C/C	-/-	-/-	C/C	C/C	C/C	C/C	-/-	-/-	-/-	C/C	C/C	-/-	C/C	-/-	-/-	C/C	C/C	-/-	-/-	-/-	-/-	-/-	-/-	-/-	-/-
chr01	10524012	C	T	C/C	-/-	C/C	C/C	C/C	C/C	C/C	C/C	-/-	C/C	-/-	T/T	C/C	C/C	C/C	C/C	C/C	C/C	-/-	C/C	C/C	-/-	C/C	C/C	C/C	C/C	-/-	C/C	-/-	C/C	C/C	C/C	C/C	C/C	-/-	-/-	-/-	-/-	C/C	C/C	C/C	C/C	-/-	-/-	C/C
chr01	10524161	A	G	A/A	A/A	A/A	-/-	A/A	A/A	A/A	A/A	-/-	A/A	A/A	G/G	A/A	A/A	A/A	A/A	A/A	A/A	A/A	A/A	A/A	-/-	A/A	A/A	A/A	A/A	A/A	A/A	-/-	A/A	A/A	A/A	A/A	A/A	-/-	-/-	A/A	A/A	-/-	A/A	A/A	A/A	-/-	A/A	A/A
chr01	10535905	A	C	A/A	A/A	A/A	A/A	A/A	A/A	A/A	A/A	A/A	A/A	A/A	C/C	A/A	A/A	A/A	A/A	A/A	A/A	A/A	-/-	-/-	A/A	A/A	A/A	A/A	A/A	-/-	A/A	-/-	A/A	A/A	A/A	A/A	-/-	-/-	-/-	-/-	A/A	-/-	A/A	A/A	A/A	-/-	A/A	A/A
chr01	10544376	A	G	A/A	A/A	A/A	A/A	A/A	A/A	A/A	A/A	A/A	A/A	A/A	G/G	A/A	A/A	A/A	A/A	A/A	A/A	-/-	A/A	-/-	A/A	A/A	A/A	A/A	A/A	-/-	A/A	A/A	A/A	A/A	A/A	A/A	A/A	-/-	A/A	A/A	A/A	A/A	A/A	A/A	A/A	-/-	A/A	A/A
chr01	10546796	T	G	T/T	T/T	T/T	T/T	T/T	T/T	T/T	T/T	T/T	T/T	T/T	G/G	T/T	T/T	T/T	-/-	T/T	-/-	-/-	-/-	-/-	T/T	T/T	T/T	T/T	T/T	-/-	-/-	-/-	T/T	T/T	T/T	T/T	T/T	T/G	-/-	T/T	-/-	-/-	T/T	T/T	T/T	-/-	T/T	T/T
chr01	10623583	A	G	A/A	A/A	A/A	A/A	A/A	A/A	A/A	A/A	A/A	A/A	-/-	G/G	A/A	A/A	A/A	-/-	A/A	A/A	-/-	A/A	-/-	-/-	A/A	A/A	A/A	A/A	-/-	A/A	A/A	A/A	A/A	A/A	A/A	A/A	-/-	-/-	A/A	-/-	-/-	A/A	A/A	A/A	-/-	A/A	A/A
chr01	10623587	TGGGGG	TGGGG	TGGGGG/TGGGGG	TGGGGG/TGGGGG	TGGGGG/TGGGGG	TGGGGG/TGGGGG	TGGGGG/TGGGGG	TGGGGG/TGGGGG	TGGGGG/TGGGGG	TGGGGG/TGGGGG	TGGGGG/TGGGGG	TGGGGG/TGGGGG	-/-	TGGGG/TGGGG	TGGGGG/TGGGGG	TGGGGG/TGGGGG	TGGGGG/TGGGGG	-/-	TGGGGG/TGGGGG	TGGGGG/TGGGGG	-/-	TGGGGG/TGGGGG	-/-	-/-	TGGGGG/TGGGGG	TGGGGG/TGGGGG	TGGGGG/TGGGGG	TGGGGG/TGGGGG	-/-	TGGGGG/TGGGGG	TGGGGG/TGGGGG	TGGGGG/TGGGGG	TGGGGG/TGGGGG	TGGGGG/TGGGGG	TGGGGG/TGGGGG	TGGGGG/TGGGGG	-/-	-/-	TGGGGG/TGGGGG	-/-	-/-	TGGGGG/TGGGGG	TGGGGG/TGGGGG	TGGGGG/TGGGGG	-/-	TGGGGG/TGGGGG	TGGGGG/TGGGGG
chr01	10630153	C	T	C/C	C/C	C/C	C/C	C/C	C/C	C/C	C/C	C/C	C/C	C/C	T/T	C/C	C/C	C/C	C/C	C/C	C/C	C/C	-/-	-/-	-/-	C/C	C/C	C/C	C/C	-/-	C/C	C/C	C/C	C/C	C/C	C/C	C/C	T/T	C/C	C/C	-/-	C/C	C/C	C/C	C/C	-/-	C/C	C/C
chr01	10696342	A	T	A/A	A/A	A/A	A/A	A/A	A/A	A/A	A/A	A/A	A/A	A/A	T/T	A/A	A/A	A/A	A/A	A/A	-/-	-/-	-/-	-/-	-/-	A/A	A/A	A/A	-/-	-/-	A/A	-/-	A/A	A/A	-/-	A/A	A/A	-/-	-/-	-/-	-/-	-/-	A/A	A/A	A/A	-/-	A/A	-/-
chr01	10713387	T	G	T/T	T/T	T/T	T/T	T/T	T/T	-/-	T/T	T/T	T/T	-/-	G/G	T/T	T/T	T/T	-/-	T/T	T/T	-/-	-/-	-/-	T/T	T/T	T/T	T/T	T/T	-/-	-/-	-/-	T/T	T/T	-/-	T/T	T/T	-/-	-/-	T/T	-/-	-/-	-/-	-/-	T/T	-/-	T/T	T/T
chr01	10749138	T	C	T/T	T/T	T/T	-/-	T/T	T/T	-/-	T/T	T/T	T/T	T/T	C/C	T/T	T/T	T/T	T/T	T/T	-/-	-/-	-/-	-/-	-/-	T/T	T/T	T/T	T/T	-/-	-/-	T/T	T/T	T/T	-/-	T/T	T/T	-/-	-/-	T/T	-/-	-/-	-/-	T/T	T/T	-/-	T/T	-/-
chr01	10749158	T	C	T/T	T/T	T/T	-/-	T/T	T/T	-/-	T/T	-/-	T/T	T/T	C/C	T/T	T/T	T/T	T/T	T/T	-/-	-/-	-/-	-/-	-/-	T/T	-/-	T/T	T/T	-/-	-/-	T/T	T/T	T/T	-/-	-/-	T/T	-/-	-/-	T/T	-/-	-/-	-/-	T/T	T/T	-/-	T/T	-/-
chr01	10762546	G	A	G/G	G/G	G/G	G/G	G/G	G/G	G/G	G/G	G/G	G/G	G/G	G/A	G/G	G/G	G/G	G/G	G/G	-/-	-/-	-/-	-/-	-/-	-/-	G/G	G/G	G/G	-/-	-/-	G/G	G/G	G/G	G/G	G/G	G/G	-/-	-/-	G/G	-/-	G/G	G/G	G/G	G/G	-/-	-/-	G/G
chr01	10803642	G	A	G/G	G/G	G/G	G/G	G/G	G/G	G/G	G/G	G/G	G/G	G/G	A/A	G/G	G/G	G/G	G/G	G/G	G/G	G/G	-/-	-/-	-/-	G/G	G/G	G/G	G/G	-/-	-/-	G/G	-/-	G/G	-/-	-/-	G/G	-/-	-/-	-/-	-/-	-/-	G/G	G/G	G/G	-/-	-/-	G/G
chr01	10827987	C	T	C/C	C/C	C/C	C/C	C/C	C/C	C/C	C/C	C/C	C/C	C/C	T/T	C/C	C/C	C/C	C/C	C/C	C/C	C/C	-/-	-/-	C/C	C/C	C/C	C/C	C/C	-/-	C/C	-/-	C/C	C/C	C/C	C/C	C/C	-/-	-/-	C/C	C/C	-/-	C/C	-/-	-/-	-/-	C/C	C/C
chr01	10880623	T	A	T/T	T/T	T/T	T/T	T/T	T/T	T/T	T/T	T/T	T/T	T/T	T/T	T/T	T/T	T/T	T/T	T/T	T/T	T/T	T/T	T/T	-/-	T/T	T/T	T/T	T/T	T/T	T/T	T/T	T/T	T/T	T/T	T/T	T/T	A/A	T/T	T/T	T/T	T/T	T/T	T/T	T/T	-/-	T/T	T/T
chr01	10896771	C	T	C/C	C/C	C/C	C/C	C/C	C/C	C/C	C/C	C/C	C/C	C/C	T/T	C/C	C/C	C/C	C/C	C/C	C/C	C/C	C/C	C/C	-/-	C/C	C/C	C/C	C/C	-/-	C/C	C/C	C/C	C/C	C/C	C/C	C/C	-/-	C/C	C/C	C/C	C/C	C/C	C/C	C/C	C/C	C/C	C/C
chr01	10938436	G	A	G/G	G/G	G/G	G/G	G/G	G/G	G/G	G/G	G/G	G/G	G/G	A/A	G/G	G/G	G/G	G/G	G/G	G/G	-/-	-/-	-/-	-/-	G/G	G/G	G/G	G/G	G/G	G/G	-/-	G/G	G/G	G/G	G/G	G/G	A/A	G/G	G/G	G/G	G/G	G/G	G/G	G/G	-/-	G/G	G/G
chr01	10969829	A	C	A/A	A/A	A/A	-/-	A/A	A/A	A/A	A/A	-/-	A/A	-/-	C/C	A/A	A/A	A/A	A/A	A/A	-/-	A/A	-/-	-/-	-/-	A/A	A/A	A/A	A/A	-/-	-/-	-/-	A/A	A/A	-/-	A/A	A/A	-/-	-/-	A/A	-/-	-/-	A/A	A/A	A/A	-/-	A/A	A/A
chr01	11085497	C	A	C/C	C/C	C/C	C/C	C/C	C/C	C/C	C/C	-/-	C/C	-/-	A/A	C/C	C/C	C/C	C/C	C/C	C/C	-/-	-/-	-/-	-/-	C/C	C/C	C/C	C/C	-/-	-/-	C/C	C/C	C/C	C/C	C/C	C/C	-/-	-/-	-/-	C/C	-/-	C/C	C/C	-/-	-/-	C/C	-/-
chr01	11135295	C	T	C/C	C/C	C/C	C/C	C/C	C/C	C/C	C/C	C/C	C/C	C/C	T/T	C/C	C/C	C/C	C/C	C/C	C/C	-/-	C/C	C/C	C/C	C/C	C/C	C/C	C/C	C/C	C/C	C/C	C/C	C/C	C/C	C/C	C/C	T/T	C/C	C/C	C/C	-/-	C/C	C/C	C/C	-/-	C/C	C/C
chr01	11136068	T	C	T/T	T/T	T/T	T/T	T/T	T/T	T/T	T/T	-/-	T/T	-/-	C/C	T/T	T/T	T/T	-/-	T/T	-/-	-/-	-/-	-/-	-/-	T/T	T/T	T/T	T/T	-/-	T/T	-/-	-/-	T/T	-/-	T/T	-/-	-/-	-/-	-/-	-/-	-/-	-/-	T/T	-/-	-/-	T/T	-/-
chr01	11226613	G	A	G/G	G/G	G/G	G/G	G/G	G/G	G/G	G/G	G/G	G/G	G/G	A/A	G/G	G/G	G/G	G/G	G/G	G/G	-/-	-/-	-/-	G/G	G/G	G/G	G/G	G/G	-/-	G/G	G/G	G/G	G/G	G/G	G/G	G/G	A/A	-/-	G/G	-/-	G/G	G/G	G/G	G/G	-/-	G/G	G/G
chr01	11239763	T	C	T/T	T/T	T/T	T/T	T/T	T/T	T/T	T/T	T/T	T/T	T/T	C/C	T/T	T/T	T/T	T/T	T/T	T/T	T/T	T/T	T/T	T/T	T/T	T/T	T/T	T/T	-/-	-/-	T/T	T/T	T/T	T/T	T/T	T/T	-/-	-/-	-/-	T/T	-/-	T/T	T/T	T/T	-/-	T/T	T/T
chr01	11381586	A	G	A/A	A/A	-/-	A/A	A/A	A/A	A/A	A/A	A/A	A/A	A/A	G/G	A/A	A/A	A/A	A/A	A/A	A/A	-/-	A/A	-/-	-/-	A/A	A/A	A/A	A/A	A/A	A/A	A/A	A/A	A/A	A/A	A/A	A/A	-/-	-/-	A/A	A/A	A/A	A/A	A/A	A/A	-/-	A/A	A/A
chr01	11381910	G	A	G/G	G/G	G/G	G/G	G/G	G/G	G/G	G/G	G/G	G/G	G/G	G/G	G/G	G/G	G/G	G/G	G/G	G/G	-/-	-/-	G/G	G/G	G/G	G/G	G/G	G/G	G/G	G/G	G/G	G/G	G/G	G/G	G/G	G/G	A/A	G/G	G/G	G/G	G/G	G/G	G/G	G/G	-/-	G/G	G/G
chr01	11381917	T	C	T/T	T/T	T/T	T/T	T/T	T/T	T/T	T/T	T/T	T/T	-/-	-/-	T/T	T/T	T/T	T/T	T/T	T/T	-/-	-/-	T/T	T/T	T/T	T/T	T/T	T/T	T/T	T/T	T/T	T/T	T/T	T/T	T/T	T/T	C/C	T/T	T/T	-/-	T/T	T/T	T/T	T/T	-/-	T/T	-/-
chr01	11427200	G	A	G/G	G/G	G/G	G/G	G/G	G/G	G/G	G/G	G/G	G/G	-/-	A/A	G/G	G/G	G/G	G/G	G/G	-/-	-/-	G/G	-/-	G/G	G/G	G/G	G/G	G/G	-/-	G/G	-/-	G/G	G/G	G/G	-/-	G/G	G/G	-/-	-/-	G/G	G/G	G/G	G/G	G/G	-/-	G/G	-/-
chr01	11435265	C	T	C/C	C/C	C/C	C/C	C/C	C/C	C/C	C/C	C/C	C/C	C/C	T/T	C/C	C/C	C/C	C/C	C/C	C/C	-/-	-/-	-/-	-/-	C/C	C/C	C/C	C/C	-/-	C/C	C/C	C/C	C/C	C/C	C/C	C/C	-/-	C/C	C/C	C/C	C/C	C/C	C/C	C/C	-/-	-/-	C/C
chr01	11454805	G	A	-/-	-/-	G/G	G/G	G/G	G/G	-/-	-/-	G/G	-/-	-/-	A/A	G/G	-/-	-/-	-/-	G/G	-/-	-/-	G/G	-/-	-/-	-/-	G/G	-/-	-/-	-/-	G/G	G/G	G/G	G/G	G/G	G/G	G/G	-/-	-/-	G/G	-/-	G/G	G/G	G/G	G/G	-/-	G/G	G/G
chr01	11467272	G	A	G/G	G/G	G/G	G/G	G/G	G/G	G/G	G/G	G/G	G/G	G/G	G/G	G/G	G/G	G/G	G/G	G/G	G/G	-/-	G/G	-/-	-/-	G/A	G/G	G/G	G/G	-/-	-/-	G/G	G/G	G/G	-/-	G/G	-/-	-/-	-/-	-/-	-/-	G/G	G/G	G/G	G/G	-/-	G/G	G/G
chr01	11467277	T	C	T/T	T/T	T/T	T/T	T/T	T/T	T/T	T/T	T/T	T/T	T/T	T/T	T/T	T/T	T/T	T/T	T/T	T/T	-/-	T/T	-/-	-/-	T/C	T/T	T/T	T/T	-/-	-/-	T/T	T/T	T/T	-/-	T/T	-/-	-/-	-/-	-/-	-/-	T/T	T/T	T/T	T/T	-/-	T/T	T/T
chr01	11526811	C	A	C/C	C/C	C/C	C/C	C/C	C/C	C/C	-/-	C/C	C/C	-/-	A/A	C/C	C/C	C/C	C/C	C/C	C/C	-/-	-/-	-/-	-/-	C/C	C/C	C/C	-/-	C/C	-/-	-/-	-/-	C/C	C/C	C/C	C/C	-/-	-/-	C/C	-/-	C/C	C/C	C/C	-/-	-/-	C/C	C/C
chr01	11790995	A	T	A/A	A/A	A/A	A/A	A/A	A/A	A/A	A/A	A/A	A/A	-/-	A/A	A/A	A/A	A/A	A/A	A/A	A/A	A/A	A/A	-/-	A/A	A/A	A/A	A/A	A/A	A/A	A/A	A/A	A/A	A/A	A/A	A/A	-/-	A/T	-/-	-/-	A/A	A/A	A/A	A/A	A/A	A/T	A/A	A/A
chr01	11791002	G	A	G/G	G/G	G/G	G/G	G/G	G/G	G/G	G/G	G/G	G/G	-/-	G/G	G/G	G/G	G/G	G/G	G/G	G/G	G/G	G/G	-/-	G/G	G/G	G/G	G/G	G/G	G/G	G/G	G/G	G/G	G/G	G/G	G/G	-/-	G/A	-/-	-/-	G/G	G/G	G/G	G/G	G/G	G/A	G/G	G/G
chr01	11845037	A	G	A/A	A/A	A/A	A/A	A/A	A/A	A/A	A/A	A/A	A/A	A/A	G/G	A/A	A/A	A/A	-/-	A/A	A/A	-/-	A/A	-/-	-/-	A/A	A/A	A/A	-/-	-/-	-/-	-/-	A/A	A/A	-/-	A/A	A/A	-/-	-/-	A/A	A/A	-/-	A/A	A/A	-/-	-/-	A/A	-/-
chr01	11854791	G	A	G/G	G/G	G/G	G/G	G/G	G/G	G/G	G/G	-/-	G/G	G/G	A/A	G/G	G/G	G/G	G/G	G/G	G/G	-/-	G/G	-/-	G/G	G/G	G/G	G/G	-/-	-/-	G/G	G/G	G/G	G/G	G/G	G/G	G/G	-/-	-/-	-/-	G/G	-/-	G/G	G/G	G/G	-/-	G/G	G/G
chr01	11858017	C	T	C/C	C/C	C/C	C/C	C/C	C/C	C/C	C/C	C/C	C/C	C/C	T/T	C/C	C/C	C/C	C/C	C/C	-/-	-/-	-/-	C/C	-/-	-/-	C/C	C/C	C/C	-/-	-/-	-/-	C/C	C/C	-/-	-/-	-/-	-/-	-/-	-/-	-/-	C/C	C/C	-/-	C/C	-/-	C/C	C/C
chr01	11906916	T	C	T/T	T/T	T/T	T/T	T/T	T/T	T/T	T/T	T/T	T/T	T/T	C/C	T/T	T/T	T/T	T/T	T/T	T/T	T/T	T/T	-/-	T/T	T/T	T/T	T/T	T/T	T/T	T/T	T/T	T/T	T/T	T/T	T/T	T/T	C/C	T/T	-/-	-/-	T/T	T/T	T/T	T/T	-/-	T/T	T/T
chr01	11966706	T	C	T/T	T/T	T/T	T/T	T/T	T/T	T/T	T/T	-/-	T/T	T/T	C/C	T/T	T/T	T/T	T/T	T/T	-/-	-/-	T/T	-/-	-/-	-/-	T/T	T/T	T/T	-/-	-/-	T/T	T/T	T/T	T/T	T/T	-/-	-/-	-/-	T/T	T/T	-/-	T/T	-/-	T/T	-/-	T/T	-/-
chr01	11966710	T	C	T/T	T/T	T/T	T/T	T/T	T/T	T/T	T/T	-/-	T/T	T/T	C/C	T/T	T/T	T/T	T/T	T/T	-/-	-/-	T/T	-/-	-/-	-/-	T/T	T/T	T/T	-/-	-/-	T/T	T/T	T/T	T/T	T/T	-/-	-/-	-/-	T/T	T/T	-/-	T/T	-/-	T/T	-/-	T/T	-/-
chr01	11966889	C	T	C/C	C/C	C/C	C/C	C/C	C/C	C/C	C/C	C/C	C/C	C/C	T/T	-/-	C/C	C/C	C/C	C/C	C/C	-/-	C/C	-/-	C/C	C/C	C/C	C/C	C/C	-/-	C/C	-/-	C/C	C/C	C/C	C/C	C/C	-/-	-/-	C/C	C/C	C/C	C/C	-/-	C/C	-/-	C/C	-/-
chr01	11966905	T	C	T/T	T/T	T/T	T/T	T/T	T/T	T/T	T/T	T/T	T/T	T/T	C/C	T/T	T/T	T/T	T/T	T/T	T/T	-/-	T/T	-/-	T/T	T/C	T/T	T/T	T/T	T/T	T/T	-/-	T/T	T/T	T/T	T/T	T/T	-/-	-/-	T/T	T/T	T/T	T/T	T/T	T/T	-/-	T/T	-/-
chr01	11997137	G	A	G/G	G/G	G/G	G/G	G/G	G/G	G/G	G/G	G/G	G/G	-/-	A/A	G/G	G/G	G/G	G/G	G/G	G/G	-/-	-/-	-/-	-/-	G/G	G/G	-/-	G/G	-/-	-/-	G/G	G/G	G/G	-/-	G/G	G/G	-/-	-/-	G/G	-/-	-/-	G/G	-/-	-/-	-/-	-/-	-/-
chr01	12120922	A	AAT	A/A	A/A	A/A	A/A	-/-	A/A	A/A	A/A	-/-	A/A	A/A	AAT/AAT	A/A	A/A	A/A	A/A	A/A	A/A	-/-	-/-	A/A	-/-	A/A	A/A	A/A	A/A	A/A	-/-	A/A	A/A	A/A	A/A	-/-	A/A	-/-	-/-	-/-	A/A	A/A	A/A	A/A	A/A	-/-	A/A	A/A
chr01	12132241	G	A	G/G	G/G	G/G	G/G	G/G	G/G	G/G	G/G	G/G	G/G	-/-	G/A	G/G	G/G	G/G	G/G	G/G	G/G	-/-	G/G	G/G	G/G	G/G	G/G	G/G	G/G	-/-	G/G	-/-	G/G	G/G	-/-	G/G	G/G	G/A	-/-	-/-	-/-	G/G	G/G	G/G	G/G	G/A	G/G	G/G
chr01	12132259	C	T	C/C	-/-	C/C	C/C	C/C	C/C	C/C	C/C	C/C	C/C	-/-	C/T	C/C	C/C	C/C	C/C	C/C	C/C	-/-	C/C	C/C	C/C	C/C	C/C	C/C	-/-	-/-	C/C	-/-	C/C	C/C	-/-	C/C	C/C	C/C	-/-	-/-	-/-	C/C	C/C	C/C	C/C	C/C	C/C	C/C
chr01	12153408	G	A	G/G	G/G	G/G	G/G	G/G	G/G	G/G	G/G	G/G	G/G	G/G	A/A	G/G	G/G	G/G	G/G	G/G	-/-	G/G	G/G	-/-	G/G	G/G	G/G	G/G	G/G	-/-	G/G	G/G	G/G	G/G	G/G	G/G	G/G	-/-	-/-	-/-	G/G	-/-	G/G	G/G	G/G	-/-	G/G	G/G
chr01	12157177	C	T	C/C	C/C	C/C	C/C	C/C	C/C	C/C	C/C	C/C	C/C	C/C	T/T	C/C	C/C	C/C	C/C	C/C	C/C	-/-	-/-	-/-	-/-	C/C	C/C	C/C	C/C	-/-	C/C	C/C	C/C	C/C	C/C	C/C	C/C	-/-	C/C	C/C	C/C	-/-	C/C	-/-	C/C	-/-	C/C	C/C
chr01	12177869	C	T	C/C	C/C	C/C	C/C	C/C	C/C	C/C	C/C	C/C	C/C	C/C	T/T	C/C	C/C	C/C	C/C	C/C	C/C	-/-	-/-	-/-	C/C	C/C	C/C	C/C	C/C	-/-	C/C	-/-	C/C	-/-	-/-	C/C	C/C	T/T	-/-	-/-	C/C	-/-	C/C	-/-	C/C	-/-	C/C	C/C
chr01	12201044	T	C	T/T	T/T	T/T	T/T	T/T	T/T	T/T	T/T	T/T	T/T	-/-	C/C	T/T	T/T	T/T	-/-	T/T	T/T	T/T	-/-	-/-	T/T	T/T	T/T	T/T	T/T	T/T	T/T	-/-	T/T	-/-	-/-	T/T	-/-	-/-	-/-	-/-	T/T	-/-	-/-	T/T	T/T	-/-	T/T	T/T
chr01	12201053	T	C	T/T	T/T	T/T	T/T	T/T	T/T	T/T	T/T	T/T	T/T	-/-	C/C	T/T	T/T	T/T	-/-	T/T	T/T	T/T	-/-	-/-	T/T	T/T	T/T	T/T	T/T	T/T	T/T	-/-	-/-	-/-	-/-	T/T	-/-	-/-	-/-	-/-	T/T	-/-	-/-	T/T	T/T	-/-	T/T	T/T
chr01	12207086	A	G	A/A	A/A	A/A	A/A	A/A	A/A	A/A	A/A	A/A	A/A	A/A	G/G	A/A	A/A	A/A	A/A	A/A	A/A	A/A	-/-	A/A	-/-	A/A	A/A	A/A	A/A	A/A	A/A	A/A	A/A	-/-	-/-	A/A	A/A	-/-	-/-	A/A	A/A	A/A	A/A	A/A	A/A	-/-	A/A	A/A
chr01	12338615	GAAAAA	GAAAA	GAAAAA/GAAAAA	GAAAAA/GAAAAA	GAAAAA/GAAAAA	GAAAAA/GAAAAA	GAAAAA/GAAAAA	GAAAAA/GAAAAA	GAAAAA/GAAAAA	GAAAAA/GAAAAA	GAAAAA/GAAAAA	GAAAAA/GAAAAA	GAAAAA/GAAAAA	GAAAA/GAAAA	GAAAAA/GAAAAA	GAAAAA/GAAAAA	GAAAAA/GAAAAA	GAAAAA/GAAAAA	GAAAAA/GAAAAA	GAAAAA/GAAAAA	-/-	-/-	GAAAAA/GAAAAA	-/-	GAAAAA/GAAAAA	GAAAAA/GAAAAA	GAAAAA/GAAAAA	GAAAAA/GAAAAA	-/-	GAAAAA/GAAAAA	GAAAAA/GAAAAA	GAAAAA/GAAAAA	GAAAAA/GAAAAA	GAAAAA/GAAAAA	GAAAAA/GAAAAA	GAAAAA/GAAAAA	-/-	-/-	-/-	-/-	-/-	GAAAAA/GAAAAA	-/-	GAAAAA/GAAAAA	-/-	GAAAAA/GAAAAA	GAAAAA/GAAAAA
chr01	12339143	G	A	G/G	G/G	G/G	G/G	G/G	G/G	G/G	G/G	G/G	G/G	G/G	A/A	G/G	G/G	G/G	G/G	G/G	G/G	-/-	G/G	-/-	G/G	G/G	G/G	G/G	G/G	-/-	G/G	G/G	G/G	G/G	G/G	G/G	G/G	-/-	-/-	G/G	G/G	G/G	G/G	G/G	G/G	-/-	G/G	G/G
chr01	12339149	G	A	G/G	G/G	G/G	G/G	G/G	G/G	G/G	G/G	G/G	G/G	G/G	A/A	G/G	G/G	G/G	G/G	G/G	G/G	-/-	G/G	-/-	G/G	G/G	G/G	G/G	G/G	-/-	G/G	G/G	G/G	G/G	G/G	G/G	G/G	-/-	-/-	G/G	G/G	G/G	G/G	G/G	G/G	-/-	G/G	G/G
chr01	12350795	A	T	A/A	A/A	A/A	A/A	A/A	A/A	A/A	A/A	-/-	A/A	A/A	T/T	A/A	A/A	A/A	-/-	A/A	-/-	-/-	-/-	-/-	A/A	A/A	-/-	-/-	A/A	-/-	-/-	-/-	A/A	A/A	-/-	-/-	A/A	-/-	-/-	A/A	-/-	A/A	A/A	-/-	A/A	-/-	-/-	-/-
chr01	12407080	G	A	G/G	G/G	G/G	G/G	-/-	G/G	G/G	G/G	G/G	G/G	G/G	A/A	G/G	G/G	G/G	G/G	G/G	G/G	G/G	-/-	G/G	G/G	G/G	G/G	G/G	G/G	G/G	G/G	G/G	G/G	G/G	G/G	G/G	G/G	G/G	-/-	G/G	G/G	-/-	G/G	G/G	G/G	-/-	G/G	G/G
chr01	12409544	G	A	G/G	G/G	G/G	G/G	G/G	G/G	G/G	G/G	G/G	G/G	G/G	A/A	G/G	G/G	G/G	G/G	G/G	G/G	-/-	G/G	-/-	G/G	G/G	G/G	G/G	G/G	G/G	G/G	G/G	G/G	G/G	G/G	G/G	G/G	G/G	G/G	G/G	G/G	G/G	G/G	G/G	G/G	G/G	G/G	G/G
chr01	12492232	A	C	A/A	A/A	A/A	A/A	A/A	A/A	A/A	A/A	-/-	A/A	A/A	C/C	A/A	A/A	A/A	A/A	A/A	-/-	-/-	-/-	-/-	-/-	A/A	A/A	A/A	A/A	-/-	A/A	A/A	A/A	A/A	A/A	A/A	A/A	A/A	-/-	-/-	-/-	A/A	A/A	A/A	A/A	-/-	A/A	-/-
chr01	12585142	A	G	-/-	-/-	G/G	G/G	-/-	G/G	G/G	G/G	G/G	G/G	G/G	-/-	G/G	G/G	G/G	G/G	G/G	G/G	-/-	-/-	-/-	-/-	-/-	G/G	G/G	-/-	-/-	G/G	A/G	G/G	-/-	-/-	-/-	-/-	-/-	-/-	-/-	G/G	-/-	G/G	G/G	-/-	-/-	-/-	G/G
chr01	12654855	A	T	A/A	A/A	A/A	A/A	A/A	A/A	A/A	A/A	-/-	A/A	A/A	T/T	A/A	A/A	A/A	-/-	A/A	A/A	-/-	-/-	-/-	-/-	A/A	A/A	A/A	A/A	-/-	-/-	A/A	A/A	A/A	A/A	A/A	-/-	A/A	-/-	-/-	-/-	-/-	A/A	A/A	-/-	-/-	-/-	A/A
chr01	12659282	A	T	A/A	A/A	A/A	A/A	A/A	A/A	A/A	A/A	A/A	A/A	A/A	T/T	A/A	A/A	A/A	A/A	A/A	-/-	-/-	-/-	-/-	-/-	A/A	A/A	A/A	A/A	-/-	-/-	-/-	-/-	A/A	-/-	A/A	A/A	-/-	-/-	-/-	-/-	A/A	-/-	-/-	A/A	-/-	-/-	-/-
chr01	12679393	C	A	C/C	C/C	A/A	A/A	C/C	A/A	A/A	A/A	-/-	A/A	A/A	C/C	A/A	A/A	A/A	A/A	A/A	-/-	-/-	-/-	-/-	-/-	C/C	A/A	A/A	C/C	-/-	A/A	-/-	A/A	C/C	C/C	C/C	C/C	C/C	-/-	A/A	A/A	-/-	A/A	A/A	C/C	-/-	C/C	A/A
chr01	12764191	T	G	T/T	T/T	-/-	T/T	T/T	T/T	T/T	T/T	-/-	-/-	-/-	G/G	T/T	T/T	T/T	T/T	-/-	-/-	-/-	T/T	-/-	-/-	T/T	T/T	T/T	T/T	-/-	T/T	T/T	T/T	T/T	-/-	T/T	T/T	T/T	-/-	T/T	-/-	-/-	-/-	T/T	T/T	-/-	T/T	T/T
chr01	12767424	T	A	T/T	T/T	T/T	T/T	T/T	T/T	T/T	T/T	T/T	T/T	T/T	A/A	T/T	T/T	T/T	T/T	T/T	T/T	-/-	T/T	T/T	-/-	T/A	T/T	T/T	T/T	-/-	-/-	T/A	T/T	T/T	T/A	T/T	T/T	T/A	-/-	T/T	T/T	T/T	T/T	T/T	T/T	-/-	T/A	T/T
chr01	12767630	A	G	A/A	A/A	A/A	A/A	A/A	A/A	A/A	A/A	A/A	A/A	A/A	G/G	A/A	A/A	A/A	A/A	A/A	A/A	-/-	-/-	-/-	A/A	A/G	A/A	A/A	-/-	A/A	A/A	A/G	A/A	A/A	A/G	A/A	A/A	A/G	-/-	A/A	-/-	A/A	A/A	A/A	A/A	A/G	A/G	A/A
chr01	12808955	G	A	G/G	G/G	G/G	G/G	G/G	G/G	G/G	G/G	G/G	G/G	G/G	A/A	G/G	G/G	G/G	G/G	G/G	G/G	-/-	G/G	-/-	G/G	G/G	G/G	G/G	G/G	G/G	G/G	G/G	G/G	G/G	G/G	G/G	G/G	G/G	G/G	G/G	G/G	G/G	G/G	G/G	G/G	G/G	G/G	G/G
chr01	12870179	GAAAA	GAAAAA	GAAAA/GAAAA	GAAAA/GAAAA	GAAAA/GAAAA	GAAAA/GAAAA	-/-	GAAAA/GAAAA	GAAAA/GAAAA	GAAAA/GAAAA	-/-	GAAAA/GAAAA	-/-	GAAAAA/GAAAAA	GAAAA/GAAAA	GAAAA/GAAAA	GAAAA/GAAAA	GAAAA/GAAAA	GAAAA/GAAAA	-/-	-/-	-/-	-/-	-/-	-/-	GAAAA/GAAAA	GAAAA/GAAAA	GAAAA/GAAAA	-/-	-/-	-/-	GAAAA/GAAAA	GAAAAA/GAAAAA	-/-	GAAAA/GAAAA	-/-	-/-	-/-	-/-	GAAAA/GAAAA	-/-	GAAAA/GAAAA	-/-	-/-	-/-	-/-	GAAAA/GAAAA
chr01	12891034	G	T	G/G	G/G	G/G	G/G	-/-	G/G	G/G	G/G	-/-	G/T	G/G	G/T	G/G	G/G	G/G	G/G	G/G	G/T	-/-	G/T	-/-	G/T	G/G	G/G	G/T	G/G	-/-	-/-	-/-	-/-	G/T	G/G	G/T	-/-	G/T	-/-	-/-	G/G	-/-	G/G	G/T	G/G	-/-	G/T	G/G
chr01	12901817	G	C	-/-	G/G	G/G	G/G	G/G	G/G	G/G	G/G	G/G	-/-	-/-	G/G	-/-	G/G	G/G	-/-	G/G	G/G	G/G	-/-	-/-	G/G	G/C	G/G	G/G	G/G	G/G	G/G	-/-	G/G	G/G	-/-	G/G	G/G	G/G	-/-	-/-	-/-	-/-	G/G	G/G	G/G	-/-	G/G	G/G
chr01	12934143	G	A	G/G	G/G	G/G	G/G	G/G	G/G	G/G	G/G	G/G	G/G	G/G	G/G	G/G	G/G	G/G	G/G	G/G	G/G	-/-	-/-	-/-	-/-	A/A	G/G	G/G	G/G	G/G	G/G	G/G	G/G	A/A	-/-	G/G	G/G	A/A	G/G	G/G	G/G	G/G	G/G	G/G	G/G	-/-	G/G	G/G
chr01	12990651	C	T	C/C	C/C	-/-	C/C	C/C	C/C	C/C	C/C	C/C	C/C	C/C	-/-	C/C	C/C	C/C	-/-	C/C	-/-	-/-	-/-	-/-	C/C	-/-	C/C	-/-	C/T	-/-	-/-	C/C	-/-	-/-	C/C	-/-	-/-	-/-	-/-	-/-	C/C	C/C	-/-	-/-	C/T	-/-	-/-	C/T
chr01	12993919	G	A	G/G	G/G	G/G	G/G	G/G	G/G	G/G	G/G	G/G	G/G	G/G	-/-	G/G	G/G	G/G	G/G	G/G	G/G	-/-	G/G	G/G	G/G	G/G	G/G	G/G	G/A	G/G	-/-	G/G	G/G	G/G	G/G	-/-	G/A	G/G	-/-	G/G	G/G	G/G	G/G	G/G	G/A	-/-	G/G	G/G
chr01	12993967	A	G	A/A	A/A	-/-	A/G	-/-	A/G	A/G	A/A	A/G	A/G	-/-	-/-	A/A	A/G	A/A	-/-	A/G	-/-	-/-	-/-	-/-	A/G	A/A	A/G	-/-	A/A	-/-	-/-	-/-	A/G	A/A	-/-	-/-	A/A	-/-	-/-	-/-	A/G	-/-	A/G	-/-	A/A	-/-	-/-	A/G
chr01	12994623	C	T	C/C	C/C	C/C	C/T	C/C	C/T	C/T	C/C	-/-	C/T	C/T	-/-	C/C	C/T	C/C	C/C	C/T	C/T	-/-	C/C	-/-	-/-	C/C	C/T	C/T	C/C	C/T	-/-	C/C	C/T	C/C	C/C	C/C	C/C	C/C	-/-	C/C	C/T	-/-	C/T	-/-	-/-	-/-	-/-	C/T
chr01	13156325	A	C	A/A	A/A	-/-	A/C	A/A	A/C	A/C	A/A	-/-	A/C	A/C	-/-	A/A	A/A	A/A	A/C	A/C	A/A	A/C	-/-	-/-	-/-	-/-	A/C	-/-	A/A	-/-	-/-	-/-	A/C	A/C	A/C	A/A	-/-	-/-	A/C	-/-	A/C	A/C	A/C	A/C	-/-	-/-	-/-	A/C
chr01	13164916	A	C	A/A	-/-	A/A	A/A	-/-	A/A	A/A	-/-	A/A	A/A	A/A	-/-	A/A	A/A	A/A	A/A	A/A	-/-	A/A	-/-	-/-	A/A	-/-	A/A	-/-	A/A	-/-	-/-	-/-	A/A	-/-	-/-	A/A	-/-	A/A	-/-	A/A	-/-	A/A	A/A	A/A	-/-	-/-	A/C	A/A
chr01	13165089	T	C	T/T	T/T	T/C	T/C	T/T	T/C	T/C	C/C	T/C	T/C	-/-	C/C	-/-	T/C	T/C	T/C	-/-	T/C	T/C	T/C	T/C	-/-	T/C	T/C	T/C	T/C	T/C	-/-	-/-	T/C	T/C	T/C	-/-	-/-	T/C	-/-	T/C	T/C	C/C	T/C	T/C	-/-	T/C	T/C	T/C
chr01	13201562	A	G	A/A	A/A	A/A	A/A	A/A	A/A	A/A	A/A	A/A	A/A	-/-	G/G	A/A	A/A	A/A	-/-	A/A	-/-	-/-	-/-	-/-	A/A	A/A	A/A	A/A	-/-	-/-	-/-	A/A	A/A	A/A	-/-	A/A	-/-	A/A	-/-	-/-	-/-	-/-	A/A	A/A	A/A	-/-	A/A	A/A
chr01	13201750	T	C	T/T	T/T	T/T	T/T	T/T	T/T	T/T	T/T	T/T	T/T	T/T	C/C	T/T	T/T	T/T	T/T	T/T	T/T	T/T	T/T	-/-	T/T	T/T	T/T	T/T	T/T	-/-	T/T	T/T	T/T	T/T	T/T	T/T	T/T	T/T	T/T	T/T	T/T	T/T	T/T	T/T	T/T	-/-	T/T	T/T
chr01	13309200	T	C	T/T	T/T	T/T	T/T	T/T	T/T	T/T	T/T	T/T	T/T	T/T	C/C	T/T	T/T	T/T	T/T	T/T	T/T	-/-	T/T	-/-	T/T	T/T	T/T	T/T	T/T	-/-	T/T	T/T	T/T	T/T	T/T	T/T	T/T	T/T	-/-	T/T	T/T	-/-	T/T	T/T	T/T	-/-	T/T	T/T
chr01	13342735	G	A	G/G	G/G	G/G	G/G	G/G	G/G	G/G	-/-	-/-	G/G	-/-	A/A	G/G	G/G	G/G	G/G	-/-	G/G	-/-	-/-	G/G	-/-	G/G	G/G	G/G	G/G	-/-	G/G	-/-	-/-	G/G	-/-	G/G	G/G	G/G	-/-	G/G	-/-	G/G	-/-	G/G	G/G	-/-	G/G	-/-
chr01	13410261	A	G	A/A	A/A	A/A	A/G	-/-	A/G	A/G	-/-	-/-	A/G	A/G	A/A	A/A	A/A	A/A	A/G	-/-	-/-	-/-	-/-	-/-	A/G	A/A	A/G	-/-	A/G	A/G	-/-	-/-	G/G	-/-	-/-	A/A	-/-	A/A	-/-	A/G	-/-	-/-	-/-	A/G	-/-	-/-	-/-	-/-
chr01	13411413	G	A	G/G	G/G	G/G	G/G	G/G	G/G	G/G	-/-	-/-	G/G	G/G	A/A	G/G	G/G	G/G	G/G	-/-	-/-	-/-	-/-	-/-	-/-	G/G	G/G	G/G	G/G	-/-	G/G	G/G	-/-	G/G	G/G	G/G	G/G	G/G	-/-	G/G	-/-	-/-	-/-	G/G	-/-	-/-	G/G	-/-
chr01	13411651	A	G	A/A	A/A	A/A	A/A	A/A	A/A	A/A	-/-	-/-	A/A	A/A	G/G	A/A	A/A	A/A	A/A	-/-	A/A	-/-	-/-	-/-	-/-	A/A	A/A	A/A	-/-	-/-	A/A	A/A	-/-	A/A	-/-	A/A	A/A	A/A	A/A	A/A	-/-	-/-	-/-	-/-	A/A	-/-	A/A	-/-
chr01	13441320	T	C	T/T	T/T	T/T	T/T	T/T	T/T	T/T	T/T	-/-	T/T	-/-	T/T	T/T	T/T	T/T	T/T	T/T	-/-	-/-	T/C	-/-	-/-	C/C	T/T	T/T	T/T	-/-	-/-	-/-	T/T	C/C	C/C	-/-	-/-	-/-	-/-	T/T	T/T	-/-	T/T	-/-	T/T	-/-	-/-	T/T
chr01	13577455	CAA	CAAA	CAA/CAA	CAA/CAA	CAA/CAA	CAA/CAA	CAA/CAA	CAA/CAA	CAA/CAA	CAA/CAA	CAA/CAA	-/-	-/-	-/-	CAA/CAA	CAA/CAA	CAA/CAA	CAA/CAA	CAA/CAA	CAA/CAA	CAA/CAA	-/-	-/-	-/-	-/-	CAA/CAA	CAA/CAA	-/-	-/-	-/-	-/-	CAA/CAA	CAAA/CAAA	-/-	-/-	CAA/CAA	-/-	-/-	CAA/CAA	CAA/CAA	CAA/CAA	CAA/CAA	-/-	CAA/CAA	-/-	-/-	CAA/CAA
chr01	13578605	A	G	A/A	A/A	A/A	A/A	A/A	A/A	A/A	A/A	A/A	A/A	A/A	A/G	A/A	A/A	A/A	-/-	A/A	A/A	-/-	A/A	-/-	A/A	-/-	A/A	A/A	A/A	-/-	A/A	-/-	A/A	A/A	A/A	-/-	-/-	A/A	-/-	-/-	A/A	-/-	-/-	A/A	A/A	-/-	A/A	A/A
chr01	13578637	A	C	A/A	A/A	A/A	A/A	A/A	A/A	A/A	A/A	A/A	A/A	A/A	A/C	A/A	A/A	A/A	-/-	A/A	A/A	-/-	A/A	-/-	A/A	A/A	A/A	A/A	A/A	-/-	A/A	-/-	A/A	A/A	A/A	-/-	-/-	A/A	-/-	-/-	A/A	-/-	-/-	A/A	A/A	-/-	A/A	A/A
chr01	13702666	G	T	G/G	G/G	G/G	-/-	G/G	G/G	-/-	G/G	-/-	-/-	-/-	T/T	G/G	-/-	G/G	-/-	G/G	-/-	-/-	-/-	-/-	-/-	-/-	G/G	G/G	G/G	-/-	-/-	-/-	G/G	G/G	G/G	G/G	G/G	G/G	-/-	G/G	G/G	-/-	G/G	G/G	G/G	-/-	G/G	G/G
chr01	13703134	G	A	G/G	-/-	G/G	G/G	-/-	G/G	G/G	G/G	-/-	G/G	-/-	G/A	G/G	G/G	G/G	G/G	G/G	G/G	-/-	-/-	-/-	G/G	-/-	G/G	G/G	G/G	-/-	-/-	-/-	G/G	-/-	-/-	G/G	G/G	-/-	-/-	G/G	-/-	-/-	G/G	G/G	G/G	-/-	-/-	G/G
chr01	13703142	G	A	G/G	-/-	G/G	G/G	-/-	G/G	G/G	G/G	-/-	G/G	-/-	G/A	G/G	G/G	G/G	G/G	G/G	G/G	-/-	-/-	-/-	G/G	-/-	G/G	G/G	G/G	-/-	-/-	-/-	G/G	-/-	-/-	G/G	G/G	-/-	-/-	G/G	-/-	-/-	G/G	G/G	G/G	-/-	-/-	G/G
chr01	13713121	A	C	A/A	A/A	A/A	A/A	A/A	A/A	A/A	A/A	A/A	A/A	A/A	C/C	A/A	A/A	A/A	A/A	A/A	A/A	A/A	A/A	A/A	A/A	A/A	A/A	A/A	A/A	-/-	A/A	A/A	A/A	A/A	A/A	A/A	A/A	A/A	-/-	A/A	A/A	A/A	A/A	A/A	A/A	-/-	A/A	A/A
chr01	13714232	A	G	A/A	-/-	A/A	A/A	A/A	A/A	A/A	A/A	A/A	A/A	A/A	G/G	A/A	A/A	A/A	A/A	A/A	A/A	-/-	-/-	-/-	-/-	A/A	A/A	A/A	A/A	-/-	A/A	-/-	A/A	A/A	-/-	A/A	-/-	A/A	-/-	A/A	-/-	A/A	A/A	-/-	A/A	A/A	A/A	A/A
chr01	13717922	T	C	T/T	T/T	T/T	T/T	T/T	T/T	T/T	T/T	T/T	T/T	T/T	C/C	T/T	T/T	T/T	T/T	T/T	T/T	-/-	-/-	T/T	T/T	T/T	T/T	T/T	T/T	-/-	T/T	T/T	T/T	T/T	T/T	T/T	T/T	T/T	T/T	T/T	T/T	-/-	T/T	T/T	T/T	T/T	T/T	-/-
chr01	13807842	C	T	C/C	C/C	C/C	C/C	C/C	C/C	C/C	C/C	C/C	C/C	C/C	T/T	C/C	C/C	C/C	C/C	C/C	C/C	C/C	-/-	-/-	C/C	C/C	C/C	C/C	C/C	C/C	C/C	C/C	C/C	C/C	C/C	C/C	C/C	C/C	-/-	C/C	C/C	-/-	C/C	C/C	C/C	C/C	C/C	C/C
chr01	13836056	C	A	C/C	C/C	C/C	-/-	C/C	C/C	-/-	C/C	C/C	C/C	-/-	C/C	C/C	C/C	C/C	-/-	C/C	-/-	C/A	C/A	-/-	-/-	C/C	C/A	C/C	-/-	C/C	C/C	-/-	-/-	C/C	-/-	C/C	C/C	C/C	-/-	-/-	-/-	-/-	C/A	C/C	-/-	C/C	C/C	C/C
chr01	13836059	G	A	G/G	G/G	G/G	-/-	G/G	G/G	-/-	G/G	G/G	G/G	-/-	G/G	G/G	G/G	G/G	-/-	G/G	-/-	G/G	-/-	-/-	-/-	-/-	G/G	G/G	-/-	G/G	G/G	-/-	-/-	G/A	G/G	G/G	G/G	G/G	-/-	-/-	-/-	-/-	G/G	G/G	-/-	G/A	G/A	G/G
chr01	13836084	T	C	T/T	-/-	T/T	-/-	T/T	T/T	-/-	T/T	T/T	-/-	-/-	T/T	T/T	T/T	T/T	-/-	T/T	-/-	T/T	-/-	-/-	-/-	-/-	T/T	T/T	-/-	T/T	-/-	-/-	-/-	T/C	-/-	T/T	T/T	T/T	-/-	-/-	-/-	-/-	T/T	T/T	-/-	T/C	T/C	T/T
chr01	13894227	T	A	T/T	T/T	T/T	T/T	T/T	T/T	T/T	T/T	T/T	T/T	T/T	A/A	T/T	T/T	T/T	T/T	T/T	-/-	-/-	-/-	-/-	-/-	T/T	T/T	T/T	-/-	-/-	T/T	-/-	T/T	T/T	T/T	T/T	T/T	T/T	-/-	T/T	T/T	T/T	T/T	-/-	T/T	-/-	T/T	T/T
chr01	13981883	C	T	C/C	C/C	C/C	C/C	C/C	C/C	C/C	C/C	C/C	C/C	C/C	T/T	C/C	C/C	C/C	C/C	C/C	C/C	-/-	C/C	-/-	C/C	C/C	C/C	C/C	C/C	C/C	-/-	C/C	C/C	C/C	-/-	C/C	C/C	-/-	-/-	-/-	-/-	C/C	C/C	C/C	C/C	C/C	C/C	C/C
chr01	14034086	T	G	T/T	T/T	T/T	T/T	-/-	T/T	T/T	-/-	-/-	T/T	T/T	G/G	T/T	T/T	T/T	T/T	T/T	T/T	-/-	-/-	-/-	-/-	-/-	T/T	T/T	T/T	-/-	T/T	-/-	T/T	T/T	T/T	T/T	T/T	T/T	-/-	-/-	-/-	-/-	T/T	T/T	T/T	T/T	T/T	T/T
chr01	14075391	G	A	G/G	-/-	G/G	G/G	G/G	G/G	G/G	G/G	G/G	G/G	G/G	A/A	G/G	G/G	G/G	-/-	-/-	-/-	-/-	-/-	-/-	G/G	-/-	G/G	-/-	G/G	-/-	-/-	-/-	-/-	G/G	G/G	G/G	-/-	G/G	-/-	-/-	-/-	-/-	G/G	-/-	G/G	-/-	G/G	-/-
chr01	14083826	T	G	T/T	-/-	T/T	T/T	T/T	T/T	T/T	-/-	T/T	T/T	-/-	-/-	T/T	T/T	T/T	-/-	T/T	T/T	-/-	-/-	-/-	-/-	T/G	T/T	T/T	T/T	-/-	-/-	-/-	T/T	T/T	T/G	-/-	-/-	T/G	-/-	T/T	-/-	-/-	T/T	T/T	T/T	-/-	T/T	T/T
chr01	14083836	G	A	G/G	-/-	G/G	G/G	G/G	G/G	G/G	-/-	G/G	G/G	-/-	-/-	G/G	G/G	G/G	-/-	G/G	G/G	-/-	-/-	-/-	-/-	G/A	G/G	G/G	G/G	-/-	-/-	-/-	G/G	G/G	G/A	-/-	-/-	G/G	-/-	G/G	-/-	G/G	G/G	G/G	G/G	-/-	G/G	G/G
chr01	14280836	G	A	G/G	G/G	G/G	G/G	G/G	G/G	G/G	G/G	-/-	G/G	-/-	G/A	G/G	G/G	G/G	G/G	G/G	G/G	-/-	-/-	-/-	G/G	G/G	G/G	G/G	G/G	-/-	-/-	-/-	G/G	G/G	G/G	G/G	-/-	-/-	-/-	-/-	-/-	-/-	G/G	-/-	G/G	-/-	G/G	-/-
chr01	14280851	A	G	A/A	A/A	A/A	A/A	A/A	A/A	A/A	A/A	-/-	A/A	-/-	A/G	A/A	A/A	A/A	A/A	A/A	A/A	-/-	-/-	-/-	A/A	A/A	A/A	A/A	A/A	-/-	-/-	-/-	-/-	A/A	A/A	A/A	-/-	-/-	-/-	-/-	-/-	-/-	A/A	-/-	A/A	-/-	A/A	-/-
chr01	14325422	G	A	G/G	G/G	G/G	G/G	-/-	G/G	G/G	G/G	-/-	G/G	-/-	G/A	G/G	G/G	G/G	-/-	G/G	-/-	-/-	-/-	-/-	-/-	G/G	G/G	G/G	G/G	-/-	G/G	-/-	G/G	G/G	-/-	G/G	G/G	G/G	G/G	-/-	-/-	G/G	G/G	G/G	G/G	-/-	-/-	-/-
chr01	14332689	A	T	A/A	A/A	A/A	A/A	-/-	A/A	-/-	A/A	A/A	A/A	-/-	T/T	A/A	A/A	A/A	-/-	A/A	A/A	-/-	-/-	-/-	A/A	A/A	A/A	A/A	A/A	A/A	-/-	-/-	A/A	A/A	-/-	A/A	-/-	-/-	-/-	-/-	-/-	-/-	-/-	A/A	-/-	-/-	A/A	-/-
chr01	14377642	T	C	T/T	T/T	C/C	C/C	T/T	C/C	T/T	C/C	C/C	C/C	-/-	C/C	C/C	C/C	C/C	-/-	C/C	-/-	-/-	-/-	-/-	-/-	-/-	C/C	-/-	T/T	-/-	-/-	-/-	-/-	C/C	-/-	C/C	-/-	-/-	-/-	-/-	-/-	C/C	C/C	C/C	-/-	-/-	-/-	C/C
chr01	14402021	C	T	C/C	C/C	C/C	C/C	-/-	C/C	C/C	C/C	C/C	-/-	C/C	T/T	C/C	C/C	C/C	C/C	C/C	C/C	-/-	-/-	-/-	-/-	C/C	C/C	C/C	C/C	-/-	C/C	-/-	C/C	C/C	-/-	C/C	-/-	C/C	-/-	-/-	-/-	-/-	C/C	-/-	C/C	-/-	C/C	C/C
chr01	14402146	C	T	C/C	-/-	C/C	C/C	C/C	C/C	C/C	C/C	C/C	-/-	C/C	T/T	C/C	C/C	C/C	-/-	C/C	-/-	-/-	C/C	-/-	-/-	C/C	C/C	C/C	-/-	C/C	-/-	-/-	C/C	C/C	C/C	C/C	-/-	-/-	-/-	-/-	-/-	-/-	C/C	C/C	C/C	-/-	C/C	C/C
chr01	14766381	T	C	T/T	T/T	T/T	T/T	T/T	T/T	T/T	T/T	-/-	T/T	-/-	C/C	T/T	T/T	T/T	T/T	T/T	T/T	-/-	T/T	-/-	T/T	T/T	T/T	T/T	T/T	-/-	T/T	T/T	T/T	T/T	T/T	-/-	T/T	T/T	-/-	T/T	-/-	-/-	T/T	T/T	T/T	-/-	T/T	T/T
chr01	14818157	A	G	A/A	A/A	A/A	A/A	A/A	A/A	A/A	A/A	A/A	A/A	-/-	G/G	A/A	A/A	A/A	A/A	A/A	A/A	-/-	-/-	A/A	-/-	A/A	A/A	A/A	A/A	-/-	-/-	-/-	A/A	A/A	A/A	A/A	A/A	A/A	-/-	A/A	A/A	A/A	A/A	A/A	A/A	A/A	A/A	A/A
chr01	15058210	ACCC	ACC	ACCC/ACCC	ACCC/ACCC	ACCC/ACCC	ACCC/ACCC	ACCC/ACCC	ACCC/ACCC	ACCC/ACCC	ACCC/ACCC	ACCC/ACCC	ACCC/ACCC	ACCC/ACCC	ACC/ACC	ACCC/ACCC	ACCC/ACCC	ACCC/ACCC	ACCC/ACCC	ACCC/ACCC	ACCC/ACCC	-/-	-/-	-/-	-/-	-/-	ACCC/ACCC	ACCC/ACCC	-/-	-/-	-/-	ACCC/ACCC	-/-	ACCC/ACCC	ACCC/ACCC	ACCC/ACCC	-/-	ACCC/ACCC	ACCC/ACCC	ACCC/ACCC	ACCC/ACCC	-/-	-/-	-/-	-/-	-/-	-/-	-/-
chr01	15082906	G	C	G/G	G/G	G/G	G/G	G/G	G/G	G/G	G/G	G/G	G/G	G/G	C/C	G/G	G/G	G/G	G/G	G/G	G/G	-/-	G/G	-/-	-/-	G/G	G/G	-/-	G/G	-/-	G/G	-/-	G/G	G/G	G/G	G/G	G/G	G/G	-/-	G/G	-/-	-/-	G/G	G/G	G/G	-/-	G/G	-/-
chr01	15114213	CTA	C	CTA/CTA	CTA/CTA	CTA/CTA	CTA/CTA	CTA/CTA	CTA/CTA	CTA/CTA	CTA/CTA	CTA/CTA	CTA/CTA	CTA/CTA	C/C	CTA/CTA	CTA/CTA	CTA/CTA	CTA/CTA	CTA/CTA	CTA/CTA	-/-	CTA/CTA	-/-	-/-	CTA/CTA	CTA/CTA	CTA/CTA	CTA/CTA	CTA/CTA	-/-	-/-	CTA/CTA	CTA/CTA	CTA/CTA	CTA/CTA	CTA/CTA	CTA/CTA	-/-	-/-	CTA/CTA	-/-	-/-	-/-	CTA/CTA	-/-	CTA/CTA	CTA/CTA
chr01	15116328	T	C	T/T	T/T	T/T	T/T	T/T	T/T	T/T	T/T	T/T	T/T	T/T	C/C	T/T	T/T	T/T	-/-	T/T	-/-	-/-	-/-	T/T	-/-	T/T	T/T	T/T	T/T	-/-	T/T	T/T	T/T	T/T	T/T	T/T	T/T	T/T	-/-	T/T	-/-	T/T	T/T	T/T	T/T	-/-	T/T	-/-
chr01	15193240	C	T	C/C	C/C	C/C	C/C	C/C	C/C	C/C	C/C	C/C	C/C	C/C	T/T	C/C	C/C	C/C	C/C	C/C	-/-	-/-	-/-	-/-	-/-	C/C	C/C	-/-	C/C	C/C	C/C	C/C	C/C	C/C	C/C	C/C	C/C	C/C	-/-	C/C	-/-	-/-	C/C	-/-	-/-	-/-	C/C	C/C
chr01	15285744	G	A	-/-	G/G	G/G	G/G	G/G	G/G	G/G	G/G	-/-	G/G	-/-	A/A	G/G	G/G	G/G	-/-	G/G	-/-	-/-	-/-	-/-	G/G	G/G	G/G	-/-	-/-	-/-	-/-	-/-	G/G	G/G	G/G	-/-	-/-	G/G	-/-	-/-	-/-	-/-	G/G	G/G	-/-	-/-	-/-	G/G
chr01	15290610	T	G	T/T	T/T	T/T	T/T	T/T	T/T	T/T	T/T	T/T	T/T	T/T	G/G	T/T	T/T	T/T	T/T	T/T	T/T	T/T	T/T	T/T	-/-	T/T	T/T	T/T	T/T	-/-	T/T	T/T	T/T	T/T	T/T	T/T	T/T	T/T	T/T	T/T	-/-	T/T	T/T	T/T	-/-	-/-	T/T	T/T
chr01	15399688	C	G	C/C	C/C	C/C	-/-	C/C	C/C	C/C	C/C	-/-	C/C	C/C	G/G	C/C	C/C	C/C	C/C	C/C	C/C	-/-	-/-	-/-	-/-	C/C	C/C	C/C	-/-	-/-	-/-	-/-	C/C	C/C	-/-	C/C	C/C	C/C	-/-	-/-	-/-	-/-	C/C	-/-	-/-	-/-	-/-	C/C
chr01	15493729	G	A	G/G	G/G	G/G	G/G	G/G	G/G	G/G	G/G	G/G	G/G	G/G	A/A	G/G	G/G	G/G	G/G	G/G	G/G	-/-	G/G	-/-	G/G	-/-	G/G	G/G	G/G	-/-	-/-	-/-	G/G	G/G	G/G	-/-	G/G	-/-	-/-	-/-	-/-	-/-	G/G	-/-	G/G	-/-	-/-	-/-
chr01	15493735	T	C	T/T	T/T	T/T	T/T	T/T	T/T	T/T	T/T	T/T	T/T	T/T	C/C	T/T	T/T	T/T	T/T	T/T	T/T	-/-	T/T	-/-	T/T	-/-	T/T	T/T	-/-	-/-	-/-	-/-	T/T	T/T	T/T	-/-	T/T	-/-	-/-	-/-	-/-	-/-	T/T	-/-	T/T	-/-	-/-	-/-
chr01	15690567	T	C	T/T	T/T	T/T	T/T	T/T	T/T	T/T	T/T	T/T	T/T	T/T	C/C	T/T	T/T	T/T	T/T	T/T	T/T	-/-	T/T	T/T	-/-	T/T	T/T	T/T	T/T	-/-	T/T	-/-	T/T	T/T	T/T	T/T	T/T	T/T	-/-	-/-	-/-	T/T	T/T	T/T	T/T	-/-	C/C	-/-
chr01	15823126	G	A	G/G	G/G	G/G	G/G	-/-	G/G	G/G	G/G	-/-	G/G	G/G	A/A	G/G	G/G	G/G	G/G	G/G	G/G	G/G	-/-	-/-	-/-	G/G	G/G	G/G	G/G	-/-	G/G	-/-	G/G	G/G	-/-	G/G	G/G	G/G	-/-	G/G	G/G	G/G	G/G	G/G	G/G	G/G	-/-	G/G
chr01	15863329	A	G	A/A	A/A	A/A	A/A	A/A	A/A	A/A	A/A	A/A	-/-	A/A	G/G	A/A	A/A	A/A	-/-	A/A	-/-	-/-	-/-	-/-	-/-	-/-	A/A	A/A	-/-	-/-	-/-	-/-	A/A	A/A	-/-	A/A	A/A	-/-	-/-	-/-	-/-	-/-	A/A	A/A	-/-	-/-	-/-	A/A
chr01	15876867	T	C	T/T	T/T	T/T	T/T	T/T	T/T	T/T	T/T	T/T	T/T	T/T	C/C	T/T	T/T	T/T	T/T	T/T	T/T	-/-	-/-	-/-	-/-	T/T	T/T	T/T	-/-	T/T	T/T	-/-	T/T	T/T	T/T	T/T	-/-	T/T	-/-	T/T	T/T	-/-	T/T	-/-	T/T	-/-	-/-	T/T
chr01	16113897	C	T	C/C	C/C	C/C	C/C	C/C	C/C	C/C	C/C	C/C	C/C	-/-	T/T	C/C	C/C	C/C	C/C	C/C	-/-	-/-	-/-	-/-	-/-	C/C	C/C	C/C	C/C	-/-	-/-	-/-	C/C	C/C	C/C	C/C	C/C	C/C	-/-	C/C	C/C	-/-	C/C	C/C	C/C	-/-	T/T	C/C
chr01	16113907	C	A	C/C	C/C	C/C	C/C	C/C	C/C	C/C	C/C	-/-	C/C	-/-	A/A	C/C	C/C	C/C	C/C	C/C	-/-	-/-	-/-	-/-	-/-	C/C	C/C	C/C	C/C	-/-	-/-	-/-	C/C	C/C	C/C	C/C	C/C	C/C	-/-	C/C	C/C	-/-	C/C	C/C	C/C	-/-	A/A	C/C
chr01	16114068	A	G	A/A	A/A	A/A	A/A	-/-	A/A	A/A	A/A	A/A	-/-	-/-	G/G	A/A	A/A	A/A	A/A	A/A	-/-	-/-	-/-	-/-	-/-	A/A	A/A	-/-	-/-	A/A	A/A	-/-	-/-	A/A	-/-	A/A	A/A	A/A	-/-	-/-	-/-	A/A	A/A	-/-	A/A	-/-	-/-	-/-
chr01	16114103	A	G	A/A	A/A	A/A	A/A	A/A	A/A	A/A	A/A	A/A	-/-	-/-	G/G	A/A	A/A	A/A	A/A	A/A	-/-	-/-	-/-	-/-	-/-	A/A	A/A	-/-	-/-	A/A	A/A	-/-	-/-	A/A	-/-	A/A	A/A	A/A	-/-	-/-	-/-	A/A	A/A	-/-	A/A	-/-	G/G	-/-
chr01	16201272	C	T	C/C	C/C	C/C	C/C	C/C	C/C	C/C	C/C	-/-	C/C	C/C	T/T	C/C	C/C	C/C	C/C	C/C	C/C	-/-	-/-	-/-	-/-	C/C	C/C	C/C	C/C	-/-	C/C	-/-	C/C	C/C	C/C	C/C	C/C	C/C	-/-	C/C	C/C	-/-	C/C	C/C	C/C	C/C	-/-	C/C
chr01	16209725	T	G	T/T	T/T	T/T	T/T	T/T	T/T	T/T	T/T	T/T	-/-	-/-	G/G	T/T	T/T	T/T	T/T	T/T	-/-	-/-	-/-	-/-	-/-	-/-	T/T	T/T	T/T	-/-	-/-	-/-	T/T	T/T	-/-	T/T	T/T	T/T	-/-	-/-	-/-	-/-	T/T	-/-	T/T	-/-	-/-	-/-
chr01	16209728	G	A	G/G	G/G	G/G	G/G	G/G	G/G	G/G	G/G	G/G	-/-	-/-	A/A	G/G	G/G	G/G	G/G	G/G	G/G	-/-	G/G	-/-	-/-	-/-	G/G	G/G	G/G	-/-	-/-	G/A	G/G	G/G	-/-	G/G	G/G	G/G	-/-	-/-	-/-	-/-	G/G	-/-	G/G	-/-	-/-	-/-
chr01	16283244	A	G	A/A	A/A	A/A	A/A	-/-	A/A	A/A	A/A	A/A	A/A	-/-	G/G	A/A	A/A	A/A	A/A	A/A	-/-	A/A	A/A	-/-	A/A	-/-	A/A	A/A	A/A	-/-	-/-	-/-	A/A	A/A	-/-	A/A	A/A	-/-	-/-	-/-	-/-	-/-	A/A	A/A	-/-	-/-	-/-	A/A
chr01	16324148	C	T	C/C	C/C	C/C	C/C	C/C	C/C	C/C	C/C	-/-	C/C	-/-	T/T	C/C	C/C	C/C	C/C	C/C	C/C	-/-	C/C	-/-	C/C	C/C	C/C	C/C	C/C	-/-	-/-	-/-	C/C	C/C	C/C	C/C	C/C	C/C	-/-	-/-	-/-	-/-	C/C	C/C	C/C	-/-	-/-	C/C
chr01	16327143	G	A	G/G	G/G	G/G	G/G	G/G	G/G	G/G	G/G	-/-	G/G	-/-	A/A	G/G	G/G	G/G	G/G	G/G	-/-	-/-	-/-	-/-	-/-	G/G	G/G	G/G	G/G	-/-	-/-	-/-	G/G	G/G	-/-	G/G	G/G	G/G	-/-	-/-	-/-	-/-	G/G	G/G	-/-	-/-	-/-	G/G
chr01	16348912	T	C	T/T	T/T	T/T	T/T	-/-	T/T	T/T	T/T	-/-	T/T	-/-	C/C	T/T	T/T	T/T	T/T	T/T	-/-	-/-	-/-	-/-	T/T	T/T	T/T	T/T	T/T	-/-	T/T	-/-	T/T	T/T	T/T	-/-	T/T	T/T	-/-	-/-	T/T	-/-	-/-	T/T	T/T	-/-	-/-	-/-
chr01	16355844	G	A	G/G	G/G	G/G	G/G	G/G	G/G	G/G	G/G	G/G	G/G	-/-	-/-	G/G	G/G	G/G	G/G	G/G	G/G	-/-	-/-	-/-	-/-	G/G	G/G	-/-	G/G	-/-	G/G	-/-	G/G	G/G	-/-	-/-	G/G	-/-	-/-	-/-	-/-	-/-	G/G	-/-	G/G	-/-	G/A	-/-
chr01	16356563	C	T	C/C	C/C	C/C	C/C	C/C	C/C	C/C	C/C	-/-	C/C	C/C	T/T	C/C	-/-	C/C	C/C	C/C	-/-	-/-	-/-	-/-	C/C	-/-	C/C	-/-	C/C	-/-	-/-	-/-	C/C	-/-	-/-	C/C	C/C	C/C	-/-	-/-	C/C	-/-	C/C	-/-	C/C	-/-	-/-	C/C
chr01	16395279	C	G	C/C	C/C	C/C	C/C	C/C	C/C	C/C	C/C	-/-	C/C	-/-	G/G	C/C	C/C	C/C	C/C	C/C	C/C	-/-	-/-	-/-	-/-	C/C	C/C	C/C	C/C	C/C	-/-	-/-	C/C	C/C	C/C	C/C	C/C	C/C	-/-	C/C	-/-	-/-	C/C	C/C	-/-	-/-	-/-	C/C
chr01	16414502	T	C	T/T	T/T	T/T	T/T	T/T	T/T	T/T	T/T	-/-	T/T	T/T	C/C	T/T	T/T	T/T	-/-	T/T	T/T	T/T	T/T	-/-	T/T	T/T	-/-	T/T	-/-	-/-	T/T	-/-	T/T	T/T	-/-	T/T	T/T	T/T	-/-	-/-	-/-	-/-	T/T	-/-	T/T	-/-	-/-	T/T
chr01	16477720	C	A	-/-	-/-	C/C	-/-	C/C	C/C	-/-	-/-	C/C	C/C	C/C	C/C	C/C	C/C	C/C	C/C	C/C	-/-	-/-	-/-	-/-	-/-	-/-	C/C	C/C	C/A	-/-	-/-	C/C	C/C	C/C	C/C	C/C	C/C	-/-	-/-	-/-	C/C	-/-	C/C	C/C	C/C	-/-	C/C	C/C
chr01	16533635	G	A	-/-	G/G	G/G	G/G	-/-	G/G	G/G	G/G	G/G	G/G	-/-	G/A	G/G	G/G	G/G	G/G	G/G	G/G	-/-	-/-	-/-	G/G	G/G	-/-	G/G	-/-	-/-	-/-	G/G	G/G	G/G	-/-	-/-	-/-	G/G	-/-	-/-	-/-	-/-	-/-	-/-	-/-	-/-	G/A	G/G
chr01	16608172	T	C	T/T	T/T	T/T	-/-	T/T	-/-	T/T	T/T	T/T	T/T	-/-	T/T	T/T	-/-	T/T	T/T	-/-	T/C	T/C	-/-	-/-	-/-	T/T	T/T	-/-	T/T	T/T	T/T	-/-	T/C	T/T	-/-	T/T	-/-	T/T	-/-	-/-	-/-	-/-	-/-	T/T	-/-	-/-	T/T	T/T
chr01	16680695	T	C	T/T	-/-	T/T	T/T	T/T	T/T	-/-	T/T	-/-	T/T	-/-	C/C	T/T	T/T	T/T	T/T	T/T	T/T	-/-	-/-	-/-	-/-	T/T	T/T	T/T	T/T	-/-	-/-	-/-	T/T	T/T	T/T	T/T	-/-	-/-	-/-	-/-	-/-	-/-	T/T	-/-	T/T	-/-	-/-	-/-
chr01	16688129	G	A	G/G	G/G	G/G	G/G	G/G	G/G	G/G	G/G	G/G	G/G	G/G	A/A	G/G	G/G	G/G	G/G	G/G	-/-	-/-	G/G	-/-	-/-	G/G	G/G	G/G	-/-	-/-	G/G	A/A	G/G	G/G	G/G	G/G	G/G	G/G	-/-	G/G	-/-	-/-	G/G	G/G	-/-	-/-	A/A	G/G
chr01	16688324	G	A	G/G	G/G	G/G	G/G	G/G	G/G	G/G	G/G	G/G	G/G	G/G	A/A	G/G	G/G	G/G	G/G	G/G	-/-	-/-	G/G	-/-	G/G	G/G	G/G	G/G	G/G	G/G	G/G	-/-	G/G	G/G	G/G	G/G	G/G	G/G	-/-	G/G	G/G	G/G	G/G	G/G	G/G	-/-	-/-	G/G
chr01	16688820	G	A	G/G	G/G	G/G	G/G	G/G	G/G	G/G	G/G	G/G	G/G	G/G	G/A	G/G	G/G	G/G	G/G	G/G	G/G	-/-	G/G	G/G	G/G	G/G	G/G	G/G	G/G	G/G	G/G	-/-	G/G	G/G	G/G	G/G	G/G	G/G	-/-	G/G	G/G	G/G	G/G	G/G	G/G	G/G	-/-	G/G
chr01	16688832	G	A	G/G	G/G	G/G	G/G	G/G	G/G	G/G	G/G	G/G	G/G	G/G	G/A	G/G	G/G	G/G	G/G	G/G	G/G	-/-	G/G	G/G	G/G	G/G	G/G	G/G	G/G	G/G	G/G	-/-	G/G	G/G	G/G	G/G	G/G	G/G	-/-	G/G	G/G	G/G	G/G	G/G	G/G	G/G	-/-	G/G
chr01	16689252	C	T	C/C	C/C	C/C	C/C	C/C	C/C	C/C	C/C	-/-	C/C	C/C	T/T	C/C	C/C	C/C	C/C	C/C	-/-	C/C	-/-	-/-	-/-	C/C	C/C	C/C	C/C	-/-	-/-	-/-	C/C	C/C	-/-	C/C	C/C	C/C	-/-	-/-	-/-	-/-	C/C	C/C	C/C	-/-	T/T	-/-
chr01	16692210	G	A	G/G	G/G	G/G	G/G	G/G	G/G	G/G	G/G	G/G	G/G	G/G	G/G	G/G	G/G	G/G	G/G	G/G	G/G	-/-	G/G	-/-	G/G	G/G	G/A	G/G	G/G	-/-	G/G	-/-	G/A	G/G	-/-	G/G	G/G	G/G	-/-	G/G	-/-	G/A	G/A	G/G	-/-	-/-	G/G	G/G
chr01	16692213	C	T	C/C	C/C	C/C	C/C	C/C	C/C	C/C	C/C	C/C	C/C	C/C	C/C	C/C	C/C	C/C	C/C	C/C	C/C	-/-	C/C	-/-	C/C	C/C	C/T	C/C	C/C	-/-	C/C	-/-	C/T	C/C	-/-	C/C	C/C	C/C	-/-	C/C	-/-	C/T	C/T	C/C	-/-	-/-	C/C	C/C
chr01	16719055	G	T	G/G	G/G	G/G	G/G	G/G	G/G	G/G	G/G	G/G	G/G	G/G	T/T	G/G	G/G	G/G	G/G	G/G	G/G	-/-	G/G	-/-	G/G	-/-	G/G	G/G	G/G	G/G	G/G	-/-	G/G	G/G	G/G	G/G	G/G	G/G	-/-	G/G	G/G	G/G	G/G	G/G	G/G	G/G	-/-	G/G
chr01	16726097	A	T	A/A	-/-	A/A	A/A	A/A	A/A	A/A	A/A	-/-	-/-	-/-	A/T	A/A	A/A	A/A	A/A	A/A	-/-	-/-	A/A	-/-	-/-	A/A	A/A	A/A	A/A	-/-	-/-	-/-	A/A	A/A	A/A	A/A	-/-	A/T	-/-	-/-	-/-	-/-	A/A	A/A	A/A	-/-	-/-	-/-
chr01	16809352	G	C	C/C	C/C	-/-	C/C	C/C	C/C	C/C	C/C	-/-	C/C	C/C	-/-	-/-	-/-	C/C	-/-	-/-	C/C	C/C	C/C	C/C	-/-	C/C	C/C	-/-	C/C	C/C	-/-	-/-	C/C	C/C	G/C	-/-	-/-	-/-	-/-	-/-	-/-	-/-	-/-	C/C	C/C	-/-	-/-	-/-
chr01	16851384	G	A	G/G	G/G	G/G	G/G	G/G	G/G	G/G	G/G	-/-	G/G	G/G	G/A	G/G	G/G	G/G	G/G	G/G	G/G	-/-	G/A	G/G	G/G	G/A	-/-	G/G	G/G	G/G	-/-	G/A	-/-	G/A	G/A	G/G	G/G	G/G	G/A	G/G	G/G	G/G	G/G	G/G	G/G	G/A	G/A	G/G
chr01	16877860	G	C	G/C	G/C	G/G	G/G	G/C	G/G	G/C	G/G	G/G	G/G	G/C	-/-	G/G	G/G	G/G	G/G	G/G	G/G	G/C	G/C	G/C	G/G	G/C	G/C	G/G	G/C	G/C	G/G	-/-	G/G	G/C	G/G	-/-	-/-	-/-	-/-	G/G	G/G	G/G	G/G	G/C	G/C	G/C	-/-	G/G
chr01	16900858	A	G	A/A	A/A	A/A	A/A	A/A	A/A	A/A	A/A	A/A	A/A	A/A	-/-	A/A	A/A	A/A	A/A	A/A	A/A	A/A	A/A	A/A	A/A	A/A	A/A	A/A	A/A	A/A	A/A	-/-	A/A	A/A	A/A	A/A	A/A	A/G	-/-	A/A	A/A	A/A	A/A	A/A	A/A	A/G	-/-	A/A
chr01	16900863	AGG	AG	AGG/AGG	AGG/AGG	AGG/AGG	AGG/AGG	AGG/AGG	AGG/AGG	AGG/AGG	AGG/AGG	AGG/AGG	AGG/AGG	AGG/AGG	-/-	AGG/AGG	AGG/AGG	AGG/AGG	AGG/AGG	AGG/AGG	AGG/AGG	AGG/AGG	AGG/AGG	AGG/AGG	AGG/AGG	AGG/AGG	AGG/AGG	AGG/AGG	AGG/AGG	AGG/AGG	AGG/AGG	-/-	AGG/AGG	AGG/AGG	AGG/AGG	AGG/AGG	AGG/AGG	AGG/AG	-/-	AGG/AGG	AGG/AGG	AGG/AGG	AGG/AGG	AGG/AGG	AGG/AGG	AGG/AG	-/-	AGG/AGG
chr01	16917642	G	C	-/-	G/G	-/-	G/G	G/G	G/G	G/C	G/G	-/-	G/G	-/-	-/-	G/G	G/G	G/G	G/G	G/G	G/G	-/-	-/-	G/G	G/G	-/-	G/G	G/G	G/G	-/-	-/-	-/-	G/G	G/G	G/G	-/-	-/-	-/-	-/-	-/-	G/G	G/G	G/G	-/-	-/-	G/G	-/-	G/G
chr01	16928373	C	T	C/C	-/-	C/C	C/C	C/C	C/C	C/C	C/C	C/C	C/C	-/-	C/T	C/C	-/-	C/C	C/C	C/C	-/-	-/-	C/T	-/-	-/-	C/C	C/C	-/-	C/C	-/-	-/-	-/-	-/-	C/T	C/C	C/C	-/-	-/-	-/-	-/-	C/C	C/C	C/C	C/C	-/-	-/-	-/-	C/C
chr01	16960972	C	T	C/C	C/C	C/C	C/C	C/C	C/C	C/C	C/C	C/C	C/C	C/C	-/-	C/C	C/C	C/C	C/C	C/C	C/C	C/C	C/C	C/T	-/-	C/C	C/C	C/C	C/C	-/-	C/C	-/-	C/C	C/C	C/C	C/T	C/C	-/-	-/-	-/-	C/C	-/-	C/C	C/C	C/C	-/-	-/-	C/C
chr01	17149810	A	G	A/A	A/A	A/A	-/-	A/A	A/A	A/A	A/A	-/-	A/A	A/A	G/G	A/A	A/A	A/A	A/A	A/A	-/-	-/-	-/-	-/-	-/-	A/A	A/A	A/A	A/A	-/-	A/A	-/-	-/-	A/A	-/-	A/A	A/A	A/A	-/-	-/-	A/A	-/-	A/A	-/-	A/A	-/-	-/-	A/A
chr01	17149825	C	T	C/C	C/C	C/C	-/-	C/C	C/C	C/C	C/C	-/-	C/C	C/C	C/T	C/C	C/C	C/C	C/C	C/C	-/-	-/-	C/C	-/-	-/-	C/C	C/C	C/C	C/C	-/-	C/C	C/T	-/-	C/C	-/-	C/C	C/C	C/C	-/-	-/-	C/C	-/-	C/C	-/-	C/C	-/-	-/-	C/C
chr01	17192795	G	A	G/G	-/-	-/-	G/G	-/-	G/G	-/-	G/G	G/G	G/G	-/-	G/A	G/G	G/G	G/G	-/-	G/G	-/-	G/G	G/G	-/-	-/-	G/G	G/G	G/G	-/-	-/-	-/-	-/-	G/G	G/G	G/G	-/-	-/-	G/G	-/-	G/G	-/-	G/G	-/-	G/G	G/G	-/-	G/A	G/G
chr01	17197213	T	C	T/T	T/T	T/T	T/T	T/T	T/T	T/T	T/T	T/T	-/-	T/T	C/C	T/T	T/T	T/T	-/-	T/T	T/T	-/-	-/-	-/-	-/-	-/-	-/-	T/T	T/T	-/-	-/-	-/-	-/-	T/T	T/T	T/T	-/-	T/T	-/-	-/-	T/T	-/-	T/T	T/T	T/T	-/-	-/-	-/-
chr01	17244075	C	T	C/C	C/C	C/C	C/C	-/-	C/C	C/C	C/C	-/-	C/C	-/-	-/-	C/C	C/C	C/C	C/C	C/C	-/-	-/-	-/-	-/-	C/C	C/C	C/C	C/C	C/C	-/-	C/C	-/-	C/C	C/C	-/-	C/C	-/-	C/C	-/-	-/-	-/-	-/-	C/C	-/-	C/C	-/-	C/T	-/-
chr01	17298304	A	G	A/A	A/A	A/A	A/A	A/A	A/A	A/A	A/A	A/A	A/A	A/A	-/-	A/A	A/A	A/A	A/A	A/A	A/A	A/A	A/A	A/A	A/A	A/A	A/A	A/A	A/A	A/A	A/A	-/-	A/A	A/A	A/A	A/A	-/-	A/A	-/-	A/A	A/A	A/A	A/A	A/A	A/A	A/A	G/G	A/A
chr01	17324113	A	T	A/A	A/A	A/A	A/A	A/A	A/A	A/A	A/A	A/A	A/A	-/-	T/T	A/A	A/A	A/A	A/A	A/A	A/A	-/-	-/-	-/-	A/A	A/A	A/A	A/A	A/A	-/-	-/-	-/-	-/-	A/A	A/A	A/A	A/A	A/A	-/-	A/A	-/-	-/-	A/A	A/A	A/A	A/A	-/-	A/A
chr01	17334937	G	A	G/G	G/G	G/G	G/G	G/G	G/G	G/G	G/G	G/G	G/G	G/G	A/A	G/G	G/G	G/G	G/G	G/G	-/-	G/G	G/G	-/-	G/G	G/G	G/G	G/G	G/G	-/-	-/-	-/-	G/G	G/G	G/G	G/G	G/G	G/G	-/-	-/-	G/G	-/-	G/G	G/G	G/G	-/-	-/-	G/G
chr01	17342094	T	C	T/T	T/T	T/T	T/T	-/-	T/T	T/T	T/T	-/-	T/T	-/-	C/C	T/T	T/T	T/T	-/-	T/T	T/T	-/-	-/-	-/-	-/-	-/-	T/T	-/-	T/T	-/-	-/-	-/-	T/T	T/T	-/-	T/T	-/-	T/T	-/-	-/-	-/-	-/-	T/T	T/T	T/T	-/-	-/-	-/-
chr01	17465216	C	T	C/C	C/C	C/C	C/C	C/C	C/C	C/C	C/C	C/C	C/C	C/C	T/T	C/C	C/C	C/C	C/C	C/C	C/C	-/-	-/-	-/-	C/C	C/C	C/C	C/C	C/C	-/-	-/-	-/-	C/C	C/C	C/C	C/C	C/C	C/C	-/-	C/C	-/-	-/-	C/C	-/-	C/C	-/-	-/-	-/-
chr01	17493005	G	A	G/G	-/-	G/G	G/G	-/-	G/G	G/G	G/G	G/G	G/G	G/G	A/A	G/G	-/-	G/G	G/G	G/G	G/G	-/-	-/-	-/-	-/-	G/G	G/G	G/G	-/-	G/G	-/-	-/-	G/G	G/G	-/-	-/-	-/-	-/-	-/-	G/G	-/-	G/G	G/G	-/-	G/G	-/-	-/-	G/G
chr01	17533432	T	C	T/T	T/T	T/T	T/T	-/-	T/T	T/T	T/T	T/T	T/T	T/T	T/T	T/T	T/T	T/T	T/T	T/T	T/T	T/T	T/T	-/-	-/-	T/T	-/-	T/T	T/C	T/T	T/T	T/T	T/T	T/C	T/T	-/-	T/T	-/-	-/-	T/T	T/T	-/-	-/-	T/T	-/-	T/T	T/T	T/T
chr01	17533452	C	T	C/C	C/C	C/C	C/C	-/-	C/C	C/C	C/C	C/C	C/C	C/C	C/C	C/C	C/C	C/C	C/C	C/C	C/C	C/C	C/C	-/-	-/-	C/C	-/-	C/C	C/T	C/C	C/C	C/C	C/C	C/T	C/C	-/-	C/C	-/-	-/-	C/C	C/C	-/-	-/-	C/C	-/-	C/C	C/C	C/C
chr01	17544640	A	G	A/A	A/A	A/A	A/A	A/A	A/A	A/A	A/A	A/A	A/A	A/A	G/G	A/A	A/A	A/A	A/A	A/A	A/A	-/-	-/-	-/-	-/-	-/-	A/A	A/A	A/A	-/-	-/-	-/-	A/A	A/A	-/-	A/A	A/A	A/A	-/-	-/-	A/A	A/A	A/A	A/A	A/A	-/-	-/-	-/-
chr01	17602917	C	T	C/C	C/C	C/C	C/C	-/-	C/C	C/C	C/C	C/C	C/C	-/-	T/T	C/C	C/C	C/C	C/C	C/C	-/-	-/-	C/C	-/-	C/C	C/C	C/C	C/C	C/C	-/-	-/-	-/-	-/-	C/C	C/C	C/C	C/C	C/C	-/-	-/-	C/C	C/C	C/C	C/C	C/C	-/-	-/-	C/C
chr01	17613583	A	G	A/A	A/A	G/G	G/G	A/A	G/G	A/A	G/G	G/G	G/G	-/-	G/G	G/G	G/G	G/G	G/G	G/G	G/G	-/-	A/G	-/-	-/-	A/A	A/A	G/G	-/-	-/-	-/-	G/G	G/G	G/G	G/G	A/A	A/A	-/-	-/-	-/-	-/-	-/-	G/G	-/-	-/-	-/-	G/G	G/G
chr01	17613605	A	C	A/A	A/A	A/A	A/A	A/A	A/A	A/A	A/A	A/A	A/A	A/A	C/C	A/A	A/A	A/A	A/A	A/A	A/A	-/-	A/A	-/-	-/-	A/A	A/A	A/A	A/A	-/-	-/-	-/-	A/A	A/A	A/A	A/A	A/A	A/A	-/-	A/A	A/A	A/A	A/A	A/A	A/A	-/-	-/-	A/A
chr01	17705959	G	A	G/G	G/G	G/G	G/G	G/G	G/G	G/G	G/G	G/G	G/G	G/G	A/A	G/G	G/G	G/G	G/G	G/G	G/G	-/-	G/G	-/-	G/G	G/G	G/G	G/G	G/G	G/G	G/G	A/A	G/G	G/G	-/-	G/G	G/G	G/G	-/-	G/G	G/G	G/G	G/G	G/G	G/G	-/-	A/A	G/G
chr01	17713666	C	T	C/C	C/C	C/C	C/C	C/C	C/C	C/C	C/C	-/-	C/C	-/-	T/T	C/C	C/C	C/C	-/-	C/C	-/-	-/-	-/-	-/-	-/-	C/C	C/C	C/C	C/C	-/-	C/C	-/-	C/C	C/C	-/-	C/C	-/-	-/-	-/-	-/-	C/C	-/-	-/-	C/C	C/C	-/-	-/-	C/C
chr01	17744402	G	A	G/G	G/G	G/G	G/G	G/G	G/G	G/G	G/G	-/-	G/G	G/G	A/A	G/G	G/G	G/G	-/-	G/G	-/-	-/-	-/-	-/-	-/-	G/G	G/G	G/G	G/G	-/-	-/-	-/-	G/G	G/G	-/-	G/G	G/G	G/G	-/-	G/G	-/-	-/-	G/G	-/-	G/G	-/-	-/-	-/-
chr01	17744591	C	T	C/C	C/C	C/C	C/C	C/C	C/C	C/C	C/C	C/C	C/C	C/C	T/T	C/C	C/C	C/C	C/C	C/C	C/C	-/-	-/-	-/-	-/-	C/C	C/C	C/C	C/C	-/-	C/C	-/-	C/C	C/C	-/-	C/C	C/C	C/C	-/-	-/-	C/C	C/C	C/C	C/C	C/C	-/-	-/-	C/C
chr01	17791297	T	C	T/T	T/T	T/T	T/T	T/T	T/T	T/T	T/T	-/-	T/T	T/T	C/C	T/T	T/T	T/T	T/T	-/-	-/-	T/T	-/-	T/T	-/-	T/T	T/T	T/T	T/T	-/-	-/-	-/-	T/T	T/T	T/T	T/T	T/T	T/T	-/-	-/-	T/T	T/T	T/T	T/T	T/T	-/-	-/-	T/T
chr01	17791344	C	A	C/C	C/C	C/C	C/C	C/C	C/C	C/C	C/C	C/C	C/C	C/C	A/A	C/C	C/C	C/C	C/C	C/C	C/C	C/C	C/C	-/-	-/-	C/C	C/C	C/C	C/C	-/-	-/-	-/-	C/C	C/C	C/C	C/C	C/C	C/C	-/-	C/C	C/C	C/C	C/C	C/C	C/C	C/C	-/-	C/C
chr01	17805059	GAA	GAAA	GAA/GAA	GAA/GAA	GAA/GAA	GAA/GAA	-/-	GAA/GAA	GAA/GAA	GAA/GAA	GAA/GAA	-/-	-/-	GAA/GAA	GAA/GAA	GAA/GAA	GAA/GAA	GAA/GAA	GAA/GAA	GAA/GAA	-/-	GAA/GAA	-/-	-/-	-/-	-/-	GAA/GAA	-/-	-/-	-/-	-/-	GAA/GAA	GAA/GAAA	GAA/GAA	-/-	-/-	GAA/GAAA	-/-	-/-	-/-	GAA/GAA	-/-	-/-	-/-	-/-	GAA/GAA	GAA/GAA
chr01	17824258	G	A	G/G	G/G	G/G	G/G	G/G	G/G	G/G	G/G	-/-	G/G	-/-	A/A	G/G	G/G	G/G	G/G	-/-	-/-	-/-	-/-	-/-	-/-	-/-	G/G	G/G	G/G	-/-	-/-	-/-	-/-	G/G	-/-	G/G	-/-	G/G	-/-	-/-	-/-	-/-	G/G	-/-	G/G	G/G	-/-	G/G
chr01	17887682	T	C	T/T	T/T	T/T	T/T	T/T	T/T	T/T	T/T	T/T	T/T	T/T	-/-	T/T	T/T	T/T	T/T	T/T	T/T	-/-	T/T	-/-	-/-	T/T	T/T	-/-	T/T	-/-	-/-	-/-	T/T	T/T	T/T	T/T	T/T	T/T	-/-	-/-	T/T	-/-	T/T	T/T	-/-	-/-	C/C	T/T
chr01	17888747	A	G	A/A	A/A	G/G	G/G	A/A	G/G	A/A	G/G	G/G	G/G	-/-	G/G	G/G	G/G	G/G	G/G	G/G	G/G	-/-	A/G	-/-	-/-	A/A	A/A	G/G	A/A	-/-	-/-	-/-	G/G	A/A	G/G	-/-	A/A	A/A	-/-	G/G	-/-	-/-	G/G	-/-	A/A	-/-	G/G	G/G
chr01	17890030	G	C	G/G	G/G	G/G	G/G	G/G	G/G	G/G	G/G	-/-	G/G	G/G	C/C	G/G	G/G	G/G	G/G	G/G	G/G	-/-	-/-	-/-	-/-	G/G	G/G	G/G	-/-	-/-	G/G	-/-	G/G	G/G	G/G	G/G	G/G	G/G	-/-	-/-	G/G	-/-	G/G	G/G	-/-	-/-	-/-	G/G
chr01	17905796	T	C	T/T	-/-	T/T	T/T	T/T	T/T	T/T	T/T	T/T	T/T	-/-	C/C	T/T	T/T	T/T	-/-	T/T	T/T	-/-	-/-	-/-	-/-	T/T	T/T	-/-	T/T	-/-	-/-	-/-	T/T	T/T	-/-	T/T	T/T	T/T	-/-	-/-	-/-	-/-	T/T	-/-	-/-	-/-	-/-	T/T
chr01	18006999	CGAGAGAGAGAGAGAGAG	CGAGAGAGAGAGAGAGAGAG	CGAGAGAGAGAGAGAGAG/CGAGAGAGAGAGAGAGAG	CGAGAGAGAGAGAGAGAG/CGAGAGAGAGAGAGAGAG	CGAGAGAGAGAGAGAGAG/CGAGAGAGAGAGAGAGAG	CGAGAGAGAGAGAGAGAG/CGAGAGAGAGAGAGAGAG	CGAGAGAGAGAGAGAGAG/CGAGAGAGAGAGAGAGAG	CGAGAGAGAGAGAGAGAG/CGAGAGAGAGAGAGAGAG	CGAGAGAGAGAGAGAGAG/CGAGAGAGAGAGAGAGAG	CGAGAGAGAGAGAGAGAG/CGAGAGAGAGAGAGAGAG	CGAGAGAGAGAGAGAGAG/CGAGAGAGAGAGAGAGAG	CGAGAGAGAGAGAGAGAG/CGAGAGAGAGAGAGAGAG	CGAGAGAGAGAGAGAGAG/CGAGAGAGAGAGAGAGAG	CGAGAGAGAGAGAGAGAGAG/CGAGAGAGAGAGAGAGAGAG	CGAGAGAGAGAGAGAGAG/CGAGAGAGAGAGAGAGAG	CGAGAGAGAGAGAGAGAG/CGAGAGAGAGAGAGAGAG	CGAGAGAGAGAGAGAGAG/CGAGAGAGAGAGAGAGAG	CGAGAGAGAGAGAGAGAG/CGAGAGAGAGAGAGAGAG	CGAGAGAGAGAGAGAGAG/CGAGAGAGAGAGAGAGAG	CGAGAGAGAGAGAGAGAG/CGAGAGAGAGAGAGAGAG	CGAGAGAGAGAGAGAGAG/CGAGAGAGAGAGAGAGAG	CGAGAGAGAGAGAGAGAG/CGAGAGAGAGAGAGAGAG	-/-	-/-	CGAGAGAGAGAGAGAGAG/CGAGAGAGAGAGAGAGAG	CGAGAGAGAGAGAGAGAG/CGAGAGAGAGAGAGAGAG	CGAGAGAGAGAGAGAGAG/CGAGAGAGAGAGAGAGAG	CGAGAGAGAGAGAGAGAG/CGAGAGAGAGAGAGAGAG	-/-	CGAGAGAGAGAGAGAGAG/CGAGAGAGAGAGAGAGAG	CGAGAGAGAGAGAGAGAG/CGAGAGAGAGAGAGAGAGAG	CGAGAGAGAGAGAGAGAG/CGAGAGAGAGAGAGAGAG	CGAGAGAGAGAGAGAGAG/CGAGAGAGAGAGAGAGAG	-/-	CGAGAGAGAGAGAGAGAG/CGAGAGAGAGAGAGAGAG	CGAGAGAGAGAGAGAGAG/CGAGAGAGAGAGAGAGAG	CGAGAGAGAGAGAGAGAG/CGAGAGAGAGAGAGAGAG	-/-	CGAGAGAGAGAGAGAGAG/CGAGAGAGAGAGAGAGAG	CGAGAGAGAGAGAGAGAG/CGAGAGAGAGAGAGAGAG	-/-	CGAGAGAGAGAGAGAGAG/CGAGAGAGAGAGAGAGAG	-/-	CGAGAGAGAGAGAGAGAG/CGAGAGAGAGAGAGAGAG	-/-	-/-	CGAGAGAGAGAGAGAGAG/CGAGAGAGAGAGAGAGAG
chr01	18061834	G	A	G/G	G/G	G/G	G/G	G/G	G/G	G/G	G/G	G/G	G/G	G/G	A/A	G/G	G/G	G/G	G/G	G/G	-/-	-/-	-/-	-/-	-/-	G/G	G/G	G/G	G/G	-/-	G/G	-/-	G/G	G/G	G/G	G/G	G/G	G/G	-/-	G/G	G/G	-/-	G/G	G/G	G/G	-/-	-/-	G/G
chr01	18064700	C	G	C/C	C/C	C/C	C/C	C/C	C/C	C/C	C/C	-/-	C/C	C/C	G/G	C/C	C/C	C/C	C/C	C/C	C/C	C/C	-/-	-/-	-/-	C/C	C/C	C/C	C/C	-/-	-/-	-/-	C/C	C/C	C/C	C/C	C/C	C/C	-/-	C/C	-/-	-/-	C/C	-/-	-/-	-/-	-/-	C/C
chr01	18068228	T	C	T/T	T/T	T/T	T/T	T/T	T/T	T/T	T/T	T/T	T/T	T/T	C/C	T/T	T/T	T/T	T/T	T/T	-/-	-/-	T/T	-/-	-/-	T/T	T/T	T/T	T/T	-/-	T/T	-/-	T/T	T/T	-/-	T/T	T/T	T/T	-/-	T/T	T/T	T/T	T/T	T/T	T/T	-/-	-/-	-/-
chr01	18077012	T	C	T/T	T/T	T/T	T/T	T/T	T/T	T/T	T/T	T/T	T/T	T/T	C/C	T/T	-/-	T/T	-/-	T/T	T/T	-/-	T/T	T/T	T/T	T/T	T/T	T/T	T/T	T/T	T/T	-/-	T/T	T/T	T/T	T/T	T/T	-/-	-/-	-/-	T/T	-/-	T/T	T/T	T/T	-/-	C/C	T/T
chr01	18099903	A	G	A/A	A/A	A/A	A/A	A/A	A/A	A/A	A/A	A/A	A/A	-/-	G/G	A/A	A/A	A/A	A/A	A/A	A/A	-/-	A/A	-/-	-/-	-/-	A/A	A/A	A/A	-/-	A/A	-/-	A/A	A/A	-/-	A/A	A/A	A/A	-/-	-/-	-/-	-/-	A/A	A/A	-/-	-/-	-/-	-/-
chr01	18234721	G	A	G/G	G/G	G/G	G/G	G/G	G/G	G/G	G/G	G/G	G/G	G/G	A/A	G/G	G/G	G/G	G/G	G/G	-/-	-/-	G/G	G/G	-/-	G/G	-/-	G/G	-/-	-/-	G/G	-/-	G/G	G/G	-/-	G/G	G/G	G/G	-/-	G/G	-/-	-/-	G/G	G/G	G/G	-/-	-/-	-/-
chr01	18237340	T	C	T/T	T/T	T/T	T/T	-/-	T/T	T/T	T/T	T/T	T/T	-/-	C/C	T/T	T/T	T/T	T/T	T/T	T/T	-/-	-/-	-/-	T/T	T/T	T/T	T/T	T/T	-/-	T/T	-/-	T/T	T/T	T/T	T/T	T/T	-/-	-/-	T/T	-/-	T/T	T/T	T/T	T/T	-/-	C/C	T/T
chr01	18248389	T	C	T/T	T/T	T/T	T/T	T/T	T/T	T/T	T/T	T/T	T/T	T/T	C/C	T/T	T/T	T/T	T/T	T/T	T/T	-/-	T/T	T/T	T/T	T/T	T/T	T/T	T/T	T/T	T/T	-/-	T/T	T/T	T/T	T/T	T/T	T/T	-/-	T/T	T/T	T/T	T/T	T/T	T/T	T/T	-/-	T/T
chr01	18342786	C	T	C/C	C/C	C/C	C/C	C/C	C/C	C/C	C/C	-/-	C/C	-/-	T/T	C/C	C/C	C/C	C/C	C/C	C/C	-/-	C/C	-/-	C/C	C/C	C/C	C/C	C/C	-/-	C/C	-/-	C/C	C/C	C/C	C/C	C/C	C/C	-/-	C/C	C/C	C/C	C/C	C/C	C/C	-/-	-/-	C/C
chr01	18376741	T	A	T/T	T/T	T/T	T/T	T/T	T/T	T/T	T/T	T/T	T/T	T/T	A/A	T/T	T/T	T/T	T/T	T/T	T/T	-/-	-/-	T/T	-/-	T/T	T/T	T/T	T/T	-/-	-/-	-/-	T/T	T/T	T/T	-/-	T/T	T/T	-/-	T/T	T/T	-/-	-/-	-/-	T/T	-/-	-/-	T/T
chr01	18378186	T	C	T/T	T/T	-/-	T/T	T/T	T/T	T/T	T/T	T/T	T/T	T/T	C/C	T/T	T/T	T/T	T/T	T/T	T/T	-/-	-/-	-/-	T/T	T/T	T/T	T/T	T/T	-/-	-/-	-/-	T/T	T/T	-/-	T/T	T/T	T/T	-/-	-/-	-/-	-/-	T/T	T/T	T/T	-/-	C/C	-/-
chr01	18468526	A	C	A/A	A/A	A/A	A/A	A/A	A/A	A/A	A/A	A/A	A/A	A/A	C/C	A/A	A/A	A/A	A/A	A/A	-/-	-/-	-/-	-/-	A/A	-/-	A/A	A/A	A/A	-/-	-/-	-/-	A/A	A/A	-/-	-/-	A/A	A/A	-/-	A/A	A/A	-/-	A/A	A/A	A/A	-/-	-/-	A/A
chr01	18468556	C	T	C/C	C/C	C/C	C/C	C/C	C/C	C/C	C/C	C/C	C/C	C/C	T/T	C/C	C/C	C/C	C/C	C/C	-/-	-/-	-/-	-/-	C/C	C/C	C/C	C/C	C/C	-/-	-/-	-/-	C/C	C/C	C/C	C/C	C/C	C/C	-/-	C/C	C/C	C/C	C/C	C/C	C/C	-/-	-/-	C/C
chr01	18594370	G	A	G/G	G/G	G/G	G/G	G/G	G/G	G/G	G/G	G/G	G/G	G/G	G/G	G/G	G/G	G/G	G/G	G/G	G/G	G/G	G/G	G/G	G/G	A/A	G/G	G/G	G/G	-/-	G/G	G/G	G/G	G/G	-/-	G/G	G/G	G/G	G/G	G/G	G/G	G/G	G/G	G/G	G/G	G/G	G/G	G/G
chr01	18713994	C	T	C/C	C/C	C/C	C/C	C/C	C/C	C/C	C/C	-/-	-/-	C/C	C/T	C/C	C/C	-/-	C/C	C/C	C/C	-/-	-/-	-/-	-/-	-/-	C/C	C/C	-/-	C/C	-/-	-/-	C/C	C/T	-/-	C/C	-/-	C/C	-/-	-/-	C/C	-/-	C/C	C/C	C/C	C/C	-/-	C/C
chr01	18726300	C	T	C/C	C/C	C/C	C/C	C/C	C/C	C/C	C/C	C/C	C/C	C/C	C/T	C/C	C/C	C/C	C/C	C/C	C/C	C/C	C/C	-/-	C/C	C/C	C/C	C/C	C/C	C/C	C/C	C/T	C/C	C/C	C/C	C/C	C/C	C/C	C/T	C/C	C/C	C/C	C/C	C/C	C/C	C/C	C/T	C/C
chr01	18733292	T	C	T/T	T/T	T/T	T/T	-/-	T/T	T/T	T/T	T/T	T/T	T/T	C/C	T/T	T/T	T/T	T/T	T/T	-/-	-/-	-/-	-/-	-/-	T/T	T/T	-/-	T/T	-/-	T/T	-/-	T/T	T/T	-/-	T/T	T/T	T/T	-/-	-/-	-/-	-/-	T/T	-/-	-/-	-/-	C/C	-/-
chr01	18733298	G	A	G/G	G/G	G/G	G/G	-/-	G/G	G/G	G/G	G/G	G/G	G/G	A/A	G/G	G/G	G/G	G/G	G/G	-/-	-/-	-/-	-/-	-/-	G/G	G/G	-/-	G/G	-/-	G/G	-/-	G/G	G/G	-/-	G/G	G/G	G/G	-/-	-/-	-/-	-/-	G/G	-/-	-/-	-/-	A/A	-/-
chr01	18739549	G	A	G/G	G/G	G/G	G/G	G/G	G/G	G/G	G/G	-/-	G/G	G/G	G/A	G/G	G/G	G/G	G/G	G/G	-/-	G/G	-/-	-/-	G/G	G/G	G/G	G/G	G/G	-/-	-/-	-/-	G/G	G/G	G/G	G/G	-/-	G/G	-/-	G/G	-/-	G/G	G/G	G/G	G/G	-/-	-/-	-/-
chr01	18748438	A	G	A/A	A/A	A/A	A/A	A/A	A/A	A/A	A/A	A/A	A/A	A/A	G/G	A/A	A/A	A/A	A/A	A/A	-/-	-/-	A/A	-/-	A/A	A/A	A/A	A/A	A/A	A/A	-/-	-/-	A/A	A/A	A/A	A/A	-/-	A/A	-/-	A/A	A/A	A/A	A/A	A/A	A/A	A/A	-/-	A/A
chr01	18748448	G	A	G/G	G/G	G/G	G/G	G/G	G/G	G/G	G/G	G/G	G/G	G/G	A/A	G/G	G/G	G/G	G/G	G/G	-/-	-/-	G/G	-/-	G/G	G/G	G/G	G/G	G/G	G/G	-/-	-/-	G/G	G/G	G/G	G/G	-/-	G/G	-/-	G/G	G/G	G/G	G/G	G/G	G/G	G/G	-/-	G/G
chr01	18748461	G	A	G/G	G/G	G/G	G/G	G/G	G/G	G/G	G/G	G/G	G/G	G/G	A/A	G/G	G/G	G/G	G/G	G/G	-/-	-/-	G/G	-/-	G/G	G/G	G/G	G/G	G/G	G/G	-/-	-/-	G/G	G/G	G/G	G/G	-/-	G/G	-/-	G/G	G/G	G/G	G/G	G/G	G/G	G/G	-/-	G/G
chr01	18829277	A	G	A/A	A/A	A/A	A/A	A/A	A/A	A/A	A/A	A/A	A/A	A/A	G/G	A/A	A/A	A/A	A/A	A/A	-/-	-/-	-/-	-/-	-/-	A/A	A/A	A/A	A/A	-/-	-/-	-/-	A/A	A/A	-/-	-/-	A/A	-/-	-/-	-/-	-/-	-/-	A/A	-/-	-/-	-/-	-/-	-/-
chr01	18843811	C	T	C/C	C/C	C/C	C/C	C/C	C/C	C/C	C/C	C/C	C/C	C/C	T/T	C/C	C/C	C/C	C/C	C/C	C/C	-/-	C/C	-/-	-/-	C/C	C/C	C/C	C/C	-/-	C/C	-/-	C/C	C/C	C/C	C/C	C/C	C/C	-/-	C/C	-/-	-/-	C/C	C/C	C/C	-/-	-/-	C/C
chr01	19152415	A	C	A/A	A/A	A/A	A/A	A/A	A/A	A/A	A/A	A/A	A/C	A/A	A/A	A/A	A/A	A/A	A/A	A/A	A/C	-/-	-/-	-/-	A/C	A/A	A/A	A/C	A/A	-/-	A/A	A/A	A/A	A/A	A/A	A/A	A/A	A/A	A/A	A/A	-/-	A/A	A/A	A/C	A/A	A/A	A/A	A/A
chr01	19323201	C	T	C/C	C/C	T/T	T/T	-/-	T/T	C/C	T/T	-/-	T/T	-/-	T/T	T/T	T/T	T/T	T/T	T/T	-/-	-/-	-/-	-/-	-/-	T/T	C/C	T/T	C/C	-/-	-/-	T/T	T/T	T/T	-/-	C/C	C/C	T/T	-/-	-/-	-/-	-/-	T/T	-/-	-/-	-/-	T/T	-/-
chr01	19345926	C	T	C/C	C/C	T/T	T/T	C/C	T/T	C/C	T/T	-/-	T/T	-/-	T/T	T/T	T/T	T/T	T/T	T/T	-/-	C/T	-/-	-/-	-/-	T/T	C/C	T/T	C/C	-/-	T/T	-/-	T/T	T/T	T/T	C/C	C/C	T/T	-/-	-/-	-/-	-/-	T/T	C/C	C/C	-/-	T/T	-/-
chr01	19696726	C	G	C/C	C/C	-/-	-/-	C/C	C/C	C/C	C/C	C/C	-/-	C/C	C/C	C/C	C/C	C/C	C/C	C/C	-/-	C/G	-/-	-/-	-/-	C/C	C/G	C/C	C/C	C/C	-/-	-/-	C/G	C/C	-/-	C/C	-/-	-/-	-/-	-/-	C/G	C/G	C/G	C/C	C/C	-/-	C/C	C/C
chr01	19696741	C	T	C/C	C/C	-/-	-/-	C/C	C/C	C/C	C/C	C/C	-/-	C/C	C/C	C/C	C/C	C/C	C/C	C/C	-/-	C/T	-/-	-/-	-/-	C/C	C/T	C/C	C/C	C/C	-/-	-/-	C/T	C/C	-/-	C/C	-/-	-/-	-/-	-/-	C/T	-/-	C/T	C/C	C/C	-/-	C/C	C/C
chr01	19769045	A	G	A/A	A/A	A/A	A/A	A/A	A/A	A/A	A/A	A/A	A/A	A/A	A/A	A/A	A/A	A/A	-/-	A/A	-/-	-/-	-/-	-/-	A/A	-/-	A/A	A/A	A/A	-/-	-/-	-/-	A/A	G/G	-/-	A/A	A/A	-/-	-/-	A/A	-/-	-/-	A/A	A/A	A/A	-/-	A/A	A/A
chr01	19771755	C	T	C/C	C/C	C/C	C/C	-/-	C/C	C/C	C/C	C/C	C/C	C/C	C/T	C/C	C/C	C/C	-/-	C/C	C/C	C/C	-/-	C/C	-/-	C/T	C/C	C/C	C/C	-/-	C/C	-/-	C/C	C/T	C/C	C/C	C/C	-/-	-/-	-/-	C/C	C/C	C/C	C/C	C/C	-/-	-/-	C/C
chr01	19783438	T	G	T/T	T/T	T/T	T/T	T/T	T/T	T/T	T/T	T/T	T/T	T/T	T/T	T/T	T/T	T/T	-/-	T/T	T/T	T/T	-/-	-/-	T/T	T/G	T/T	T/T	T/T	-/-	-/-	T/T	-/-	T/T	-/-	T/T	T/T	T/G	-/-	-/-	-/-	-/-	T/T	T/T	-/-	-/-	T/G	T/T
chr01	19783450	C	T	C/C	C/C	C/C	C/C	C/C	C/C	C/C	C/C	C/C	C/C	C/C	C/C	C/C	C/C	C/C	-/-	C/C	C/C	C/C	-/-	-/-	C/C	C/T	C/C	C/C	C/C	-/-	-/-	C/C	-/-	C/C	-/-	C/C	C/C	C/T	-/-	-/-	-/-	-/-	C/C	C/C	-/-	-/-	C/T	C/C
chr01	19853954	C	A	C/C	-/-	C/C	-/-	-/-	C/C	C/C	C/C	C/C	-/-	-/-	-/-	C/C	-/-	C/C	-/-	C/C	-/-	-/-	-/-	C/C	-/-	-/-	C/C	C/C	C/C	-/-	-/-	-/-	C/C	C/A	C/A	C/C	C/C	-/-	-/-	-/-	C/C	-/-	C/C	C/C	C/C	-/-	C/A	-/-
chr01	19872131	T	C	T/C	T/C	T/C	T/C	T/C	T/C	T/C	T/C	T/C	T/T	T/C	T/T	T/C	T/C	T/C	T/C	T/C	-/-	-/-	-/-	-/-	-/-	T/T	T/C	T/T	-/-	-/-	T/C	T/T	T/C	-/-	T/C	T/T	T/C	T/T	-/-	T/C	T/C	T/C	T/C	-/-	T/C	-/-	T/T	T/C
chr01	19894389	C	G	C/C	C/C	C/C	C/C	C/C	C/C	C/C	C/C	-/-	C/C	C/C	C/C	C/C	C/C	C/C	C/C	C/C	-/-	-/-	C/C	-/-	-/-	C/C	C/C	C/C	C/C	-/-	-/-	-/-	C/C	G/G	C/C	C/C	C/C	C/C	-/-	C/C	C/C	-/-	-/-	C/C	C/C	-/-	-/-	-/-
chr01	19894657	G	A	G/G	G/G	G/A	G/A	G/G	G/A	G/G	G/A	G/A	G/A	G/G	G/G	G/G	G/A	G/A	G/G	G/A	G/A	G/A	-/-	G/A	G/A	G/G	G/G	G/A	G/G	G/A	G/A	G/G	G/A	G/G	G/A	G/G	G/G	G/G	-/-	G/A	G/A	G/A	G/A	-/-	G/G	-/-	G/G	G/A
chr01	20153994	A	G	A/A	A/G	A/A	A/A	A/A	A/A	-/-	-/-	A/A	A/A	-/-	A/A	A/G	A/A	A/G	A/A	-/-	A/A	-/-	A/A	-/-	-/-	-/-	A/A	-/-	-/-	-/-	-/-	-/-	A/A	A/A	-/-	-/-	A/A	A/A	-/-	A/G	-/-	-/-	A/G	A/A	A/A	-/-	A/A	-/-
chr01	20449563	T	C	T/T	T/T	T/T	T/T	T/T	T/T	T/T	T/T	-/-	T/T	T/T	T/T	T/T	T/T	T/T	T/T	T/T	-/-	-/-	-/-	-/-	-/-	T/T	T/T	T/T	-/-	-/-	-/-	T/C	T/T	T/C	T/C	T/T	T/T	-/-	-/-	-/-	-/-	-/-	T/T	-/-	-/-	-/-	-/-	-/-
chr01	20707305	C	T	C/C	-/-	C/C	C/C	C/C	C/C	C/C	C/C	-/-	-/-	C/C	C/C	C/C	C/C	C/C	C/C	C/C	C/C	-/-	-/-	-/-	-/-	-/-	C/C	-/-	C/C	C/C	C/C	C/C	C/C	T/T	-/-	C/C	C/C	-/-	-/-	-/-	-/-	-/-	C/C	-/-	-/-	-/-	C/C	C/C
chr01	20919823	C	T	C/C	-/-	-/-	C/C	-/-	C/C	C/C	C/C	-/-	C/C	-/-	C/C	-/-	C/C	C/C	C/C	C/C	C/C	C/C	C/C	-/-	-/-	C/T	C/T	C/C	C/C	-/-	-/-	-/-	-/-	-/-	C/C	-/-	-/-	C/C	-/-	C/C	-/-	C/C	-/-	-/-	C/C	-/-	C/C	C/C
chr01	21132834	A	T	A/A	-/-	-/-	-/-	A/A	-/-	-/-	-/-	A/A	A/A	A/A	A/A	A/A	A/A	A/A	-/-	-/-	A/A	-/-	-/-	-/-	A/A	A/A	A/A	A/A	A/A	-/-	-/-	A/A	-/-	A/A	A/A	A/A	-/-	-/-	-/-	-/-	-/-	-/-	A/T	-/-	A/A	-/-	A/A	A/A
chr01	21132835	C	T	C/C	-/-	-/-	C/C	C/C	C/C	C/C	-/-	C/C	C/C	C/C	C/C	C/C	C/C	C/C	-/-	C/C	C/C	-/-	-/-	-/-	C/C	C/C	C/C	C/C	C/C	-/-	-/-	C/C	-/-	C/C	C/C	C/C	-/-	-/-	-/-	-/-	C/T	-/-	-/-	-/-	C/T	-/-	C/C	C/C
chr01	21463667	T	C	T/T	T/T	T/T	T/T	T/T	T/T	T/T	T/T	T/T	T/T	T/T	T/T	T/T	T/T	T/T	T/T	T/T	T/T	-/-	-/-	-/-	-/-	T/T	T/T	T/T	T/C	-/-	T/T	T/T	T/T	-/-	T/T	T/T	-/-	T/T	T/T	T/T	T/T	-/-	T/T	T/T	T/C	-/-	T/T	T/T
chr01	21464981	G	A	G/G	G/G	G/G	-/-	G/G	G/G	G/G	G/G	G/G	G/G	G/G	G/G	G/G	G/G	G/G	-/-	G/G	-/-	-/-	G/G	-/-	-/-	G/G	G/G	G/G	-/-	-/-	-/-	-/-	G/G	G/G	-/-	G/G	G/G	G/A	-/-	-/-	G/G	-/-	G/G	-/-	-/-	G/A	-/-	G/G
chr01	21465475	C	T	C/C	C/C	C/C	C/C	C/C	C/C	C/C	C/C	-/-	-/-	-/-	C/C	C/C	C/C	C/C	C/C	C/C	-/-	-/-	-/-	-/-	C/C	C/C	C/T	-/-	C/C	-/-	-/-	-/-	C/T	C/C	-/-	-/-	C/C	C/C	-/-	-/-	-/-	C/T	C/T	C/C	-/-	-/-	C/C	C/C
chr01	21465508	G	A	G/G	G/G	G/G	G/G	G/G	G/G	G/G	G/G	-/-	-/-	-/-	G/G	G/G	G/G	G/G	G/G	G/G	-/-	-/-	-/-	-/-	-/-	G/G	G/A	-/-	G/G	-/-	-/-	-/-	G/A	G/G	-/-	-/-	G/G	G/G	-/-	-/-	-/-	G/A	G/A	G/G	-/-	-/-	G/G	G/G
chr01	21468325	G	A	-/-	-/-	G/G	G/G	G/G	G/G	G/G	G/G	-/-	G/G	G/G	G/G	G/G	G/G	G/G	-/-	-/-	-/-	G/G	-/-	-/-	-/-	-/-	-/-	G/G	-/-	-/-	-/-	G/G	G/A	G/G	-/-	G/G	-/-	G/G	-/-	-/-	G/A	-/-	G/G	G/G	-/-	-/-	G/G	G/G
chr01	21468334	C	T	-/-	-/-	C/C	C/C	C/C	C/C	C/C	C/C	-/-	C/C	C/C	C/C	C/C	C/C	C/C	-/-	-/-	-/-	-/-	-/-	-/-	-/-	-/-	C/C	C/C	-/-	-/-	-/-	-/-	C/C	C/C	-/-	C/C	-/-	C/T	-/-	-/-	C/C	-/-	C/C	C/C	-/-	-/-	C/C	C/C
chr01	21667849	G	C	G/G	G/G	G/G	-/-	G/G	G/G	G/G	G/G	-/-	G/C	-/-	G/C	G/G	G/G	G/G	G/G	G/G	G/C	-/-	G/C	-/-	G/C	G/C	G/G	G/C	G/C	-/-	-/-	G/C	-/-	G/C	-/-	G/G	G/G	G/C	-/-	-/-	-/-	-/-	-/-	G/C	-/-	G/C	G/C	-/-
chr01	21807436	G	A	G/G	G/G	G/G	G/G	G/G	G/G	G/G	G/G	G/G	G/G	G/G	A/A	G/G	G/G	G/G	G/G	G/G	G/G	-/-	G/G	G/G	G/G	G/G	G/G	G/G	G/G	G/G	G/G	A/A	G/G	G/G	G/G	G/G	G/G	G/G	G/G	G/G	G/G	G/G	G/G	G/G	G/G	G/G	-/-	G/G
chr01	21910766	A	G	A/A	A/A	A/A	A/A	A/A	A/A	A/A	A/A	A/A	A/A	A/A	A/A	A/A	A/A	A/A	A/A	A/A	A/A	A/G	-/-	-/-	A/A	A/A	-/-	A/A	A/A	-/-	-/-	A/A	-/-	A/A	A/A	A/A	A/A	A/A	-/-	-/-	-/-	A/A	A/A	-/-	A/A	-/-	A/A	A/A
chr01	22273927	C	A	C/C	C/C	C/C	C/C	C/C	C/C	C/C	C/C	C/C	-/-	-/-	C/C	C/C	C/C	C/C	C/C	C/C	C/C	-/-	-/-	-/-	-/-	C/C	C/C	C/C	C/C	-/-	C/C	-/-	C/C	C/A	-/-	C/C	C/C	C/C	-/-	C/C	C/C	-/-	C/C	C/C	-/-	-/-	C/A	C/C
chr01	22881044	G	A	G/G	G/G	G/G	G/G	G/G	G/G	G/G	G/G	G/G	G/G	G/G	A/A	G/G	G/G	G/G	G/G	G/G	G/G	-/-	-/-	-/-	-/-	A/A	G/G	G/G	G/G	-/-	G/G	-/-	G/G	A/A	A/A	G/G	G/G	A/A	-/-	G/G	A/A	G/G	G/G	G/G	G/G	-/-	A/A	G/G
chr01	22884000	A	G	A/A	A/A	A/A	A/A	-/-	A/A	A/A	A/A	A/A	A/A	A/A	G/G	A/A	A/A	A/A	A/A	A/A	-/-	-/-	-/-	-/-	-/-	-/-	-/-	A/A	A/A	-/-	A/A	-/-	A/A	G/G	-/-	A/A	A/A	-/-	-/-	-/-	-/-	-/-	A/A	A/A	A/A	-/-	G/G	-/-
chr01	22899271	T	G	T/T	G/G	G/G	G/G	G/G	G/G	T/T	G/G	G/G	G/G	-/-	T/T	G/G	G/G	T/T	T/T	G/G	-/-	-/-	-/-	-/-	-/-	T/T	G/G	G/G	G/G	T/T	-/-	-/-	G/G	T/T	T/T	T/T	T/T	T/T	-/-	-/-	T/T	-/-	G/G	G/G	T/T	-/-	T/T	G/G
chr01	22915721	T	C	T/T	C/C	C/C	C/C	C/C	C/C	T/T	C/C	-/-	C/C	-/-	C/C	C/C	C/C	T/T	T/T	C/C	C/C	-/-	-/-	-/-	C/C	C/C	C/C	-/-	C/C	-/-	-/-	-/-	C/C	C/C	-/-	T/T	T/T	C/C	-/-	C/C	C/C	-/-	C/C	C/C	-/-	-/-	C/C	-/-
chr01	22918333	C	T	C/C	T/T	T/T	T/T	T/T	T/T	C/C	T/T	-/-	T/T	C/C	C/C	T/T	T/T	C/C	C/C	T/T	T/T	-/-	C/C	-/-	-/-	C/C	T/T	T/T	T/T	-/-	-/-	C/C	T/T	C/C	C/C	C/C	C/C	C/C	-/-	T/T	-/-	-/-	T/T	-/-	C/C	-/-	C/C	T/T
chr01	23276339	A	T	-/-	A/A	A/A	A/A	A/A	A/A	T/T	A/A	A/A	A/A	-/-	A/A	A/A	A/A	T/T	-/-	A/A	A/A	-/-	-/-	-/-	-/-	A/A	A/A	-/-	-/-	-/-	-/-	-/-	A/A	A/A	A/A	A/A	A/A	-/-	-/-	-/-	-/-	-/-	A/A	A/A	-/-	-/-	A/A	A/A
chr01	23313753	C	T	T/T	C/C	C/C	C/C	C/C	C/C	T/T	C/C	C/C	C/C	-/-	C/C	C/C	C/C	T/T	T/T	C/C	C/C	C/C	-/-	-/-	-/-	C/C	C/C	C/C	-/-	-/-	-/-	C/C	C/C	C/C	C/C	T/T	T/T	C/C	-/-	-/-	-/-	-/-	C/C	C/C	T/T	-/-	C/C	C/C
chr01	23314227	C	T	T/T	C/C	C/C	C/C	-/-	C/C	T/T	C/C	C/C	C/C	-/-	C/C	C/C	C/C	T/T	-/-	-/-	C/C	-/-	C/C	-/-	C/C	C/C	C/C	C/C	C/C	-/-	-/-	-/-	C/C	C/C	C/C	T/T	-/-	-/-	-/-	-/-	-/-	-/-	C/C	C/C	-/-	-/-	C/C	C/C
chr01	23406533	C	A	C/C	C/C	C/C	C/C	C/C	C/C	C/C	C/C	-/-	C/C	-/-	A/A	C/C	C/C	C/C	C/C	C/C	-/-	-/-	-/-	-/-	-/-	-/-	C/C	-/-	-/-	-/-	-/-	-/-	C/C	A/A	-/-	C/C	C/C	A/A	-/-	-/-	-/-	-/-	C/C	-/-	C/C	-/-	-/-	-/-
chr01	23472673	C	T	C/C	C/C	C/C	C/C	C/C	C/C	C/C	C/C	C/C	C/C	-/-	C/T	C/C	C/C	C/C	-/-	C/C	C/C	-/-	-/-	-/-	C/C	C/T	C/C	C/C	C/C	-/-	C/C	C/T	C/C	C/T	C/T	C/C	C/C	C/T	C/C	-/-	-/-	-/-	C/C	C/C	-/-	-/-	C/C	C/C
chr01	23472674	C	A	C/C	C/C	C/C	C/C	C/C	C/C	C/C	C/C	C/C	C/C	-/-	C/A	C/C	C/C	C/C	-/-	C/C	C/C	-/-	C/A	-/-	C/C	C/A	C/C	C/C	C/C	-/-	C/C	-/-	C/C	C/A	C/A	C/C	-/-	C/A	C/A	-/-	-/-	-/-	C/C	C/C	-/-	C/A	C/A	C/C
chr01	23683274	A	G	A/G	A/A	A/A	A/A	-/-	A/A	-/-	A/A	A/A	A/A	A/A	A/A	A/A	A/A	-/-	A/G	A/A	A/A	-/-	-/-	-/-	A/A	A/A	A/A	A/A	-/-	-/-	-/-	-/-	-/-	A/A	A/A	-/-	A/G	A/A	-/-	-/-	A/G	A/A	A/A	A/A	-/-	-/-	A/A	A/A
chr01	23734682	TG	T	TG/TG	TG/TG	TG/TG	TG/TG	TG/TG	TG/TG	TG/TG	TG/TG	-/-	TG/TG	-/-	T/T	TG/TG	TG/TG	TG/TG	TG/TG	TG/TG	-/-	-/-	-/-	TG/TG	-/-	TG/TG	TG/TG	TG/TG	TG/TG	-/-	-/-	-/-	TG/TG	-/-	-/-	TG/TG	TG/TG	-/-	-/-	TG/TG	-/-	-/-	TG/TG	TG/TG	-/-	-/-	-/-	TG/TG
chr01	23807390	A	G	A/A	A/A	A/A	A/A	A/A	A/A	A/A	A/A	-/-	A/A	A/A	A/A	A/A	A/A	A/A	A/A	A/A	-/-	-/-	-/-	-/-	-/-	A/G	A/A	-/-	A/A	-/-	-/-	-/-	A/A	A/A	-/-	-/-	-/-	A/A	-/-	-/-	A/A	A/A	-/-	A/A	-/-	-/-	A/A	-/-
chr01	23919375	G	C	G/G	G/G	G/G	G/G	-/-	G/G	G/G	G/G	-/-	G/G	-/-	C/C	-/-	G/G	G/G	-/-	G/G	G/G	G/G	-/-	-/-	-/-	C/C	G/G	G/G	G/G	-/-	-/-	-/-	G/G	-/-	-/-	G/G	G/G	-/-	-/-	-/-	-/-	-/-	G/G	G/G	G/G	-/-	-/-	G/G
chr01	24092641	C	T	C/C	C/C	C/C	C/C	C/C	C/C	C/C	C/C	C/C	C/C	-/-	T/T	C/C	C/C	C/C	C/C	C/C	-/-	-/-	-/-	-/-	-/-	-/-	C/C	C/C	C/C	-/-	-/-	-/-	C/C	T/T	-/-	-/-	C/C	T/T	-/-	-/-	C/C	-/-	C/C	-/-	C/C	-/-	-/-	-/-
chr01	24100225	G	A	G/G	G/G	G/G	G/G	-/-	G/G	G/G	G/G	G/G	G/G	-/-	G/G	G/G	G/G	G/G	-/-	G/G	-/-	-/-	-/-	-/-	-/-	G/G	G/A	G/G	G/G	G/G	G/G	-/-	G/A	G/G	G/G	-/-	G/G	-/-	-/-	-/-	G/G	-/-	G/A	-/-	-/-	-/-	G/G	-/-
chr01	24129721	G	A	G/G	G/G	G/G	G/G	G/G	G/G	G/G	G/G	G/G	G/G	G/G	A/A	G/G	G/G	G/G	G/G	G/G	G/G	-/-	G/A	-/-	-/-	A/A	-/-	G/G	G/G	-/-	-/-	-/-	G/G	A/A	A/A	G/G	G/G	A/A	G/G	G/G	G/G	G/G	G/G	G/G	G/G	-/-	A/A	-/-
chr01	24171699	T	C	T/T	T/T	T/T	T/T	T/T	T/T	T/T	T/T	T/T	T/T	T/T	C/C	T/T	T/T	T/T	T/T	T/T	T/T	-/-	-/-	-/-	-/-	C/C	T/T	T/T	-/-	-/-	T/T	-/-	T/T	C/C	-/-	T/T	T/T	-/-	-/-	-/-	-/-	-/-	T/T	T/T	T/T	-/-	C/C	-/-
chr01	24245273	AAGGA	AA	AAGGA/AAGGA	AAGGA/AAGGA	-/-	AAGGA/AAGGA	AAGGA/AAGGA	AAGGA/AAGGA	AAGGA/AAGGA	-/-	-/-	AAGGA/AAGGA	AAGGA/AAGGA	AA/AA	AAGGA/AAGGA	AAGGA/AAGGA	AAGGA/AAGGA	AAGGA/AAGGA	AAGGA/AAGGA	AAGGA/AAGGA	-/-	-/-	AAGGA/AAGGA	-/-	-/-	-/-	AAGGA/AAGGA	AAGGA/AAGGA	-/-	AAGGA/AAGGA	-/-	AAGGA/AAGGA	AA/AA	-/-	AAGGA/AAGGA	-/-	-/-	-/-	AAGGA/AAGGA	-/-	-/-	AAGGA/AAGGA	AAGGA/AAGGA	AAGGA/AAGGA	-/-	-/-	-/-
chr01	24313030	C	T	C/C	C/C	C/C	C/C	C/C	C/C	C/C	C/C	C/C	C/C	C/C	T/T	C/C	C/C	C/C	C/C	C/C	C/C	-/-	-/-	-/-	-/-	T/T	C/C	C/C	C/C	-/-	-/-	-/-	C/C	T/T	-/-	C/C	C/C	-/-	C/C	C/C	C/C	-/-	C/C	C/C	C/C	-/-	-/-	C/C
chr01	24665546	G	T	G/G	G/G	G/G	G/G	G/G	G/G	G/G	G/G	G/G	G/G	G/G	G/T	G/G	G/G	G/G	G/G	G/G	G/G	-/-	G/T	-/-	G/G	G/T	G/G	-/-	G/G	-/-	-/-	-/-	G/G	G/T	-/-	G/G	G/G	G/T	-/-	G/G	-/-	-/-	G/G	-/-	G/G	G/T	G/T	G/G
chr01	24681969	G	A	G/G	G/G	G/G	G/G	G/G	G/G	G/G	-/-	G/G	-/-	G/G	-/-	G/G	G/G	G/G	-/-	G/G	G/G	-/-	-/-	-/-	-/-	G/A	G/G	G/G	G/G	-/-	-/-	-/-	G/G	G/A	-/-	-/-	G/G	G/A	-/-	-/-	-/-	-/-	-/-	G/G	G/G	-/-	-/-	G/G
chr01	24738749	G	T	G/G	G/G	G/G	G/G	G/G	G/G	G/G	G/G	G/G	G/G	G/G	G/T	G/G	G/G	G/G	G/G	G/G	G/G	-/-	G/T	-/-	-/-	G/T	G/G	G/G	G/G	-/-	G/G	G/T	G/G	G/T	G/T	G/G	G/G	G/T	-/-	G/G	G/G	-/-	G/G	-/-	G/G	G/T	G/T	G/G
chr01	24819649	G	T	G/G	G/G	G/G	G/G	G/G	G/G	G/G	G/G	G/G	G/G	G/G	T/T	G/G	G/G	G/G	G/G	G/G	G/G	-/-	-/-	-/-	-/-	-/-	G/G	G/G	G/G	-/-	-/-	-/-	G/G	T/T	-/-	G/G	G/G	T/T	-/-	-/-	G/G	-/-	G/G	G/G	G/G	-/-	-/-	G/G
chr01	24885631	G	A	G/G	G/G	G/G	G/G	G/G	G/G	G/G	G/G	G/G	G/G	G/G	A/A	G/G	G/G	G/G	G/G	G/G	G/G	-/-	A/A	-/-	G/G	-/-	G/G	G/G	G/G	-/-	G/G	-/-	G/G	A/A	-/-	G/G	G/G	A/A	-/-	-/-	-/-	G/A	G/G	G/G	G/G	-/-	A/A	G/G
chr01	24969544	C	T	C/C	C/C	C/C	C/C	C/C	C/C	C/C	C/C	-/-	C/C	-/-	T/T	C/C	-/-	C/C	C/C	C/C	-/-	-/-	-/-	-/-	-/-	-/-	C/C	C/C	C/C	-/-	-/-	-/-	C/C	T/T	-/-	C/C	C/C	-/-	-/-	-/-	C/C	-/-	C/C	-/-	-/-	-/-	-/-	-/-
chr01	25069980	T	C	T/T	T/T	T/T	T/T	-/-	T/T	T/T	T/T	T/T	T/T	T/T	C/C	T/T	T/T	T/T	T/T	T/T	-/-	-/-	-/-	T/T	-/-	-/-	T/T	T/T	T/T	-/-	T/T	-/-	T/T	C/C	-/-	T/T	-/-	-/-	-/-	-/-	-/-	-/-	T/T	T/T	T/T	-/-	-/-	-/-
chr01	25078501	A	G	A/A	A/A	A/A	A/A	A/A	A/A	A/A	-/-	-/-	A/A	-/-	G/G	A/A	A/A	A/A	-/-	A/A	-/-	-/-	-/-	-/-	-/-	-/-	A/A	A/A	-/-	-/-	-/-	-/-	A/A	G/G	-/-	A/A	A/A	-/-	-/-	-/-	-/-	-/-	A/A	-/-	A/A	-/-	G/G	A/A
chr01	25144720	T	C	T/T	T/T	T/T	T/T	T/T	T/T	T/T	T/T	T/T	T/T	T/T	C/C	T/T	T/T	T/T	T/T	T/T	T/T	-/-	-/-	-/-	T/T	C/C	T/T	T/T	T/T	T/T	T/T	-/-	T/T	C/C	-/-	T/T	T/T	C/C	-/-	T/T	T/T	T/T	T/T	-/-	T/T	-/-	-/-	T/T
chr01	25205382	G	A	G/G	G/G	G/G	G/G	G/G	G/G	G/G	G/G	G/G	G/G	G/G	A/A	G/G	G/G	G/G	G/G	G/G	-/-	-/-	-/-	-/-	G/G	-/-	G/G	G/G	G/G	-/-	-/-	G/A	G/G	A/A	-/-	G/G	G/G	-/-	-/-	-/-	-/-	-/-	G/G	-/-	-/-	-/-	-/-	G/G
chr01	25458490	G	A	A/A	G/G	G/G	G/G	G/G	G/G	A/A	G/G	G/G	G/G	-/-	G/G	G/G	G/G	G/G	-/-	G/G	-/-	-/-	-/-	-/-	-/-	-/-	G/G	G/G	G/G	-/-	G/G	-/-	G/G	G/G	-/-	G/G	G/G	G/G	-/-	G/G	-/-	-/-	-/-	-/-	-/-	-/-	G/G	G/G
chr01	25712821	C	T	C/C	C/C	C/C	C/C	C/C	C/C	C/C	C/C	C/C	C/C	C/C	C/C	C/T	C/C	C/C	C/C	C/C	-/-	-/-	-/-	-/-	-/-	C/C	C/T	C/C	C/C	C/C	C/C	-/-	C/C	C/T	C/C	C/T	C/C	C/C	-/-	C/C	C/C	-/-	C/C	-/-	-/-	-/-	C/C	-/-
chr01	25844756	C	T	C/C	C/C	-/-	C/C	-/-	C/C	C/C	C/C	-/-	-/-	C/C	-/-	C/C	C/C	-/-	C/C	C/C	C/C	-/-	C/C	-/-	-/-	C/C	C/C	C/T	C/C	-/-	C/C	C/C	-/-	C/C	C/C	C/C	C/C	C/C	-/-	C/T	C/T	C/T	C/T	C/C	C/C	-/-	-/-	C/T
chr01	25844785	G	A	G/G	G/G	-/-	G/G	-/-	G/G	G/G	G/G	-/-	-/-	G/G	G/G	G/G	G/G	-/-	G/G	G/G	G/G	-/-	G/G	-/-	-/-	G/G	G/G	G/A	G/G	-/-	G/G	G/G	-/-	G/G	G/G	G/G	G/G	G/G	G/G	G/A	-/-	G/A	G/A	G/G	G/G	G/G	G/G	G/A
chr01	25954604	A	G	A/A	A/A	A/A	A/A	A/A	A/A	A/A	A/A	A/A	A/A	A/A	G/G	A/A	A/A	A/A	A/A	A/A	-/-	-/-	-/-	-/-	-/-	-/-	A/A	A/A	A/A	-/-	-/-	A/G	-/-	G/G	-/-	A/A	A/A	-/-	-/-	A/A	A/A	-/-	A/A	-/-	A/A	-/-	A/A	-/-
chr01	26024343	T	C	-/-	T/T	T/T	T/C	T/T	T/C	T/C	T/T	T/C	T/C	-/-	C/C	-/-	T/T	T/T	T/C	-/-	T/C	T/C	C/C	-/-	T/C	C/C	T/C	T/C	T/C	-/-	-/-	C/C	-/-	C/C	C/C	T/T	-/-	C/C	-/-	T/C	-/-	-/-	T/C	C/C	-/-	-/-	T/C	T/C
chr01	26153677	GTTT	GTTTT	GTTT/GTTT	GTTT/GTTT	GTTT/GTTT	GTTT/GTTT	-/-	GTTT/GTTT	GTTT/GTTT	GTTT/GTTT	GTTT/GTTT	GTTT/GTTT	GTTT/GTTT	GTTT/GTTT	GTTT/GTTT	GTTT/GTTT	GTTT/GTTT	GTTT/GTTT	GTTT/GTTT	GTTT/GTTT	-/-	-/-	-/-	-/-	GTTT/GTTT	GTTT/GTTT	GTTT/GTTT	-/-	GTTT/GTTT	-/-	-/-	GTTT/GTTT	GTTT/GTTT	-/-	GTTT/GTTT	GTTT/GTTT	GTTT/GTTT	-/-	-/-	-/-	-/-	GTTT/GTTT	GTTT/GTTTT	GTTT/GTTT	-/-	GTTT/GTTT	GTTT/GTTT
chr01	26269289	C	T	C/C	C/C	C/C	C/C	C/C	-/-	C/C	-/-	C/C	C/C	-/-	C/C	C/C	C/C	C/C	C/C	C/C	C/C	-/-	-/-	-/-	-/-	C/C	C/C	C/C	C/C	-/-	C/C	-/-	-/-	C/C	-/-	-/-	-/-	-/-	-/-	-/-	-/-	-/-	C/T	C/C	-/-	-/-	C/C	C/C
chr01	26539522	G	A	G/G	G/G	G/G	G/G	G/G	G/G	G/G	G/G	G/G	-/-	-/-	A/A	G/G	G/G	G/G	G/G	G/G	-/-	G/G	-/-	-/-	-/-	-/-	G/G	G/G	G/G	-/-	-/-	-/-	-/-	A/A	-/-	G/G	G/G	-/-	-/-	-/-	-/-	-/-	-/-	-/-	-/-	-/-	A/A	G/G
chr01	26652544	A	G	A/A	A/A	A/A	A/A	A/A	A/A	A/A	A/A	A/A	A/A	A/A	A/A	A/A	A/A	A/A	A/A	A/A	A/A	-/-	A/A	A/A	A/A	A/A	A/A	A/A	A/A	A/A	A/A	A/A	A/A	A/A	A/A	A/A	A/A	A/A	-/-	A/A	A/A	-/-	A/A	G/G	A/A	A/A	A/A	A/A
chr01	27046030	A	G	A/A	A/A	A/A	A/A	A/A	A/A	A/A	A/A	A/A	A/A	A/A	G/G	A/A	A/A	A/A	A/A	A/A	-/-	-/-	-/-	A/A	-/-	G/G	A/A	A/A	A/A	-/-	A/A	G/G	A/A	G/G	G/G	A/A	A/A	G/G	-/-	A/A	A/G	-/-	A/A	A/A	A/A	-/-	G/G	A/A
chr01	27596065	T	C	T/T	-/-	T/T	T/T	-/-	T/T	-/-	T/T	-/-	T/T	-/-	T/T	T/T	T/T	T/T	T/T	T/T	T/T	-/-	-/-	T/T	-/-	T/T	T/T	T/T	T/T	-/-	T/T	-/-	T/T	T/T	-/-	T/T	T/T	T/C	-/-	-/-	-/-	-/-	T/T	T/T	T/T	T/T	T/T	T/T
chr01	27727637	T	C	T/T	T/T	T/T	T/T	-/-	T/T	T/T	T/T	T/T	T/T	-/-	T/T	T/T	T/T	T/T	T/T	T/T	-/-	-/-	-/-	-/-	-/-	T/T	-/-	T/T	T/T	-/-	-/-	-/-	T/T	T/T	-/-	T/T	T/T	T/C	-/-	-/-	T/T	-/-	T/T	T/T	T/T	-/-	T/T	T/T
chr01	27775307	G	A	G/G	G/G	G/G	G/G	G/G	G/G	G/G	G/G	G/G	G/G	G/G	G/G	G/G	G/G	G/G	G/G	G/G	-/-	-/-	-/-	-/-	G/G	G/G	G/G	G/G	G/G	-/-	-/-	G/G	G/G	G/G	G/G	G/G	G/G	G/A	-/-	G/G	-/-	-/-	G/G	G/G	-/-	-/-	G/G	G/G
chr01	27775317	A	G	A/A	A/A	A/A	A/A	A/A	A/A	A/A	A/A	A/A	A/A	A/A	A/A	A/A	A/A	A/A	A/A	A/A	-/-	-/-	-/-	-/-	A/A	A/A	A/A	A/A	A/A	-/-	-/-	A/A	A/A	A/A	A/A	A/A	A/A	A/G	-/-	A/A	-/-	-/-	A/A	A/A	-/-	-/-	A/A	A/A
chr01	27890005	G	A	G/G	G/G	G/G	G/G	G/G	G/G	G/G	G/G	G/G	G/G	G/G	G/G	G/G	G/G	G/G	G/G	G/G	G/G	G/G	G/G	G/A	G/G	G/G	G/G	G/G	G/G	G/G	G/G	-/-	G/G	G/G	G/G	G/G	G/G	G/G	G/G	G/G	G/G	G/G	G/G	G/G	G/G	G/G	G/G	G/G
chr01	27890009	T	C	T/T	T/T	T/T	T/T	T/T	T/T	T/T	T/T	T/T	T/T	T/T	T/T	T/T	T/T	T/T	T/T	T/T	T/T	T/T	T/T	T/T	T/T	T/T	T/T	T/T	T/T	T/T	T/T	-/-	T/T	T/T	T/T	T/T	T/T	T/C	T/T	T/T	T/T	T/T	T/T	T/T	T/T	T/T	T/T	T/T
chr01	27893334	TGGGG	TGGG	TGGGG/TGGGG	TGGGG/TGGGG	TGGGG/TGGGG	TGGGG/TGGG	TGGGG/TGGGG	TGGGG/TGGGG	TGGGG/TGGGG	TGGGG/TGGG	TGGGG/TGGGG	TGGGG/TGGGG	TGGGG/TGGGG	TGGGG/TGGGG	TGGGG/TGGGG	TGGGG/TGGGG	TGGGG/TGGGG	TGGGG/TGGGG	TGGGG/TGGGG	-/-	TGGGG/TGGGG	-/-	-/-	-/-	TGGGG/TGGGG	TGGGG/TGGGG	TGGGG/TGGGG	TGGGG/TGGGG	-/-	TGGGG/TGGGG	-/-	TGGGG/TGGGG	TGGGG/TGGGG	TGGGG/TGGGG	TGGGG/TGGGG	TGGGG/TGGGG	-/-	-/-	TGGGG/TGGG	-/-	TGGGG/TGGGG	TGGGG/TGGGG	TGGGG/TGGGG	TGGGG/TGGGG	-/-	TGGGG/TGGGG	TGGGG/TGGGG
chr01	27921540	A	C	A/A	A/A	A/A	A/A	A/A	A/A	A/A	A/A	A/A	A/A	A/A	A/A	A/A	A/A	A/A	A/A	A/A	A/A	A/A	A/A	A/A	A/A	A/A	A/A	A/A	A/A	A/A	A/A	A/A	A/A	A/A	A/A	A/A	A/A	A/C	-/-	A/A	A/A	A/A	A/A	A/A	A/A	-/-	A/A	A/A
chr01	27935420	C	T	C/C	C/C	C/C	C/C	C/C	C/C	C/C	C/C	C/C	C/C	C/C	C/C	C/C	C/C	C/C	C/C	C/C	-/-	-/-	C/C	-/-	-/-	C/C	C/C	C/C	C/C	-/-	-/-	C/C	C/C	C/C	C/C	C/C	C/C	C/T	-/-	-/-	-/-	-/-	C/C	-/-	C/C	-/-	-/-	-/-
chr01	27946247	T	A	T/T	T/T	T/T	T/T	T/T	T/T	T/T	T/T	T/T	T/T	T/T	T/T	T/T	T/T	T/T	T/T	T/T	T/T	T/T	-/-	T/T	-/-	T/T	T/T	T/T	T/T	-/-	T/T	-/-	T/T	T/T	T/T	T/T	T/T	T/A	-/-	-/-	T/T	T/T	T/T	T/T	T/T	-/-	T/T	-/-
chr01	28133079	G	A	G/G	G/G	G/G	G/G	-/-	G/G	G/G	G/G	G/G	-/-	G/G	G/G	-/-	G/G	G/G	-/-	G/G	-/-	-/-	G/G	-/-	-/-	G/G	G/G	-/-	G/G	-/-	-/-	-/-	G/G	G/G	-/-	G/A	-/-	-/-	-/-	-/-	-/-	-/-	G/G	-/-	G/G	G/G	-/-	-/-
chr01	28156342	A	G	A/A	A/A	A/A	A/A	A/A	A/A	A/A	A/A	A/A	A/A	-/-	G/G	A/A	A/A	A/A	A/A	A/A	-/-	-/-	-/-	A/A	-/-	-/-	A/A	A/A	A/A	-/-	-/-	-/-	A/A	G/G	-/-	A/A	A/A	G/G	-/-	-/-	A/A	-/-	A/A	A/A	A/A	-/-	-/-	A/A
chr01	28309685	TGGGGG	TGGGGGG	TGGGGG/TGGGGG	TGGGGG/TGGGGG	TGGGGG/TGGGGG	TGGGGG/TGGGGG	TGGGGG/TGGGGG	TGGGGG/TGGGGG	TGGGGG/TGGGGG	TGGGGG/TGGGGG	TGGGGG/TGGGGG	TGGGGG/TGGGGG	TGGGGG/TGGGGG	TGGGGGG/TGGGGGG	TGGGGG/TGGGGG	TGGGGG/TGGGGG	TGGGGG/TGGGGG	-/-	TGGGGG/TGGGGG	-/-	-/-	-/-	-/-	-/-	-/-	TGGGGG/TGGGGG	TGGGGG/TGGGGG	TGGGGG/TGGGGG	-/-	-/-	-/-	TGGGGG/TGGGGG	-/-	-/-	TGGGGG/TGGGGG	TGGGGG/TGGGGG	-/-	-/-	-/-	-/-	-/-	-/-	TGGGGG/TGGGGG	TGGGGG/TGGGGG	-/-	-/-	-/-
chr01	28521220	T	C	T/T	T/T	T/T	T/T	T/T	T/T	T/T	T/T	-/-	T/T	-/-	C/C	T/T	T/T	T/T	-/-	T/T	T/T	-/-	-/-	-/-	-/-	-/-	T/T	T/T	-/-	-/-	T/T	-/-	T/T	C/C	-/-	T/T	-/-	-/-	-/-	T/T	-/-	-/-	-/-	T/T	-/-	-/-	C/C	-/-
chr01	28521474	GCCC	GCC	GCCC/GCCC	GCCC/GCCC	GCCC/GCCC	GCCC/GCCC	GCCC/GCCC	GCCC/GCCC	GCCC/GCCC	GCCC/GCCC	GCCC/GCCC	GCCC/GCCC	GCCC/GCCC	GCC/GCC	GCCC/GCCC	GCCC/GCCC	GCCC/GCCC	GCCC/GCCC	GCCC/GCCC	-/-	-/-	-/-	GCCC/GCCC	-/-	GCC/GCC	GCCC/GCCC	GCCC/GCCC	GCCC/GCCC	-/-	GCCC/GCCC	-/-	GCCC/GCCC	GCC/GCC	-/-	GCCC/GCCC	GCCC/GCCC	GCC/GCC	-/-	-/-	-/-	-/-	GCCC/GCCC	GCCC/GCCC	GCCC/GCCC	-/-	GCC/GCC	GCCC/GCCC
chr01	28712901	C	T	C/C	C/C	C/T	C/T	C/C	C/T	C/C	C/T	C/T	C/T	-/-	C/T	C/C	C/T	C/T	-/-	C/T	-/-	-/-	C/T	-/-	-/-	C/T	-/-	C/T	-/-	-/-	C/T	C/T	C/T	C/T	C/T	C/C	-/-	C/T	C/T	C/T	C/T	-/-	-/-	-/-	-/-	-/-	C/T	-/-
chr01	29453692	T	C	T/T	T/T	-/-	T/T	T/T	T/T	T/T	T/T	T/T	T/T	T/T	C/C	T/T	T/T	T/T	T/T	T/T	-/-	-/-	-/-	-/-	-/-	C/C	T/T	T/T	T/T	-/-	-/-	-/-	T/T	C/C	-/-	T/T	T/T	-/-	-/-	T/T	-/-	-/-	T/T	-/-	T/T	-/-	-/-	-/-
chr01	29987218	G	A	G/G	G/G	G/G	G/G	G/G	G/G	G/G	G/G	G/G	G/G	G/G	G/G	A/A	G/G	G/G	G/G	G/G	-/-	-/-	G/G	-/-	-/-	G/G	A/A	G/G	-/-	-/-	G/G	G/G	G/G	G/G	G/G	A/A	-/-	G/G	G/G	-/-	G/G	G/G	A/A	G/G	G/G	-/-	G/G	G/G
chr01	30328730	G	A	G/G	G/G	G/A	G/A	-/-	G/A	G/G	G/A	G/A	G/G	G/G	G/A	G/A	G/A	G/G	G/G	G/A	-/-	-/-	G/A	-/-	-/-	G/A	-/-	G/G	-/-	-/-	G/G	G/A	-/-	G/A	G/A	G/G	G/G	G/A	-/-	G/A	-/-	-/-	G/G	-/-	G/G	-/-	G/A	-/-
chr01	30401631	G	T	G/G	G/G	G/G	G/T	G/G	G/T	G/T	G/G	G/T	-/-	G/T	G/T	G/G	G/G	G/G	G/G	G/G	G/T	G/T	G/T	-/-	-/-	G/G	G/T	-/-	-/-	G/G	-/-	G/T	G/G	G/T	G/G	G/G	-/-	G/T	-/-	G/T	G/G	G/G	-/-	-/-	G/G	G/T	G/T	G/G
chr01	30487804	T	TG	T/T	-/-	T/T	T/T	-/-	T/T	-/-	T/T	-/-	T/TG	-/-	T/T	T/T	T/T	T/T	T/T	-/-	-/-	-/-	-/-	T/T	-/-	T/T	T/T	T/T	T/T	-/-	T/T	-/-	T/TG	T/T	T/T	T/T	-/-	-/-	-/-	-/-	T/T	-/-	T/T	T/T	T/T	-/-	T/T	T/TG
chr01	30487828	G	A	G/G	-/-	G/G	G/G	-/-	G/G	-/-	G/G	-/-	G/A	-/-	G/G	G/G	G/G	G/G	G/G	-/-	G/G	-/-	-/-	G/G	-/-	G/G	-/-	G/G	G/G	-/-	G/G	-/-	G/A	G/G	G/G	G/G	-/-	-/-	-/-	-/-	-/-	-/-	-/-	G/G	G/G	-/-	G/G	-/-
chr01	30550826	T	A	T/T	T/A	T/A	T/A	T/A	-/-	T/A	T/A	T/A	T/A	T/A	T/A	T/A	T/A	T/A	-/-	T/A	-/-	-/-	-/-	-/-	-/-	T/A	T/A	-/-	-/-	-/-	T/A	-/-	T/A	T/A	-/-	-/-	-/-	T/A	-/-	T/A	T/A	-/-	T/A	-/-	-/-	-/-	T/A	T/A
chr01	30550918	G	A	-/-	G/G	G/G	G/A	-/-	G/A	G/A	G/G	-/-	-/-	-/-	G/G	G/G	G/A	G/G	G/A	G/G	G/G	-/-	-/-	-/-	-/-	-/-	G/A	-/-	G/A	-/-	-/-	-/-	G/A	G/G	-/-	G/G	G/G	G/G	-/-	-/-	-/-	-/-	G/G	-/-	G/G	-/-	G/G	G/G
chr01	30550926	C	T	-/-	C/C	C/C	C/C	-/-	C/C	C/C	C/C	-/-	C/C	C/C	C/C	C/C	C/C	C/C	C/C	C/C	C/C	C/C	-/-	-/-	-/-	C/C	C/C	-/-	C/T	-/-	-/-	-/-	C/C	C/C	-/-	C/C	C/C	C/C	-/-	-/-	C/C	-/-	C/C	-/-	C/C	-/-	C/C	C/C
chr01	30581935	T	C	T/T	T/T	T/T	T/T	T/T	T/T	T/T	T/T	T/T	T/T	T/T	T/T	T/T	T/T	T/T	T/T	T/T	T/T	-/-	T/T	-/-	T/T	T/T	T/T	T/T	T/C	T/T	T/T	T/T	T/T	T/T	T/T	T/T	T/T	T/T	T/T	T/T	T/T	T/T	T/T	T/T	T/T	-/-	T/T	T/T
chr01	30695607	T	C	T/T	T/T	T/T	T/T	T/T	T/T	T/T	T/T	T/T	T/T	-/-	T/T	T/T	T/T	T/T	T/T	T/T	T/T	-/-	-/-	-/-	-/-	T/T	T/T	-/-	T/C	-/-	-/-	T/T	T/T	T/T	-/-	T/T	-/-	-/-	-/-	-/-	-/-	-/-	T/T	T/T	-/-	-/-	T/T	-/-
chr01	30712255	T	C	T/T	T/T	T/T	T/T	T/T	T/T	T/T	T/T	T/T	T/T	T/T	T/T	T/T	T/T	T/T	T/T	T/T	T/T	-/-	T/T	T/T	T/T	T/T	T/T	T/T	T/C	-/-	T/T	-/-	T/T	T/T	T/T	T/T	T/T	T/T	T/T	T/T	T/T	T/T	T/T	T/T	T/T	-/-	T/T	T/T
chr01	30777607	T	G	T/T	T/T	T/T	T/T	T/T	T/T	T/T	T/T	T/T	T/T	T/T	T/T	T/T	T/T	T/T	T/T	T/T	T/T	-/-	-/-	-/-	T/T	T/T	T/T	T/T	G/G	-/-	T/T	T/T	T/T	T/T	T/T	T/T	T/T	T/T	T/T	T/T	T/T	T/T	T/T	T/T	T/T	-/-	T/T	T/T
chr01	31056937	G	T	G/G	G/G	G/G	G/G	G/G	G/G	G/G	G/G	G/G	G/G	G/G	G/G	G/G	G/G	G/G	G/G	G/G	G/G	G/G	G/G	G/G	G/G	G/G	G/G	G/G	T/T	G/G	G/G	G/G	G/G	G/G	G/G	G/G	G/G	G/G	-/-	-/-	G/G	G/G	G/G	G/G	G/G	-/-	G/G	G/G
chr01	31056955	T	G	T/T	T/T	T/T	T/T	T/T	T/T	T/T	T/T	T/T	T/T	T/T	T/T	T/T	T/T	T/T	T/T	T/T	T/T	T/T	T/T	-/-	T/T	T/T	T/T	T/T	G/G	T/T	T/T	T/T	T/T	T/T	T/T	T/T	T/T	T/T	-/-	-/-	T/T	T/T	T/T	T/T	T/T	-/-	T/T	T/T
chr01	31839424	A	C	A/A	A/A	A/A	A/A	A/A	A/A	A/A	A/A	-/-	A/A	A/A	A/A	A/A	A/A	A/A	A/A	A/A	A/A	-/-	A/A	A/A	A/A	A/A	A/A	A/A	A/A	-/-	A/A	A/A	A/A	A/A	A/A	A/A	A/A	C/C	-/-	A/A	A/A	-/-	A/A	A/A	A/A	-/-	A/A	A/A
chr01	32005976	G	T	G/G	G/G	G/G	G/G	-/-	G/G	G/G	G/G	-/-	G/G	G/G	T/T	G/G	G/G	G/G	G/G	G/G	-/-	-/-	-/-	G/G	-/-	-/-	G/G	G/G	G/G	-/-	-/-	-/-	G/G	T/T	-/-	G/G	G/G	-/-	-/-	-/-	-/-	-/-	-/-	G/G	G/G	G/T	-/-	G/G
chr01	32038593	A	G	A/A	A/A	A/A	A/A	A/A	A/A	A/A	A/A	A/A	A/A	A/A	G/G	A/A	A/A	A/A	A/A	A/A	A/A	-/-	G/G	A/A	A/A	-/-	A/A	A/A	A/A	A/A	A/A	G/G	A/A	G/G	-/-	A/A	A/A	G/G	-/-	-/-	A/A	-/-	A/A	A/A	A/A	-/-	G/G	A/A
chr01	32119146	G	A	G/G	G/G	G/G	G/G	G/G	G/G	G/G	-/-	-/-	G/G	-/-	A/A	G/G	G/G	G/G	G/G	G/G	-/-	-/-	-/-	-/-	G/G	-/-	G/G	-/-	G/G	-/-	-/-	-/-	G/G	A/A	-/-	G/G	-/-	-/-	-/-	-/-	G/G	-/-	G/G	-/-	-/-	-/-	-/-	G/G
chr01	32143918	G	A	G/G	G/G	G/G	-/-	G/G	G/G	G/G	G/G	-/-	-/-	-/-	-/-	G/G	G/G	G/G	-/-	G/G	-/-	-/-	-/-	-/-	-/-	-/-	G/G	-/-	G/G	-/-	-/-	-/-	G/G	A/A	-/-	G/G	G/G	A/A	-/-	-/-	G/G	G/G	G/G	-/-	G/G	-/-	-/-	G/G
chr01	32191923	A	G	A/A	A/A	A/A	A/A	A/A	A/A	A/A	A/A	-/-	A/A	A/A	G/G	A/A	A/A	A/A	A/A	A/A	-/-	-/-	-/-	-/-	-/-	-/-	A/A	A/A	A/A	-/-	-/-	-/-	A/A	G/G	-/-	-/-	-/-	-/-	-/-	-/-	-/-	-/-	A/A	A/A	A/A	-/-	-/-	-/-
chr01	32194515	C	T	C/C	C/C	C/C	C/C	C/C	C/C	C/C	C/C	C/C	C/C	C/C	T/T	C/C	C/C	C/C	C/C	C/C	-/-	-/-	-/-	-/-	-/-	-/-	C/C	C/C	C/C	C/C	-/-	-/-	C/C	T/T	-/-	C/C	C/C	-/-	-/-	-/-	-/-	-/-	C/C	C/C	-/-	-/-	-/-	-/-
chr01	32268029	A	G	A/A	A/A	A/A	A/A	A/A	A/A	A/A	A/A	A/A	A/A	A/A	G/G	A/A	A/A	A/A	-/-	A/A	-/-	-/-	-/-	A/A	-/-	-/-	A/A	A/A	-/-	-/-	A/A	-/-	A/A	G/G	-/-	A/A	A/A	G/G	-/-	A/A	-/-	-/-	A/A	A/A	A/A	-/-	-/-	A/A
chr01	32359431	T	C	T/T	T/T	T/T	T/T	T/T	T/T	T/T	T/T	-/-	T/T	T/T	C/C	T/T	-/-	T/T	T/T	T/T	-/-	-/-	-/-	-/-	-/-	-/-	T/T	-/-	-/-	-/-	T/T	-/-	T/T	C/C	-/-	T/T	T/T	-/-	-/-	-/-	-/-	-/-	T/T	T/T	T/T	-/-	C/C	T/T
chr01	32692792	G	C	G/G	G/G	G/G	G/G	-/-	G/G	G/G	G/G	G/G	-/-	-/-	-/-	G/G	G/G	G/G	-/-	G/G	G/G	-/-	-/-	-/-	-/-	-/-	G/G	G/G	G/G	-/-	-/-	-/-	G/G	C/C	-/-	G/G	-/-	G/G	-/-	G/G	-/-	-/-	G/G	G/G	-/-	-/-	-/-	G/G
chr01	32750823	C	T	C/C	C/C	C/C	C/C	C/C	C/C	C/C	C/C	C/C	C/C	C/C	T/T	C/C	C/C	C/C	C/C	C/C	C/C	-/-	-/-	-/-	-/-	-/-	C/C	C/C	C/C	-/-	-/-	-/-	C/C	T/T	-/-	C/C	C/C	C/C	-/-	C/C	-/-	-/-	C/C	-/-	C/C	-/-	-/-	-/-
chr01	33366119	C	T	C/C	C/C	C/C	C/C	C/C	C/C	C/C	C/C	C/C	C/C	C/C	T/T	C/C	C/C	C/C	C/C	C/C	C/C	-/-	C/C	-/-	-/-	C/C	C/C	C/C	-/-	-/-	-/-	C/C	C/C	C/C	C/C	C/C	C/C	C/C	-/-	C/C	C/C	C/C	C/C	C/C	C/C	-/-	C/C	C/C
chr01	33783737	TGAGA	TGA	-/-	-/-	TGAGA/TGAGA	TGAGA/TGAGA	-/-	TGAGA/TGAGA	-/-	-/-	-/-	TGAGA/TGAGA	-/-	TGAGA/TGAGA	TGAGA/TGA	TGAGA/TGAGA	TGAGA/TGAGA	-/-	TGAGA/TGAGA	TGAGA/TGAGA	TGAGA/TGAGA	-/-	-/-	-/-	TGAGA/TGAGA	TGAGA/TGAGA	TGAGA/TGAGA	TGAGA/TGAGA	-/-	-/-	-/-	TGAGA/TGAGA	TGAGA/TGAGA	-/-	-/-	-/-	-/-	-/-	TGAGA/TGAGA	TGAGA/TGAGA	TGAGA/TGAGA	TGAGA/TGAGA	TGAGA/TGAGA	TGAGA/TGAGA	-/-	TGAGA/TGA	TGAGA/TGAGA
chr01	33783971	TTCTCTCT	TTCTCT	-/-	TTCTCTCT/TTCTCTCT	TTCTCTCT/TTCTCTCT	TTCTCTCT/TTCTCTCT	-/-	TTCTCTCT/TTCTCTCT	TTCTCTCT/TTCTCTCT	TTCTCTCT/TTCTCTCT	-/-	TTCTCTCT/TTCTCTCT	-/-	TTCTCTCT/TTCTCTCT	-/-	TTCTCTCT/TTCTCTCT	TTCTCTCT/TTCTCTCT	TTCTCTCT/TTCTCTCT	TTCTCTCT/TTCTCTCT	TTCTCTCT/TTCTCTCT	TTCTCTCT/TTCTCTCT	-/-	TTCTCTCT/TTCTCTCT	TTCTCTCT/TTCTCTCT	TTCTCTCT/TTCTCT	TTCTCTCT/TTCTCTCT	TTCTCTCT/TTCTCTCT	TTCTCTCT/TTCTCTCT	-/-	-/-	-/-	TTCTCTCT/TTCTCTCT	TTCTCTCT/TTCTCTCT	TTCTCTCT/TTCTCT	TTCTCTCT/TTCTCT	TTCTCTCT/TTCTCTCT	TTCTCTCT/TTCTCTCT	-/-	TTCTCTCT/TTCTCTCT	TTCTCTCT/TTCTCTCT	-/-	TTCTCTCT/TTCTCTCT	TTCTCTCT/TTCTCTCT	TTCTCTCT/TTCTCTCT	-/-	TTCTCTCT/TTCTCT	TTCTCTCT/TTCTCTCT
chr01	34186208	C	T	C/C	C/C	C/C	C/C	C/C	C/C	C/C	C/C	C/C	T/T	C/C	C/C	C/C	C/C	C/C	C/C	C/C	-/-	-/-	-/-	-/-	-/-	C/C	C/C	-/-	-/-	-/-	-/-	C/C	C/C	C/C	-/-	C/C	C/C	-/-	-/-	C/C	-/-	C/C	C/C	C/C	C/C	-/-	C/C	C/C
chr01	34218457	GT	GTT	GT/GT	GT/GT	GT/GT	GT/GT	GT/GT	GT/GT	GT/GT	GT/GT	GT/GT	-/-	-/-	GTT/GTT	GT/GT	GT/GT	GT/GT	GT/GT	GT/GT	GT/GT	GT/GT	-/-	-/-	-/-	GT/GT	GT/GT	GT/GT	GT/GT	GT/GT	-/-	-/-	GT/GT	GT/GT	GT/GT	GT/GT	GT/GT	GT/GT	-/-	GT/GT	GT/GT	GT/GT	GT/GT	GT/GT	GT/GT	-/-	GT/GT	GT/GT
chr01	34227941	GGCGCG	GGCGCGCG	GGCGCG/GGCGCG	GGCGCG/GGCGCG	GGCGCG/GGCGCG	GGCGCG/GGCGCG	-/-	GGCGCG/GGCGCG	-/-	GGCGCG/GGCGCG	GGCGCG/GGCGCG	GGCGCG/GGCGCG	GGCGCG/GGCGCG	GGCGCG/GGCGCG	GGCGCG/GGCGCG	GGCGCG/GGCGCG	GGCGCG/GGCGCG	GGCGCG/GGCGCG	GGCGCG/GGCGCG	-/-	-/-	-/-	GGCGCG/GGCGCG	GGCGCG/GGCGCG	-/-	GGCGCG/GGCGCG	-/-	GGCGCG/GGCGCG	-/-	GGCGCG/GGCGCG	-/-	GGCGCG/GGCGCG	GGCGCG/GGCGCG	-/-	GGCGCG/GGCGCG	GGCGCG/GGCGCG	-/-	-/-	GGCGCG/GGCGCG	GGCGCG/GGCGCG	GGCGCG/GGCGCG	GGCGCG/GGCGCG	GGCGCG/GGCGCG	GGCGCG/GGCGCG	GGCGCG/GGCGCGCG	GGCGCG/GGCGCG	GGCGCG/GGCGCG
chr01	34235188	T	A	T/T	T/T	T/T	T/T	T/T	T/T	T/T	T/T	-/-	T/T	T/T	A/A	T/T	T/T	T/T	T/T	T/T	T/T	-/-	-/-	T/T	-/-	-/-	T/T	T/T	T/T	-/-	-/-	T/T	-/-	T/T	A/A	T/T	T/T	A/A	T/T	T/T	T/T	-/-	T/T	T/T	T/T	-/-	T/T	T/T
chr01	34237167	G	A	G/G	G/G	G/G	G/G	G/G	G/G	G/G	G/G	G/G	G/G	G/G	G/G	G/G	G/G	G/G	G/G	G/G	G/G	G/G	G/G	G/G	G/G	G/A	G/G	G/G	G/G	G/G	G/G	-/-	G/G	G/G	-/-	G/G	G/G	G/G	G/G	G/G	G/G	G/G	G/G	G/G	G/G	-/-	G/G	G/G
chr01	34277705	C	G	C/C	C/C	C/C	C/C	C/C	C/C	C/C	C/C	C/C	C/C	C/C	G/G	C/C	C/C	C/C	C/C	C/C	C/C	C/C	-/-	C/C	C/C	C/C	C/C	C/C	C/C	C/C	C/C	C/C	C/C	C/C	C/C	C/C	C/C	C/C	-/-	C/C	C/C	C/C	C/C	C/C	C/C	C/C	C/C	C/C
chr01	34365930	T	C	T/T	T/T	T/T	T/T	T/T	T/T	T/T	T/T	T/T	-/-	T/T	C/C	T/T	T/T	T/T	T/T	T/T	-/-	-/-	-/-	-/-	-/-	T/T	T/T	T/T	T/T	-/-	T/T	-/-	T/T	T/T	-/-	T/T	T/T	T/T	-/-	T/T	-/-	T/T	T/T	-/-	-/-	-/-	T/T	-/-
chr01	34365947	C	T	C/C	C/C	C/C	C/C	C/C	C/C	C/C	C/C	C/C	C/C	C/C	T/T	C/C	C/C	C/C	C/C	C/C	-/-	-/-	-/-	-/-	-/-	C/C	C/C	C/C	C/C	-/-	C/C	-/-	C/C	C/C	-/-	C/C	C/C	C/C	-/-	C/C	-/-	C/C	C/C	-/-	-/-	-/-	C/C	-/-
chr01	34365977	C	T	C/C	C/C	C/C	C/C	C/C	C/C	C/C	C/C	C/C	T/T	C/C	T/T	C/C	C/C	C/C	C/C	C/C	C/C	-/-	C/C	C/C	-/-	C/C	C/C	C/C	C/C	C/C	C/C	C/C	C/C	C/C	-/-	C/C	C/C	C/C	C/C	C/C	C/C	-/-	C/C	C/C	C/C	C/C	C/C	C/C
chr01	34365993	C	T	C/C	C/C	C/C	C/C	C/C	C/C	C/C	C/C	C/C	T/T	C/C	C/C	C/C	C/C	C/C	C/C	C/C	C/C	-/-	C/C	C/C	-/-	C/C	C/C	C/C	C/C	C/C	C/C	C/C	C/C	C/C	C/C	C/C	C/C	C/C	C/C	C/C	C/C	-/-	C/C	C/C	C/C	C/C	C/C	C/C
chr01	34366212	TCCCCC	TCCCCCC	TCCCCC/TCCCCC	TCCCCC/TCCCCC	TCCCCC/TCCCCC	TCCCCC/TCCCCC	TCCCCC/TCCCCC	TCCCCC/TCCCCC	TCCCCC/TCCCCC	TCCCCC/TCCCCC	TCCCCC/TCCCCC	-/-	-/-	TCCCCCC/TCCCCCC	TCCCCC/TCCCCC	TCCCCC/TCCCCC	TCCCCC/TCCCCC	TCCCCC/TCCCCC	TCCCCC/TCCCCC	-/-	-/-	TCCCCC/TCCCCC	-/-	-/-	TCCCCC/TCCCCC	TCCCCC/TCCCCC	TCCCCC/TCCCCC	TCCCCC/TCCCCC	-/-	TCCCCC/TCCCCC	TCCCCC/TCCCCC	TCCCCC/TCCCCC	TCCCCC/TCCCCC	-/-	TCCCCC/TCCCCC	TCCCCC/TCCCCC	TCCCCC/TCCCCC	-/-	-/-	-/-	-/-	TCCCCC/TCCCCC	TCCCCC/TCCCCC	-/-	-/-	TCCCCC/TCCCCC	TCCCCC/TCCCCC
chr01	34405980	A	G	A/A	A/A	A/A	A/A	A/A	A/A	A/A	A/A	-/-	-/-	-/-	G/G	A/A	A/A	A/A	A/A	A/A	A/A	-/-	-/-	-/-	-/-	A/A	A/A	A/A	A/A	-/-	-/-	-/-	A/A	A/A	-/-	A/A	A/A	A/A	-/-	-/-	-/-	-/-	A/A	A/A	-/-	-/-	-/-	A/A
chr01	34421831	A	G	A/A	A/A	A/A	A/A	A/A	A/A	A/A	A/A	A/A	G/G	A/A	G/G	A/A	A/A	A/A	A/A	A/A	A/A	-/-	A/A	A/A	G/G	A/A	A/A	A/A	A/A	A/A	A/A	A/A	A/A	A/A	G/G	A/A	A/A	A/A	-/-	A/A	A/A	-/-	A/A	A/A	A/A	A/A	A/A	A/A
chr01	34429609	A	G	A/A	A/A	A/A	A/A	A/A	A/A	A/A	A/A	A/A	-/-	-/-	G/G	A/A	A/A	A/A	A/A	A/A	A/A	-/-	A/A	-/-	-/-	-/-	A/A	A/A	A/A	-/-	-/-	-/-	A/A	A/A	-/-	A/A	A/A	A/A	-/-	-/-	-/-	-/-	A/A	-/-	A/A	-/-	A/A	A/A
chr01	34438127	G	A	G/G	G/G	G/G	G/G	G/G	G/G	-/-	G/G	-/-	G/A	G/G	-/-	-/-	G/G	G/G	G/G	G/G	-/-	-/-	-/-	-/-	-/-	G/G	G/G	G/G	-/-	-/-	-/-	-/-	-/-	G/G	-/-	G/G	G/G	-/-	-/-	-/-	G/G	-/-	G/G	-/-	G/G	-/-	-/-	G/G
chr01	34438128	C	A	C/C	C/C	C/C	C/C	C/C	C/C	-/-	C/C	-/-	C/A	C/C	C/C	-/-	C/C	C/C	C/C	C/C	-/-	-/-	-/-	-/-	-/-	C/C	C/C	C/C	-/-	-/-	-/-	-/-	-/-	C/C	-/-	C/C	C/C	-/-	-/-	-/-	C/C	-/-	C/C	-/-	C/C	-/-	-/-	C/C
chr01	34440435	C	T	C/C	C/C	C/C	C/C	C/C	C/C	C/C	C/C	C/C	T/T	-/-	T/T	C/C	C/C	C/C	C/C	-/-	C/C	-/-	C/C	C/C	-/-	C/C	C/C	C/C	C/C	-/-	C/C	C/C	C/C	C/C	-/-	C/C	C/C	C/C	C/C	C/C	C/C	-/-	C/C	C/C	C/C	-/-	C/C	C/C
chr01	34452799	G	A	G/G	G/G	G/G	G/G	G/G	G/G	G/G	G/G	G/G	G/G	-/-	A/A	G/G	G/G	G/G	G/G	G/G	G/G	-/-	-/-	G/G	-/-	G/G	G/G	G/G	-/-	-/-	-/-	-/-	G/G	G/G	-/-	-/-	G/G	-/-	-/-	-/-	G/G	-/-	G/G	G/G	G/G	G/G	G/G	G/G
chr01	34536158	A	T	A/A	A/A	A/A	A/A	A/A	A/A	A/A	A/A	A/A	A/A	-/-	T/T	A/A	A/A	A/A	A/A	A/A	-/-	-/-	A/A	-/-	-/-	-/-	A/A	-/-	-/-	-/-	-/-	-/-	A/A	A/A	-/-	-/-	A/A	-/-	-/-	-/-	A/A	A/A	A/A	A/A	A/A	-/-	-/-	-/-
chr01	34687878	C	T	C/C	C/C	C/C	-/-	C/C	C/C	C/C	C/C	C/C	C/C	-/-	T/T	C/C	C/C	C/C	C/C	C/C	C/C	-/-	-/-	C/C	-/-	-/-	-/-	C/C	-/-	-/-	-/-	-/-	C/C	C/C	-/-	C/C	-/-	C/T	-/-	C/C	-/-	-/-	-/-	-/-	-/-	-/-	C/C	-/-
chr01	34784345	A	G	A/A	A/A	A/A	A/A	A/A	A/A	A/A	A/A	-/-	A/A	-/-	A/A	A/A	A/A	A/A	-/-	A/A	A/A	A/A	-/-	-/-	-/-	A/A	-/-	A/A	A/G	-/-	A/A	-/-	A/G	A/G	A/A	A/A	A/A	A/A	-/-	-/-	-/-	-/-	A/G	A/A	A/G	-/-	A/A	-/-
chr01	34797993	T	C	T/T	T/T	T/T	T/T	T/T	T/T	T/T	T/T	T/T	C/C	T/T	T/T	T/T	T/T	T/T	T/T	T/T	T/T	-/-	T/T	-/-	-/-	T/T	T/T	T/T	T/T	-/-	T/T	-/-	T/T	T/T	T/T	T/T	T/T	T/T	-/-	T/T	T/T	-/-	T/T	T/T	T/T	-/-	T/T	T/T
chr01	34916202	G	C	G/G	G/G	G/G	G/G	G/G	G/G	G/G	G/G	G/G	G/G	G/G	G/C	G/G	G/G	G/G	G/G	G/G	G/G	-/-	-/-	-/-	-/-	G/C	G/G	G/G	G/G	-/-	G/G	-/-	G/G	G/G	G/C	G/G	G/C	G/G	-/-	-/-	G/G	-/-	G/G	G/C	G/C	-/-	G/G	G/C
chr01	35003873	G	A	G/G	G/G	G/G	G/G	G/G	G/G	G/G	G/G	G/G	G/G	G/G	G/G	G/G	G/G	G/G	G/G	G/G	G/G	-/-	-/-	-/-	-/-	G/A	G/G	G/G	-/-	-/-	-/-	G/G	G/G	G/G	-/-	G/G	-/-	-/-	-/-	G/G	-/-	-/-	G/G	-/-	G/G	-/-	G/G	G/G
chr01	35003884	G	A	G/G	G/G	G/G	G/G	G/G	G/G	G/G	G/G	G/G	G/G	G/G	A/A	G/G	G/G	G/G	G/G	G/G	G/G	-/-	-/-	-/-	-/-	G/A	G/G	G/G	-/-	-/-	-/-	G/G	G/G	G/G	-/-	G/G	G/G	-/-	-/-	G/G	-/-	-/-	G/G	-/-	G/G	G/A	G/G	G/G
chr01	35010113	G	A	G/G	G/G	G/G	G/G	G/G	G/G	G/G	G/G	G/G	A/A	G/G	A/A	G/G	G/G	G/G	G/G	G/G	G/G	G/G	G/G	-/-	-/-	-/-	G/G	G/G	G/G	G/G	-/-	G/G	G/G	G/G	A/A	G/G	G/G	-/-	G/G	G/G	G/G	G/G	G/G	G/G	G/G	G/A	G/G	G/G
chr01	35015623	T	C	T/T	-/-	-/-	-/-	-/-	T/C	T/T	T/C	T/T	T/C	-/-	T/T	T/C	T/C	T/T	T/T	-/-	T/T	T/T	T/T	-/-	-/-	T/C	T/T	T/T	T/T	-/-	T/T	T/T	T/T	T/T	T/T	-/-	-/-	-/-	-/-	-/-	T/T	T/T	T/T	-/-	-/-	-/-	T/T	T/T
chr01	35015640	C	T	C/C	-/-	-/-	-/-	-/-	C/T	C/C	C/T	C/C	C/T	-/-	C/C	C/T	C/T	C/C	C/C	-/-	C/C	C/C	C/C	-/-	-/-	C/T	C/C	C/C	C/C	-/-	C/C	C/C	C/C	C/C	C/C	-/-	-/-	-/-	-/-	-/-	C/C	C/C	C/C	-/-	-/-	-/-	C/C	C/C
chr01	35120895	G	GC	G/G	G/G	G/G	G/G	G/G	G/G	G/G	G/G	-/-	GC/GC	G/G	G/G	G/G	G/G	G/G	G/G	G/G	G/G	-/-	-/-	-/-	-/-	G/G	G/G	G/G	G/G	-/-	G/G	G/G	G/G	G/G	-/-	G/G	G/G	G/G	-/-	G/G	-/-	G/G	G/G	G/G	G/G	G/G	G/G	-/-
chr01	35159847	GT	GTT	GT/GT	GT/GT	GT/GT	GT/GT	GT/GT	GT/GT	GT/GT	GT/GT	GT/GT	GTT/GTT	GT/GT	GT/GT	GT/GT	GT/GT	GT/GT	-/-	GT/GT	GT/GT	GT/GT	GT/GT	-/-	-/-	GT/GT	GT/GT	GT/GT	GT/GT	-/-	GT/GT	GT/GT	GT/GT	GT/GT	GT/GT	GT/GT	GT/GT	GT/GT	-/-	GT/GT	GT/GT	-/-	GT/GT	GT/GT	GT/GT	-/-	GT/GT	GT/GT
chr01	35166900	G	T	G/G	G/G	G/G	G/G	G/G	G/G	G/G	G/G	G/G	T/T	G/G	G/G	G/G	G/G	G/G	G/G	G/G	G/G	G/G	G/G	-/-	-/-	G/G	G/G	G/G	G/G	G/G	G/G	G/G	G/G	G/G	G/G	G/G	G/G	G/G	G/G	G/G	G/G	G/G	G/G	G/G	G/G	G/G	G/G	G/G
chr01	35183915	G	T	G/G	G/G	G/G	G/G	-/-	G/G	G/G	G/G	-/-	G/G	G/G	T/T	G/G	G/G	G/G	-/-	G/G	-/-	-/-	-/-	-/-	-/-	-/-	G/G	G/G	G/G	-/-	-/-	-/-	G/G	T/T	-/-	G/G	G/G	T/T	-/-	G/G	G/G	-/-	G/G	-/-	-/-	-/-	T/T	-/-
chr01	35260356	CGAGAGAGAGAGAGAGACAGAGAGAGAGAG	CGAGAGAGAGAGAGAGAGACAGAGAGAGAGAG	CGAGAGAGAGAGAGAGACAGAGAGAGAGAG/CGAGAGAGAGAGAGAGACAGAGAGAGAGAG	CGAGAGAGAGAGAGAGACAGAGAGAGAGAG/CGAGAGAGAGAGAGAGACAGAGAGAGAGAG	CGAGAGAGAGAGAGAGACAGAGAGAGAGAG/CGAGAGAGAGAGAGAGACAGAGAGAGAGAG	CGAGAGAGAGAGAGAGACAGAGAGAGAGAG/CGAGAGAGAGAGAGAGACAGAGAGAGAGAG	CGAGAGAGAGAGAGAGACAGAGAGAGAGAG/CGAGAGAGAGAGAGAGACAGAGAGAGAGAG	CGAGAGAGAGAGAGAGACAGAGAGAGAGAG/CGAGAGAGAGAGAGAGACAGAGAGAGAGAG	CGAGAGAGAGAGAGAGACAGAGAGAGAGAG/CGAGAGAGAGAGAGAGACAGAGAGAGAGAG	CGAGAGAGAGAGAGAGACAGAGAGAGAGAG/CGAGAGAGAGAGAGAGACAGAGAGAGAGAG	CGAGAGAGAGAGAGAGACAGAGAGAGAGAG/CGAGAGAGAGAGAGAGACAGAGAGAGAGAG	-/-	-/-	CGAGAGAGAGAGAGAGACAGAGAGAGAGAG/CGAGAGAGAGAGAGAGAGACAGAGAGAGAGAG	CGAGAGAGAGAGAGAGACAGAGAGAGAGAG/CGAGAGAGAGAGAGAGACAGAGAGAGAGAG	CGAGAGAGAGAGAGAGACAGAGAGAGAGAG/CGAGAGAGAGAGAGAGACAGAGAGAGAGAG	CGAGAGAGAGAGAGAGACAGAGAGAGAGAG/CGAGAGAGAGAGAGAGACAGAGAGAGAGAG	CGAGAGAGAGAGAGAGACAGAGAGAGAGAG/CGAGAGAGAGAGAGAGACAGAGAGAGAGAG	CGAGAGAGAGAGAGAGACAGAGAGAGAGAG/CGAGAGAGAGAGAGAGACAGAGAGAGAGAG	CGAGAGAGAGAGAGAGACAGAGAGAGAGAG/CGAGAGAGAGAGAGAGACAGAGAGAGAGAG	-/-	-/-	-/-	-/-	-/-	CGAGAGAGAGAGAGAGACAGAGAGAGAGAG/CGAGAGAGAGAGAGAGACAGAGAGAGAGAG	CGAGAGAGAGAGAGAGACAGAGAGAGAGAG/CGAGAGAGAGAGAGAGACAGAGAGAGAGAG	CGAGAGAGAGAGAGAGACAGAGAGAGAGAG/CGAGAGAGAGAGAGAGACAGAGAGAGAGAG	-/-	CGAGAGAGAGAGAGAGACAGAGAGAGAGAG/CGAGAGAGAGAGAGAGACAGAGAGAGAGAG	-/-	CGAGAGAGAGAGAGAGACAGAGAGAGAGAG/CGAGAGAGAGAGAGAGACAGAGAGAGAGAG	-/-	CGAGAGAGAGAGAGAGACAGAGAGAGAGAG/CGAGAGAGAGAGAGAGAGACAGAGAGAGAGAG	-/-	-/-	-/-	-/-	CGAGAGAGAGAGAGAGACAGAGAGAGAGAG/CGAGAGAGAGAGAGAGACAGAGAGAGAGAG	-/-	-/-	CGAGAGAGAGAGAGAGACAGAGAGAGAGAG/CGAGAGAGAGAGAGAGACAGAGAGAGAGAG	-/-	-/-	-/-	-/-	-/-
chr01	35267280	T	C	T/T	T/T	T/T	T/T	T/T	T/T	T/T	T/T	T/T	C/C	T/T	T/T	T/T	T/T	T/T	T/T	T/T	-/-	-/-	-/-	-/-	-/-	T/T	T/T	T/T	T/T	-/-	T/T	-/-	-/-	T/T	T/T	T/T	T/T	T/T	T/T	T/T	T/T	-/-	T/T	T/T	-/-	-/-	T/T	-/-
chr01	35311300	G	T	G/G	G/G	G/G	G/G	G/G	G/G	G/G	G/G	-/-	G/G	G/G	G/G	-/-	G/G	G/G	-/-	G/G	-/-	-/-	-/-	-/-	G/G	-/-	G/G	G/G	G/G	-/-	G/G	-/-	G/G	T/T	-/-	G/G	-/-	G/G	-/-	-/-	-/-	-/-	G/G	-/-	-/-	-/-	-/-	G/G
chr01	35596842	TG	TGCG	TG/TG	TG/TG	TG/TG	TG/TG	TG/TG	TG/TG	TG/TG	TG/TG	TG/TG	TGCG/TGCG	TG/TG	TG/TG	TG/TG	TG/TG	TG/TG	TG/TG	TG/TG	TG/TG	TG/TG	TG/TG	-/-	-/-	TG/TG	TG/TG	TG/TG	TG/TG	TG/TG	TG/TG	TG/TG	TG/TG	TG/TG	TG/TG	TG/TG	TG/TG	TG/TG	TG/TG	TG/TG	-/-	TG/TG	TG/TG	TG/TG	TG/TG	TG/TG	TG/TG	TG/TG
chr01	35691938	T	A	T/T	T/T	T/T	T/T	T/T	T/T	T/T	T/T	T/T	T/T	T/T	T/T	T/T	T/T	T/T	T/T	T/T	T/T	-/-	T/T	T/T	-/-	A/A	T/T	T/T	T/T	T/T	T/T	-/-	T/T	T/T	T/T	T/T	T/T	T/T	T/T	T/T	T/T	T/T	T/T	T/T	T/T	-/-	-/-	T/T
chr01	35731505	G	A	G/G	G/G	G/G	G/G	G/G	G/G	G/G	G/G	G/G	G/G	G/G	G/G	G/G	G/G	G/G	G/G	G/G	G/G	-/-	-/-	-/-	-/-	-/-	G/G	G/G	G/G	-/-	G/G	-/-	G/G	G/G	G/G	G/G	G/G	G/G	-/-	G/G	-/-	G/G	G/G	G/G	G/G	-/-	A/A	G/G
chr01	35913546	A	T	A/A	A/A	A/A	A/A	A/A	A/A	A/A	A/A	A/A	A/A	A/A	T/T	A/A	A/A	A/A	A/A	A/A	A/A	-/-	-/-	-/-	-/-	A/A	A/A	A/A	A/A	-/-	A/A	-/-	A/A	A/A	A/A	A/A	A/A	A/A	-/-	A/A	-/-	-/-	A/A	A/A	A/A	-/-	A/A	A/A
chr01	35966192	CTG	CTGTG	CTG/CTG	CTG/CTG	CTG/CTG	CTG/CTG	CTG/CTG	CTG/CTG	CTG/CTG	-/-	-/-	-/-	CTG/CTG	CTG/CTG	-/-	CTG/CTG	CTG/CTG	CTG/CTG	CTG/CTG	-/-	-/-	CTG/CTG	-/-	-/-	-/-	CTG/CTG	CTG/CTG	-/-	-/-	-/-	-/-	-/-	CTG/CTG	-/-	-/-	CTG/CTG	CTGTG/CTGTG	-/-	-/-	-/-	-/-	CTG/CTG	CTG/CTG	CTG/CTG	-/-	CTGTG/CTGTG	CTG/CTG
chr01	36040723	T	A	T/T	T/T	T/T	T/T	T/T	T/T	T/T	T/T	T/T	-/-	T/T	T/T	T/T	T/T	T/T	T/T	T/T	T/T	T/T	T/T	T/T	-/-	A/A	T/T	T/T	T/T	-/-	T/T	-/-	T/T	T/T	T/T	T/T	T/T	-/-	-/-	T/T	T/T	T/T	T/T	T/T	T/T	-/-	T/A	T/T
chr01	36061240	A	G	A/A	A/A	A/A	A/A	A/A	A/A	A/A	A/A	A/A	G/G	-/-	A/A	A/A	A/A	A/A	A/A	A/A	A/A	A/A	A/A	-/-	-/-	G/G	A/A	A/A	A/A	-/-	-/-	-/-	A/A	A/A	-/-	A/A	A/A	G/G	-/-	A/A	A/A	-/-	A/A	A/A	A/A	-/-	G/G	A/A
chr01	36094132	T	G	T/T	T/T	T/T	T/T	T/T	T/T	T/T	T/T	T/T	G/G	T/T	T/T	T/T	T/T	T/T	T/T	T/T	T/T	-/-	T/T	-/-	-/-	G/G	T/T	T/T	T/T	T/T	T/T	G/G	T/T	T/T	T/T	T/T	T/T	G/G	-/-	T/T	T/T	T/T	T/T	T/T	T/T	-/-	-/-	T/T
chr01	36159770	G	A	G/G	G/G	G/G	G/G	G/G	G/G	G/G	G/G	G/G	-/-	G/G	G/G	G/G	G/G	G/G	G/G	G/G	G/G	-/-	-/-	-/-	-/-	-/-	G/G	G/G	G/G	-/-	G/G	-/-	G/G	G/G	G/G	G/G	G/G	G/G	-/-	-/-	-/-	-/-	-/-	G/G	G/G	-/-	A/A	G/G
chr01	36199358	T	C	T/T	T/T	T/T	T/T	T/T	T/T	T/T	T/T	T/T	-/-	-/-	T/T	T/T	T/T	T/T	T/T	T/T	-/-	-/-	-/-	T/T	-/-	C/C	T/T	T/T	T/T	-/-	-/-	-/-	T/T	T/T	-/-	T/T	T/T	T/T	-/-	-/-	T/T	T/T	-/-	T/T	T/T	-/-	-/-	-/-
chr01	36216582	C	T	C/C	C/C	C/C	C/C	C/C	C/C	C/C	C/C	-/-	-/-	C/C	C/C	C/C	C/C	C/C	C/C	C/C	-/-	C/C	-/-	-/-	-/-	-/-	C/C	C/C	C/C	-/-	-/-	C/T	C/C	C/C	C/C	C/C	C/C	C/C	-/-	C/C	-/-	-/-	-/-	C/C	C/C	-/-	-/-	-/-
chr01	36239858	ATT	ATTT	ATT/ATT	ATT/ATT	ATT/ATT	ATT/ATT	ATT/ATT	ATT/ATT	ATT/ATT	ATT/ATT	ATT/ATT	-/-	ATT/ATT	ATT/ATT	ATT/ATT	ATT/ATT	ATT/ATT	ATT/ATT	ATT/ATT	ATT/ATT	ATT/ATT	ATT/ATT	-/-	-/-	ATTT/ATTT	ATT/ATT	-/-	ATT/ATT	ATT/ATT	ATT/ATT	-/-	ATT/ATT	ATT/ATT	ATT/ATT	ATT/ATT	ATT/ATT	ATT/ATT	-/-	ATT/ATT	-/-	-/-	ATT/ATT	ATT/ATT	ATT/ATT	ATT/ATT	ATTT/ATTT	ATT/ATT
chr01	36267105	G	T	G/G	G/G	G/G	G/G	G/G	G/G	G/G	G/G	G/G	G/G	G/G	G/G	G/G	G/G	G/G	G/G	G/G	G/G	G/G	-/-	-/-	G/G	G/G	G/G	G/G	G/G	G/G	G/G	G/G	G/G	T/T	G/G	G/G	G/G	G/G	G/G	G/G	G/G	G/G	G/G	G/G	G/G	-/-	G/G	G/G
chr01	36299532	T	C	T/T	T/T	T/T	T/T	T/T	T/T	T/T	T/T	T/T	C/C	T/T	T/T	T/T	T/T	T/T	T/T	T/T	T/T	-/-	T/T	-/-	-/-	-/-	T/T	-/-	T/T	-/-	T/T	-/-	T/T	T/T	T/T	-/-	T/T	T/T	-/-	-/-	-/-	-/-	T/T	T/T	T/T	T/T	-/-	T/T
chr01	36299701	G	A	G/G	G/G	G/G	G/G	G/G	G/G	G/G	G/G	G/G	-/-	G/G	G/G	G/G	G/G	G/G	G/G	G/G	-/-	G/G	G/G	-/-	-/-	-/-	G/G	-/-	-/-	-/-	-/-	-/-	G/G	G/G	G/G	G/G	G/G	G/G	-/-	G/G	-/-	-/-	G/G	G/G	G/G	-/-	A/A	-/-
chr01	36815682	C	T	C/C	C/C	C/C	C/C	-/-	C/C	C/C	C/C	-/-	-/-	C/C	C/C	C/C	C/C	C/C	C/C	C/C	-/-	-/-	C/T	-/-	-/-	-/-	C/C	-/-	C/C	-/-	-/-	-/-	C/C	C/C	-/-	-/-	C/C	C/C	-/-	-/-	C/C	-/-	C/C	C/C	C/C	-/-	T/T	C/C
chr01	37238352	A	G	A/A	A/A	A/A	A/A	A/A	A/A	A/A	A/A	A/A	-/-	A/A	A/A	A/A	A/A	A/A	A/A	A/A	-/-	-/-	A/A	-/-	-/-	-/-	A/A	A/A	A/A	-/-	A/A	-/-	A/A	A/A	-/-	A/A	A/A	A/A	-/-	A/A	-/-	-/-	A/A	A/A	A/A	-/-	G/G	A/A
chr01	37308355	C	T	C/C	C/C	C/C	C/C	C/C	C/C	C/C	C/C	-/-	T/T	C/C	C/C	C/C	C/C	C/C	C/C	C/C	C/C	-/-	-/-	-/-	T/T	T/T	C/C	C/C	C/C	-/-	C/C	T/T	C/C	C/C	-/-	C/C	C/C	C/C	-/-	C/C	C/C	C/C	C/C	C/C	C/C	-/-	T/T	C/C
chr01	37538459	C	G	C/C	C/C	C/C	C/C	C/C	C/C	C/C	C/C	C/C	G/G	C/C	C/C	C/C	C/C	C/C	C/C	C/C	C/C	-/-	C/C	-/-	-/-	-/-	C/C	C/C	C/C	C/C	C/C	-/-	C/G	C/C	-/-	C/C	C/C	C/C	-/-	C/C	-/-	-/-	C/C	C/C	C/C	-/-	G/G	-/-
chr01	37624807	T	G	T/T	T/T	T/T	T/T	T/T	T/T	T/T	T/T	T/T	G/G	T/T	T/T	T/T	T/T	T/T	-/-	T/T	-/-	-/-	-/-	-/-	-/-	-/-	T/T	T/T	-/-	-/-	-/-	-/-	-/-	T/T	-/-	-/-	T/T	T/T	-/-	-/-	-/-	-/-	T/T	T/T	-/-	-/-	-/-	-/-
chr01	37778310	A	T	A/A	A/A	A/A	A/A	A/A	A/A	A/A	A/A	A/A	T/T	A/A	A/A	A/A	A/A	A/A	A/A	A/A	A/A	A/T	A/A	A/A	-/-	T/T	A/A	A/A	A/A	-/-	A/A	T/T	T/T	A/A	T/T	A/A	A/A	A/A	-/-	A/A	A/A	T/T	A/A	A/A	A/A	A/A	T/T	T/T
chr01	37793318	C	T	C/C	C/C	C/C	C/C	C/C	C/C	C/C	C/C	C/C	C/C	C/C	-/-	C/C	C/C	C/C	C/C	C/C	-/-	-/-	-/-	-/-	-/-	C/C	C/C	C/C	C/C	-/-	C/C	-/-	C/C	T/T	-/-	C/C	C/C	C/C	-/-	C/C	-/-	-/-	C/C	C/C	-/-	-/-	C/C	C/C
chr01	37824431	T	C	T/T	T/T	T/T	T/T	-/-	T/T	T/T	-/-	T/T	C/C	T/T	T/T	T/T	T/T	T/T	T/T	T/T	-/-	-/-	-/-	-/-	-/-	-/-	T/T	T/T	T/T	-/-	T/T	-/-	-/-	T/T	-/-	-/-	T/T	-/-	-/-	-/-	-/-	-/-	-/-	-/-	T/T	-/-	C/C	-/-
chr01	37923237	TAC	TACAC	TAC/TAC	TAC/TAC	TAC/TAC	TAC/TAC	TAC/TAC	TAC/TAC	TAC/TAC	TAC/TAC	TAC/TAC	-/-	TAC/TAC	TAC/TAC	TAC/TAC	TAC/TAC	TAC/TAC	TAC/TAC	TAC/TAC	TAC/TAC	TAC/TACAC	-/-	-/-	-/-	-/-	TAC/TAC	TAC/TAC	TAC/TAC	TAC/TAC	-/-	-/-	TACAC/TACAC	TAC/TAC	TACAC/TACAC	TAC/TAC	TAC/TAC	TAC/TAC	-/-	TAC/TAC	-/-	-/-	TAC/TAC	TAC/TAC	TAC/TAC	-/-	TACAC/TACAC	-/-
chr01	38006611	C	T	C/C	C/C	C/C	C/C	C/C	C/C	C/C	C/C	C/C	T/T	C/C	C/C	C/C	C/C	C/C	C/C	C/C	C/C	C/T	C/C	-/-	-/-	-/-	C/C	C/C	C/C	-/-	C/C	-/-	C/T	C/C	-/-	C/C	C/C	C/C	-/-	C/C	C/C	-/-	C/C	C/C	C/C	-/-	T/T	-/-
chr01	38022309	G	A	G/G	G/G	G/G	G/G	G/G	G/G	G/G	G/G	G/G	A/A	-/-	G/G	G/G	G/G	G/G	G/G	G/G	-/-	G/A	G/G	-/-	-/-	A/A	G/G	G/G	G/G	-/-	-/-	A/A	A/A	G/G	-/-	G/G	-/-	G/G	-/-	-/-	-/-	-/-	G/G	G/G	G/G	-/-	A/A	-/-
chr01	38091427	G	A	G/G	G/G	G/G	G/G	G/G	G/G	G/G	G/G	G/G	G/G	G/G	G/G	G/G	-/-	G/G	G/G	G/G	G/G	G/G	G/G	G/G	G/G	G/G	G/G	G/G	G/G	-/-	-/-	G/G	G/G	G/G	-/-	G/G	G/G	G/A	-/-	G/G	G/G	G/G	G/G	G/G	G/G	G/A	G/G	G/G
chr01	38116203	A	G	A/A	A/A	A/A	A/A	A/A	A/A	A/A	A/A	A/A	G/G	-/-	A/A	A/A	A/A	A/A	A/A	A/A	A/A	-/-	-/-	-/-	-/-	-/-	A/A	A/A	A/A	-/-	A/A	-/-	G/G	A/A	-/-	A/A	A/A	A/A	-/-	A/A	-/-	-/-	A/A	-/-	-/-	-/-	-/-	-/-
chr01	38276461	T	A	T/T	T/T	T/T	T/T	T/T	T/T	T/T	T/T	-/-	A/A	T/T	T/T	T/T	T/T	T/T	T/T	T/T	T/T	-/-	-/-	-/-	-/-	A/A	T/T	T/T	-/-	-/-	-/-	-/-	-/-	A/A	A/A	T/T	T/T	A/A	-/-	-/-	-/-	-/-	T/T	T/T	T/T	-/-	-/-	-/-
chr01	38451422	A	G	A/A	A/A	A/A	A/A	A/A	A/A	A/A	A/A	-/-	G/G	A/A	A/A	A/A	A/A	A/A	A/A	A/A	-/-	A/G	-/-	-/-	-/-	G/G	A/A	-/-	A/A	-/-	-/-	-/-	G/G	G/G	-/-	A/A	A/A	G/G	-/-	-/-	-/-	-/-	A/A	-/-	-/-	-/-	G/G	-/-
chr01	38526843	C	T	C/C	C/C	C/C	C/C	C/C	C/C	C/C	C/C	C/C	-/-	C/C	C/C	C/C	C/C	C/C	-/-	C/C	-/-	-/-	-/-	-/-	-/-	-/-	C/C	C/C	C/C	-/-	-/-	-/-	-/-	T/T	-/-	C/C	C/C	-/-	-/-	-/-	-/-	-/-	C/C	-/-	C/C	-/-	-/-	-/-
chr01	38577533	C	T	C/C	C/C	C/C	C/C	C/C	C/C	C/C	C/C	C/C	C/C	C/C	C/T	C/C	C/C	C/C	C/C	C/C	-/-	-/-	-/-	-/-	C/C	C/C	C/C	C/C	C/C	C/C	C/C	C/T	C/C	C/C	C/T	C/C	C/C	C/T	-/-	C/C	C/C	-/-	C/C	C/C	C/C	-/-	C/T	C/T
chr01	38667702	A	G	A/A	A/A	A/A	A/A	A/A	A/A	A/A	A/A	A/A	A/A	A/A	A/A	A/A	A/A	A/A	-/-	A/A	-/-	-/-	-/-	-/-	-/-	-/-	A/A	A/A	A/A	-/-	A/A	-/-	-/-	G/G	-/-	A/A	A/A	G/G	-/-	-/-	-/-	-/-	A/A	A/A	-/-	-/-	-/-	-/-
chr01	38722338	G	T	G/G	G/G	G/G	G/G	-/-	G/G	G/G	-/-	G/G	-/-	G/G	G/G	G/G	G/G	G/G	G/G	G/G	G/G	-/-	-/-	-/-	-/-	T/T	G/G	-/-	G/G	-/-	-/-	-/-	T/T	T/T	-/-	G/G	G/G	-/-	-/-	-/-	-/-	-/-	G/G	-/-	G/G	-/-	-/-	-/-
chr01	38815797	A	G	A/A	A/A	A/A	A/A	A/A	A/A	A/A	A/A	-/-	A/A	-/-	G/G	A/A	A/A	A/A	A/A	A/A	A/A	-/-	G/G	-/-	-/-	G/G	A/A	A/A	A/A	-/-	-/-	-/-	G/G	G/G	-/-	A/A	A/A	-/-	-/-	-/-	A/A	-/-	A/A	-/-	A/A	-/-	G/G	-/-
chr01	38978438	T	A	T/T	T/T	T/T	T/T	T/T	T/T	T/T	T/T	-/-	T/T	T/T	A/A	T/T	T/T	T/T	T/T	T/T	-/-	-/-	-/-	-/-	-/-	A/A	T/T	T/T	T/T	T/T	-/-	A/A	-/-	A/A	-/-	T/T	T/T	A/A	-/-	-/-	T/T	-/-	T/T	A/A	-/-	-/-	A/A	-/-
chr01	38999027	CTTTTTTTT	CTTTTTTTTT	CTTTTTTTT/CTTTTTTTT	CTTTTTTTT/CTTTTTTTT	CTTTTTTTT/CTTTTTTTT	CTTTTTTTT/CTTTTTTTT	CTTTTTTTT/CTTTTTTTT	CTTTTTTTT/CTTTTTTTT	CTTTTTTTT/CTTTTTTTT	CTTTTTTTT/CTTTTTTTT	-/-	CTTTTTTTT/CTTTTTTTT	CTTTTTTTT/CTTTTTTTT	CTTTTTTTTT/CTTTTTTTTT	CTTTTTTTT/CTTTTTTTT	CTTTTTTTT/CTTTTTTTT	CTTTTTTTT/CTTTTTTTT	CTTTTTTTT/CTTTTTTTT	CTTTTTTTT/CTTTTTTTT	-/-	-/-	-/-	-/-	-/-	-/-	CTTTTTTTT/CTTTTTTTT	CTTTTTTTT/CTTTTTTTT	CTTTTTTTT/CTTTTTTTT	-/-	CTTTTTTTT/CTTTTTTTT	-/-	-/-	CTTTTTTTTT/CTTTTTTTTT	-/-	CTTTTTTTT/CTTTTTTTT	CTTTTTTTT/CTTTTTTTT	-/-	-/-	-/-	-/-	-/-	CTTTTTTTT/CTTTTTTTT	-/-	-/-	-/-	-/-	-/-
chr01	39247596	G	A	G/G	G/G	G/G	G/G	G/G	G/G	G/G	G/G	G/G	G/G	-/-	A/A	G/G	G/G	G/G	-/-	G/G	G/G	-/-	-/-	G/G	-/-	-/-	G/G	G/G	G/G	-/-	-/-	-/-	-/-	-/-	-/-	-/-	G/G	-/-	-/-	G/G	-/-	-/-	G/G	-/-	G/G	-/-	-/-	-/-
chr01	39256111	TGGAGGAGGAGGAGGAGG	TGGAGGAGGAGGAGG	TGGAGGAGGAGGAGGAGG/TGGAGGAGGAGGAGGAGG	TGGAGGAGGAGGAGGAGG/TGGAGGAGGAGGAGGAGG	TGGAGGAGGAGGAGGAGG/TGGAGGAGGAGGAGGAGG	TGGAGGAGGAGGAGGAGG/TGGAGGAGGAGGAGGAGG	TGGAGGAGGAGGAGGAGG/TGGAGGAGGAGGAGGAGG	TGGAGGAGGAGGAGGAGG/TGGAGGAGGAGGAGGAGG	TGGAGGAGGAGGAGGAGG/TGGAGGAGGAGGAGGAGG	TGGAGGAGGAGGAGGAGG/TGGAGGAGGAGGAGGAGG	-/-	-/-	-/-	TGGAGGAGGAGGAGG/TGGAGGAGGAGGAGG	-/-	TGGAGGAGGAGGAGGAGG/TGGAGGAGGAGGAGGAGG	TGGAGGAGGAGGAGGAGG/TGGAGGAGGAGGAGGAGG	-/-	TGGAGGAGGAGGAGGAGG/TGGAGGAGGAGGAGGAGG	TGGAGGAGGAGGAGGAGG/TGGAGGAGGAGGAGGAGG	-/-	-/-	-/-	-/-	TGGAGGAGGAGGAGG/TGGAGGAGGAGGAGG	TGGAGGAGGAGGAGGAGG/TGGAGGAGGAGGAGGAGG	TGGAGGAGGAGGAGGAGG/TGGAGGAGGAGGAGGAGG	TGGAGGAGGAGGAGGAGG/TGGAGGAGGAGGAGGAGG	-/-	-/-	-/-	TGGAGGAGGAGGAGG/TGGAGGAGGAGGAGG	TGGAGGAGGAGGAGG/TGGAGGAGGAGGAGG	-/-	TGGAGGAGGAGGAGGAGG/TGGAGGAGGAGGAGGAGG	-/-	TGGAGGAGGAGGAGG/TGGAGGAGGAGGAGG	-/-	TGGAGGAGGAGGAGGAGG/TGGAGGAGGAGGAGGAGG	-/-	-/-	TGGAGGAGGAGGAGGAGG/TGGAGGAGGAGGAGGAGG	-/-	-/-	-/-	TGGAGGAGGAGGAGG/TGGAGGAGGAGGAGG	TGGAGGAGGAGGAGG/TGGAGGAGGAGGAGG
chr01	40012560	GTTTTTTTTTTT	GTTTTTTTTT	GTTTTTTTTTTT/GTTTTTTTTTTT	GTTTTTTTTTTT/GTTTTTTTTTTT	GTTTTTTTTTTT/GTTTTTTTTTTT	-/-	GTTTTTTTTTTT/GTTTTTTTTTTT	GTTTTTTTTTTT/GTTTTTTTTTTT	GTTTTTTTTTTT/GTTTTTTTTTTT	-/-	-/-	GTTTTTTTTTTT/GTTTTTTTTTTT	-/-	GTTTTTTTTTTT/GTTTTTTTTTTT	GTTTTTTTTTTT/GTTTTTTTTTTT	GTTTTTTTTTTT/GTTTTTTTTTTT	GTTTTTTTTTTT/GTTTTTTTTTTT	GTTTTTTTTTTT/GTTTTTTTTTTT	GTTTTTTTTTTT/GTTTTTTTTTTT	-/-	-/-	-/-	-/-	-/-	GTTTTTTTTT/GTTTTTTTTT	GTTTTTTTTTTT/GTTTTTTTTTTT	GTTTTTTTTTTT/GTTTTTTTTTTT	GTTTTTTTTTTT/GTTTTTTTTTTT	-/-	-/-	-/-	-/-	GTTTTTTTTT/GTTTTTTTTT	-/-	GTTTTTTTTTTT/GTTTTTTTTTTT	GTTTTTTTTTTT/GTTTTTTTTTTT	GTTTTTTTTTTT/GTTTTTTTTTTT	-/-	-/-	-/-	-/-	GTTTTTTTTTTT/GTTTTTTTTTTT	-/-	-/-	-/-	GTTTTTTTTTTT/GTTTTTTTTTTT	-/-
chr01	40283670	CGG	CG	CGG/CGG	CGG/CGG	CGG/CGG	CGG/CGG	CGG/CGG	CGG/CGG	CGG/CGG	CGG/CGG	-/-	CGG/CGG	CGG/CGG	CGG/CGG	CGG/CGG	CGG/CGG	CGG/CGG	CGG/CGG	CGG/CGG	CGG/CGG	-/-	-/-	-/-	-/-	-/-	CGG/CGG	CGG/CGG	CGG/CGG	-/-	CGG/CGG	CGG/CGG	-/-	CG/CG	-/-	CGG/CGG	CGG/CGG	CGG/CGG	-/-	-/-	-/-	-/-	CGG/CGG	CGG/CGG	CGG/CGG	-/-	CGG/CGG	-/-
chr01	40320534	GAAAAAAAA	GAAAAAAA	GAAAAAAAA/GAAAAAAAA	GAAAAAAAA/GAAAAAAAA	GAAAAAAAA/GAAAAAAAA	GAAAAAAAA/GAAAAAAAA	GAAAAAAAA/GAAAAAAAA	GAAAAAAAA/GAAAAAAAA	GAAAAAAAA/GAAAAAAAA	GAAAAAAAA/GAAAAAAAA	GAAAAAAAA/GAAAAAAAA	GAAAAAAAA/GAAAAAAAA	GAAAAAAAA/GAAAAAAAA	GAAAAAAAA/GAAAAAAAA	GAAAAAAAA/GAAAAAAAA	GAAAAAAAA/GAAAAAAAA	GAAAAAAAA/GAAAAAAAA	GAAAAAAAA/GAAAAAAAA	GAAAAAAAA/GAAAAAAAA	-/-	-/-	-/-	GAAAAAAAA/GAAAAAAAA	-/-	GAAAAAAA/GAAAAAAA	GAAAAAAAA/GAAAAAAAA	GAAAAAAAA/GAAAAAAAA	GAAAAAAAA/GAAAAAAAA	-/-	GAAAAAAAA/GAAAAAAAA	-/-	GAAAAAAA/GAAAAAAA	GAAAAAAA/GAAAAAAA	-/-	GAAAAAAAA/GAAAAAAAA	GAAAAAAAA/GAAAAAAAA	GAAAAAAAA/GAAAAAAAA	-/-	-/-	-/-	-/-	GAAAAAAAA/GAAAAAAAA	-/-	-/-	-/-	GAAAAAAAA/GAAAAAAAA	-/-
chr01	40366844	C	T	C/C	C/C	C/C	C/C	C/C	C/C	C/C	C/C	C/C	C/C	C/C	C/C	C/C	C/C	C/C	C/C	C/C	C/C	C/T	-/-	-/-	-/-	-/-	C/C	C/C	C/C	C/C	-/-	C/C	C/C	-/-	-/-	C/C	C/C	C/C	-/-	C/C	C/C	C/C	C/C	C/C	C/C	-/-	C/C	C/C
chr01	40366855	C	T	C/C	C/C	C/C	C/C	C/C	C/C	C/C	-/-	C/C	C/C	C/C	C/C	C/C	C/C	C/C	C/C	C/C	C/C	C/T	-/-	-/-	-/-	-/-	C/C	C/C	C/C	C/C	-/-	C/C	-/-	T/T	-/-	C/C	C/C	C/C	-/-	C/C	C/C	-/-	-/-	C/C	C/C	-/-	-/-	C/C
chr01	40514635	C	T	-/-	C/C	C/C	C/C	C/C	C/C	C/C	C/C	C/C	C/C	C/C	T/T	C/C	C/C	C/C	C/C	C/C	-/-	-/-	C/C	-/-	-/-	C/C	C/C	C/C	C/T	C/C	C/C	-/-	C/C	-/-	C/C	C/C	-/-	T/T	-/-	C/C	C/C	-/-	C/C	-/-	C/C	-/-	T/T	-/-
chr01	40540382	T	G	T/T	T/T	T/T	T/T	T/T	T/T	T/T	T/T	-/-	T/T	T/T	G/G	T/T	T/T	T/T	T/T	T/T	T/T	-/-	-/-	-/-	-/-	-/-	T/T	T/T	-/-	-/-	-/-	-/-	T/T	G/G	-/-	T/T	T/T	G/G	-/-	-/-	-/-	-/-	T/T	-/-	T/T	-/-	-/-	-/-
chr01	40547442	CAT	C	CAT/CAT	CAT/CAT	CAT/CAT	CAT/CAT	-/-	CAT/CAT	CAT/CAT	CAT/CAT	-/-	-/-	-/-	CAT/CAT	CAT/CAT	CAT/CAT	CAT/CAT	-/-	CAT/CAT	CAT/CAT	-/-	-/-	-/-	-/-	CAT/CAT	CAT/CAT	CAT/CAT	CAT/CAT	CAT/CAT	-/-	CAT/CAT	CAT/CAT	-/-	-/-	CAT/CAT	CAT/CAT	-/-	-/-	-/-	CAT/CAT	CAT/CAT	CAT/CAT	CAT/CAT	CAT/CAT	CAT/C	-/-	CAT/CAT
chr01	40549798	C	T	C/C	C/C	C/C	C/C	C/C	C/C	C/C	C/C	C/C	C/C	C/C	T/T	C/C	C/C	C/C	C/C	C/C	-/-	-/-	-/-	-/-	-/-	T/T	C/C	C/C	C/C	C/C	C/C	T/T	C/C	T/T	T/T	C/C	C/C	T/T	-/-	C/C	-/-	C/C	C/C	T/T	C/C	-/-	T/T	C/C
chr01	40549800	C	T	C/C	C/C	C/C	C/C	C/C	C/C	C/C	C/C	C/C	C/C	C/C	T/T	C/C	C/C	C/C	C/C	C/C	-/-	-/-	-/-	-/-	-/-	T/T	C/C	C/C	C/C	C/C	C/C	T/T	C/C	T/T	T/T	C/C	C/C	T/T	-/-	C/C	-/-	C/C	C/C	T/T	C/C	-/-	T/T	C/C
chr01	40566195	A	C	A/A	A/A	A/A	A/A	A/A	A/A	A/A	A/A	A/A	A/A	A/A	C/C	A/A	A/A	A/A	A/A	A/A	A/A	A/C	-/-	-/-	A/A	C/C	A/A	A/A	A/A	-/-	A/A	-/-	A/A	C/C	C/C	A/A	-/-	C/C	-/-	A/A	A/A	-/-	A/A	C/C	A/A	-/-	C/C	A/A
chr01	40604056	C	T	T/T	C/C	C/C	C/C	C/C	C/C	C/C	C/C	-/-	C/C	C/C	C/C	C/C	C/C	C/C	C/C	-/-	-/-	C/C	-/-	-/-	-/-	-/-	C/C	C/C	C/C	C/C	C/C	-/-	C/C	C/C	C/C	C/C	C/C	C/C	-/-	-/-	C/C	C/C	-/-	C/C	C/C	-/-	C/C	C/C
chr01	40612169	C	T	C/C	C/C	C/C	C/C	C/C	C/C	C/C	C/C	C/C	C/C	C/C	C/C	C/C	C/C	C/C	C/C	C/C	C/C	-/-	-/-	-/-	-/-	T/T	C/C	C/C	C/C	C/C	C/C	C/C	C/C	C/C	C/C	C/C	C/C	C/C	-/-	C/C	C/C	-/-	T/T	C/C	C/C	C/C	C/C	C/C
chr01	40701593	ACTCTC	ACTC	ACTCTC/ACTCTC	ACTCTC/ACTCTC	ACTCTC/ACTCTC	ACTCTC/ACTCTC	ACTCTC/ACTCTC	ACTCTC/ACTCTC	ACTCTC/ACTCTC	ACTCTC/ACTCTC	ACTCTC/ACTCTC	ACTCTC/ACTCTC	ACTCTC/ACTCTC	-/-	ACTCTC/ACTCTC	ACTCTC/ACTCTC	ACTCTC/ACTCTC	ACTCTC/ACTCTC	ACTCTC/ACTCTC	-/-	-/-	ACTCTC/ACTCTC	-/-	ACTCTC/ACTCTC	ACTCTC/ACTCTC	ACTCTC/ACTCTC	ACTCTC/ACTCTC	ACTCTC/ACTCTC	-/-	-/-	-/-	ACTCTC/ACTCTC	ACTCTC/ACTCTC	ACTCTC/ACTCTC	ACTCTC/ACTCTC	ACTCTC/ACTCTC	ACTC/ACTC	-/-	-/-	ACTCTC/ACTCTC	-/-	ACTCTC/ACTCTC	ACTCTC/ACTCTC	ACTCTC/ACTCTC	ACTCTC/ACTCTC	-/-	ACTCTC/ACTCTC
chr01	40704161	G	A	G/G	G/G	G/G	G/G	G/G	G/G	G/G	G/G	-/-	G/G	G/G	G/G	G/G	G/G	G/G	G/G	G/G	G/G	G/A	-/-	-/-	-/-	A/A	G/G	G/G	G/A	-/-	-/-	G/G	G/G	A/A	-/-	G/G	-/-	G/G	-/-	-/-	G/G	-/-	-/-	G/G	-/-	-/-	G/G	G/G
chr01	40850803	T	G	T/T	-/-	T/T	T/T	T/T	T/T	T/T	-/-	T/T	T/T	-/-	T/T	T/T	T/T	T/T	T/T	T/T	-/-	-/-	-/-	T/T	-/-	G/G	G/G	T/T	-/-	-/-	-/-	-/-	T/T	T/T	T/T	-/-	-/-	T/T	-/-	-/-	T/T	-/-	-/-	T/T	-/-	-/-	T/T	T/T
chr01	40885051	G	A	G/G	-/-	G/G	G/G	G/G	G/G	-/-	G/G	-/-	-/-	-/-	G/A	G/G	G/G	G/G	-/-	G/G	-/-	-/-	-/-	-/-	-/-	G/G	-/-	-/-	G/G	-/-	G/G	-/-	G/G	G/G	G/G	-/-	-/-	G/A	-/-	-/-	G/G	-/-	G/G	G/G	G/G	-/-	G/A	G/G
chr01	40891724	G	A	G/G	G/G	G/G	G/G	G/G	G/G	G/G	G/G	G/G	G/G	G/G	G/G	G/G	G/G	G/G	G/G	G/G	G/G	-/-	G/A	-/-	-/-	G/A	G/A	G/G	G/A	-/-	-/-	G/G	G/G	G/A	G/G	G/G	G/A	G/G	-/-	-/-	-/-	-/-	G/A	G/G	G/A	-/-	G/G	G/G
chr01	41084060	G	T	G/G	G/G	G/G	G/G	G/G	G/G	G/G	G/G	-/-	G/G	G/G	G/G	G/G	G/G	G/G	G/G	G/G	G/G	-/-	-/-	-/-	G/G	-/-	T/T	G/G	G/G	-/-	G/G	-/-	G/G	T/T	-/-	G/G	G/G	G/G	-/-	-/-	-/-	-/-	-/-	G/G	-/-	-/-	G/G	G/G
chr01	41156704	C	A	C/C	C/C	C/C	C/C	C/C	C/C	C/C	C/C	C/C	C/C	C/C	C/C	C/C	C/C	C/C	C/C	C/C	-/-	-/-	-/-	-/-	C/C	-/-	A/A	C/C	C/C	-/-	C/C	C/C	C/C	-/-	C/C	-/-	-/-	C/C	-/-	C/C	-/-	C/C	-/-	C/C	C/C	-/-	C/C	-/-
chr01	41162331	A	C	A/A	A/A	A/A	A/A	A/A	A/A	A/A	A/A	-/-	A/A	A/A	A/A	A/A	A/A	A/A	A/A	A/A	A/A	-/-	-/-	-/-	-/-	A/A	A/A	A/A	A/A	-/-	-/-	A/A	A/A	C/C	-/-	A/A	A/A	A/A	-/-	-/-	-/-	-/-	A/A	A/A	-/-	-/-	A/A	A/A
chr01	41162579	C	A	C/C	C/C	C/C	C/C	C/C	C/C	C/C	C/C	C/C	C/C	C/C	C/C	C/C	C/C	C/C	C/C	C/C	C/C	-/-	-/-	-/-	C/C	-/-	A/A	C/C	C/C	-/-	-/-	C/C	C/C	C/C	-/-	C/C	C/C	C/C	-/-	C/C	-/-	-/-	-/-	C/C	C/C	C/C	C/C	C/C
chr01	41166487	A	G	A/A	-/-	-/-	A/A	-/-	A/A	A/A	A/A	A/A	A/A	-/-	A/A	A/A	A/A	A/A	A/A	A/A	A/A	A/A	-/-	-/-	-/-	A/A	A/A	A/A	A/A	-/-	-/-	-/-	A/A	G/G	A/A	-/-	A/A	A/A	-/-	-/-	-/-	-/-	A/A	A/A	-/-	-/-	-/-	A/A
chr01	41166501	G	A	G/G	-/-	-/-	G/G	-/-	G/G	G/G	G/G	G/G	G/G	-/-	G/G	G/G	G/G	G/G	G/G	G/G	G/G	G/G	-/-	-/-	G/G	G/G	G/G	G/G	G/G	-/-	-/-	-/-	G/G	A/A	G/G	-/-	G/G	G/G	-/-	-/-	-/-	-/-	G/G	G/G	-/-	-/-	-/-	G/G
chr01	41173649	A	G	A/A	A/A	A/A	A/A	A/A	A/A	A/A	A/A	-/-	A/A	A/A	A/A	A/A	A/A	A/A	A/A	A/A	A/A	-/-	-/-	-/-	-/-	-/-	-/-	A/A	-/-	-/-	-/-	-/-	A/A	G/G	A/A	A/A	-/-	-/-	-/-	A/A	A/A	-/-	G/G	-/-	-/-	-/-	A/A	A/A
chr01	41498139	G	A	G/G	-/-	G/G	G/G	-/-	G/G	G/G	G/G	-/-	G/G	G/G	-/-	G/G	G/G	G/G	G/G	G/G	-/-	-/-	-/-	-/-	G/G	-/-	-/-	G/G	G/G	-/-	G/G	-/-	-/-	A/A	-/-	G/G	G/G	-/-	-/-	-/-	-/-	G/G	-/-	G/G	G/G	-/-	-/-	G/G
chr01	41703889	T	C	T/T	T/T	T/T	T/T	-/-	T/T	T/T	-/-	-/-	T/T	T/T	T/T	T/T	T/T	T/T	T/T	T/T	-/-	-/-	-/-	T/T	-/-	T/T	C/C	-/-	T/T	T/T	-/-	-/-	-/-	T/T	-/-	T/T	-/-	-/-	-/-	-/-	-/-	-/-	-/-	T/T	-/-	-/-	T/T	T/T
chr01	41704811	T	C	T/T	T/T	T/T	T/T	T/T	T/T	T/T	T/T	-/-	C/C	T/T	-/-	T/T	T/T	T/T	T/T	T/T	-/-	-/-	-/-	-/-	-/-	C/C	-/-	C/C	-/-	-/-	T/T	-/-	T/T	C/C	-/-	T/T	C/C	-/-	-/-	T/T	T/T	T/T	-/-	T/T	C/C	-/-	-/-	T/T
chr01	41855398	T	TA	T/T	T/T	T/T	T/T	T/T	T/T	T/T	T/T	-/-	T/T	T/T	TA/TA	T/T	T/T	T/T	T/T	T/T	-/-	T/TA	-/-	-/-	-/-	T/T	-/-	T/T	T/T	-/-	T/T	-/-	T/T	TA/TA	-/-	T/T	T/T	-/-	-/-	-/-	T/T	-/-	-/-	T/T	-/-	-/-	-/-	-/-
chr01	41997460	CTTT	CTT	CTTT/CTTT	CTTT/CTTT	CTTT/CTTT	CTTT/CTTT	CTTT/CTTT	CTTT/CTTT	CTTT/CTTT	CTTT/CTTT	CTTT/CTTT	CTTT/CTTT	CTTT/CTTT	CTTT/CTTT	CTTT/CTTT	CTTT/CTTT	CTTT/CTTT	CTTT/CTTT	CTTT/CTTT	CTTT/CTTT	-/-	CTTT/CTTT	-/-	-/-	CTTT/CTTT	CTT/CTT	CTTT/CTTT	CTTT/CTTT	-/-	-/-	-/-	CTTT/CTTT	CTTT/CTTT	CTTT/CTTT	CTTT/CTTT	CTTT/CTTT	CTTT/CTTT	-/-	-/-	-/-	-/-	-/-	CTTT/CTTT	CTTT/CTTT	-/-	CTTT/CTTT	CTTT/CTTT
chr01	42000485	A	G	A/A	A/A	A/A	A/A	A/A	A/A	A/A	-/-	-/-	G/G	A/A	G/G	A/A	A/A	A/A	A/A	A/A	-/-	-/-	-/-	-/-	-/-	-/-	G/G	-/-	G/G	-/-	-/-	-/-	A/A	A/A	-/-	A/A	A/G	-/-	-/-	-/-	-/-	-/-	G/G	A/A	-/-	-/-	-/-	-/-
chr01	42071232	C	A	C/C	C/C	C/C	C/C	C/C	C/C	C/C	C/C	C/C	C/C	C/C	A/A	C/C	C/C	C/C	C/C	C/C	C/C	-/-	-/-	-/-	-/-	C/C	-/-	C/C	-/-	C/C	-/-	-/-	C/C	C/C	C/C	C/C	C/C	-/-	-/-	C/C	C/C	-/-	-/-	C/C	C/C	-/-	-/-	C/C
chr01	42085566	T	G	T/T	T/T	T/T	T/T	T/T	T/T	T/T	T/T	T/T	T/T	-/-	G/G	T/T	T/T	T/T	T/T	T/T	T/T	-/-	T/T	-/-	T/T	T/T	G/G	T/T	T/T	-/-	T/T	-/-	T/T	T/T	T/T	T/T	T/T	G/G	-/-	-/-	T/T	-/-	-/-	T/T	T/T	-/-	-/-	T/T
chr01	42145054	A	G	A/A	A/A	A/A	A/A	A/A	A/A	A/A	A/A	A/A	G/G	A/A	A/A	A/A	A/A	A/A	A/A	A/A	-/-	-/-	-/-	-/-	-/-	G/G	A/A	G/G	G/G	-/-	-/-	A/A	A/A	G/G	G/G	A/A	G/G	A/A	-/-	A/A	-/-	-/-	A/A	A/A	G/G	-/-	A/A	-/-
chr01	42276576	A	G	A/A	A/A	A/A	-/-	A/A	A/A	A/A	A/A	-/-	A/A	A/A	A/A	A/A	A/A	A/A	-/-	A/A	-/-	-/-	A/G	-/-	-/-	A/A	G/G	A/A	A/A	A/A	A/A	-/-	A/A	A/A	-/-	A/A	A/A	A/A	-/-	-/-	A/A	-/-	-/-	A/A	A/A	-/-	-/-	A/A
chr01	42350861	T	G	T/T	T/T	T/T	T/T	-/-	T/T	T/T	T/T	-/-	-/-	T/T	T/T	T/T	T/T	T/T	T/T	T/T	-/-	-/-	-/-	T/T	-/-	T/T	-/-	-/-	T/T	-/-	-/-	-/-	T/T	-/-	T/G	T/T	-/-	T/T	-/-	-/-	-/-	-/-	-/-	T/T	T/T	-/-	-/-	-/-
chr01	42558646	G	T	G/G	G/G	G/G	G/G	G/G	G/G	G/G	G/G	-/-	G/G	-/-	G/G	G/G	G/G	G/G	G/G	G/G	G/G	-/-	-/-	G/G	-/-	G/G	G/G	G/G	G/G	G/G	-/-	G/G	G/G	T/T	-/-	G/G	G/G	G/G	-/-	G/G	G/G	G/G	G/G	G/G	G/G	-/-	G/G	-/-
chr01	42579726	G	A	G/G	G/G	G/G	G/G	G/G	G/G	G/G	-/-	G/G	G/G	G/G	G/G	G/G	G/G	G/G	G/G	G/G	G/G	-/-	G/G	G/G	-/-	G/G	G/G	G/G	G/G	-/-	-/-	-/-	G/G	A/A	G/G	G/G	G/G	G/G	-/-	-/-	G/G	-/-	G/G	-/-	G/G	-/-	G/G	-/-
chr01	42579737	G	T	G/G	G/G	G/G	G/G	G/G	G/G	G/G	-/-	G/G	G/G	G/G	T/T	G/G	G/G	G/G	G/G	G/G	-/-	-/-	-/-	-/-	-/-	G/G	-/-	G/G	-/-	-/-	-/-	-/-	G/G	G/G	G/G	G/G	G/G	-/-	-/-	-/-	-/-	-/-	-/-	-/-	G/G	-/-	-/-	-/-
chr01	42588643	C	T	C/T	C/T	C/T	C/T	C/T	C/T	C/T	C/T	C/T	C/T	C/T	C/C	C/C	C/T	C/T	C/T	C/T	C/T	-/-	-/-	C/T	-/-	-/-	C/C	C/T	-/-	-/-	C/T	-/-	C/C	C/C	-/-	-/-	-/-	C/C	-/-	-/-	C/T	-/-	C/C	-/-	-/-	-/-	-/-	-/-
chr01	42588644	G	A	G/G	G/G	G/G	G/G	G/G	G/G	G/G	G/G	G/G	G/G	G/G	G/G	G/G	G/G	G/G	G/G	G/G	G/G	-/-	-/-	G/G	-/-	G/G	G/G	G/G	-/-	-/-	G/G	-/-	G/G	A/A	-/-	-/-	G/G	G/G	-/-	-/-	G/G	-/-	G/G	G/G	G/G	-/-	-/-	G/G
chr01	42623874	A	G	A/A	A/A	A/A	A/A	A/A	A/A	A/A	A/A	-/-	A/A	A/A	A/A	A/A	A/A	A/A	A/A	A/A	-/-	-/-	-/-	-/-	A/A	A/A	A/A	A/A	A/A	-/-	A/A	A/A	A/A	G/G	-/-	A/A	A/A	A/A	-/-	A/A	-/-	-/-	A/A	-/-	A/A	-/-	A/A	A/A
chr01	42638848	C	T	C/C	C/C	C/C	C/C	C/C	C/C	C/C	C/C	-/-	-/-	C/C	C/C	C/C	C/C	C/C	C/C	C/C	T/T	C/T	-/-	-/-	-/-	C/C	C/C	-/-	-/-	-/-	-/-	-/-	C/C	C/C	-/-	C/C	T/T	C/C	-/-	-/-	C/C	T/T	C/C	C/C	-/-	-/-	C/C	C/C
chr01	42696861	C	A	C/C	C/C	C/C	C/C	C/C	C/C	C/C	C/C	-/-	C/C	C/C	A/A	C/C	C/C	C/C	C/C	C/C	C/C	-/-	-/-	-/-	-/-	C/C	A/A	C/C	C/C	-/-	C/C	-/-	-/-	C/C	-/-	C/C	-/-	-/-	-/-	C/C	-/-	-/-	A/A	-/-	C/C	-/-	-/-	C/C
chr01	42699952	T	C	T/T	T/T	T/T	T/T	T/T	T/T	T/T	T/T	-/-	T/T	T/T	T/T	T/T	T/T	T/T	-/-	T/T	-/-	-/-	-/-	-/-	-/-	-/-	C/C	-/-	-/-	-/-	-/-	-/-	T/T	T/T	-/-	T/T	T/T	T/T	-/-	-/-	-/-	T/T	-/-	T/T	T/T	-/-	T/T	-/-
chr01	42700257	C	T	C/C	C/C	C/C	C/C	C/C	C/C	C/C	C/C	C/C	C/C	C/C	T/T	C/C	C/C	C/C	C/C	C/C	C/C	-/-	C/C	-/-	C/C	C/C	C/C	C/C	C/C	C/C	C/C	C/T	C/C	T/T	C/C	C/C	C/C	T/T	C/C	C/C	C/C	-/-	C/C	C/C	C/C	-/-	T/T	C/C
chr01	42754459	C	T	C/C	C/C	C/C	C/C	C/C	C/C	C/C	C/C	C/C	C/C	C/C	C/C	C/C	C/C	C/C	C/C	C/C	C/C	C/C	-/-	C/C	C/C	C/C	C/C	C/C	C/C	C/C	C/C	C/C	C/C	C/C	-/-	C/C	C/C	-/-	-/-	C/C	C/C	C/C	C/C	C/C	C/C	C/C	C/C	C/T
chr01	42882593	G	A	G/G	G/G	G/G	G/G	G/G	G/G	G/G	G/G	-/-	G/G	-/-	G/G	G/G	G/G	G/G	G/G	G/G	G/G	-/-	-/-	-/-	-/-	-/-	G/A	G/G	G/G	G/G	-/-	-/-	-/-	G/G	-/-	G/G	-/-	G/G	-/-	-/-	G/G	-/-	-/-	-/-	-/-	-/-	G/G	-/-
chr01	43132425	GT	GTT	GT/GT	GT/GT	GT/GT	GT/GT	GT/GT	GT/GT	GT/GT	GT/GT	GT/GT	GT/GT	GT/GT	-/-	GT/GT	GT/GT	GT/GT	GT/GT	GT/GT	-/-	-/-	-/-	-/-	-/-	GT/GT	GTT/GTT	-/-	GT/GT	-/-	-/-	-/-	GT/GT	GT/GT	GT/GT	GT/GT	GT/GT	-/-	-/-	GT/GT	GT/GT	-/-	-/-	-/-	GT/GT	-/-	-/-	GT/GT
chr01	43135403	A	AG	A/A	A/A	A/A	A/A	A/A	A/A	A/A	A/A	A/A	A/A	A/A	AG/AG	A/A	A/A	A/A	A/A	A/A	A/A	-/-	-/-	-/-	-/-	A/A	-/-	A/A	A/A	-/-	-/-	-/-	A/A	A/A	A/A	A/A	A/A	AG/AG	-/-	-/-	A/A	-/-	-/-	A/A	A/A	-/-	-/-	A/A
chr02	48151	G	A	G/G	-/-	G/G	G/G	G/G	G/G	G/G	G/G	-/-	G/G	G/G	G/G	G/G	G/G	G/G	G/G	G/G	-/-	-/-	-/-	-/-	-/-	G/G	G/G	G/G	-/-	-/-	-/-	G/G	-/-	A/A	G/G	G/G	G/G	-/-	-/-	-/-	G/G	-/-	-/-	G/G	-/-	-/-	G/G	-/-
chr02	119794	TGCGCGCGCGCGCG	TGCGCGCGCGCG	TGCGCGCGCGCGCG/TGCGCGCGCGCGCG	TGCGCGCGCGCGCG/TGCGCGCGCGCGCG	TGCGCGCGCGCGCG/TGCGCGCGCGCGCG	TGCGCGCGCGCGCG/TGCGCGCGCGCGCG	TGCGCGCGCGCGCG/TGCGCGCGCGCGCG	TGCGCGCGCGCGCG/TGCGCGCGCGCGCG	TGCGCGCGCGCGCG/TGCGCGCGCGCGCG	-/-	TGCGCGCGCGCGCG/TGCGCGCGCGCGCG	TGCGCGCGCGCGCG/TGCGCGCGCGCGCG	TGCGCGCGCGCGCG/TGCGCGCGCGCGCG	TGCGCGCGCGCGCG/TGCGCGCGCGCGCG	TGCGCGCGCGCGCG/TGCGCGCGCGCGCG	TGCGCGCGCGCGCG/TGCGCGCGCGCGCG	TGCGCGCGCGCGCG/TGCGCGCGCGCGCG	TGCGCGCGCGCGCG/TGCGCGCGCGCGCG	TGCGCGCGCGCGCG/TGCGCGCGCGCGCG	TGCGCGCGCGCGCG/TGCGCGCGCGCGCG	-/-	-/-	-/-	-/-	TGCGCGCGCGCGCG/TGCGCGCGCGCGCG	TGCGCGCGCGCGCG/TGCGCGCGCGCGCG	TGCGCGCGCGCGCG/TGCGCGCGCGCGCG	TGCGCGCGCGCGCG/TGCGCGCGCGCGCG	-/-	TGCGCGCGCGCGCG/TGCGCGCGCGCGCG	TGCGCGCGCGCGCG/TGCGCGCGCGCGCG	TGCGCGCGCGCGCG/TGCGCGCGCGCGCG	TGCGCGCGCGCG/TGCGCGCGCGCG	-/-	TGCGCGCGCGCGCG/TGCGCGCGCGCGCG	-/-	TGCGCGCGCGCGCG/TGCGCGCGCGCGCG	-/-	TGCGCGCGCGCGCG/TGCGCGCGCGCGCG	TGCGCGCGCGCGCG/TGCGCGCGCGCGCG	TGCGCGCGCGCGCG/TGCGCGCGCGCGCG	TGCGCGCGCGCGCG/TGCGCGCGCGCGCG	TGCGCGCGCGCGCG/TGCGCGCGCGCGCG	TGCGCGCGCGCGCG/TGCGCGCGCGCGCG	-/-	TGCGCGCGCGCGCG/TGCGCGCGCGCGCG	TGCGCGCGCGCGCG/TGCGCGCGCGCGCG
chr02	169023	A	C	A/A	A/A	A/A	A/A	-/-	A/A	A/A	A/A	A/A	A/A	-/-	A/A	A/A	A/A	A/A	-/-	A/A	A/A	-/-	A/A	A/A	-/-	A/A	A/A	A/A	-/-	-/-	A/A	-/-	A/A	C/C	A/A	A/A	A/A	A/A	-/-	A/A	-/-	-/-	A/A	A/A	A/A	-/-	A/A	-/-
chr02	171285	T	C	T/T	T/T	T/T	T/T	T/T	T/T	T/T	T/T	T/T	T/T	T/T	T/T	T/T	T/T	T/T	T/T	T/T	T/T	-/-	T/T	-/-	T/T	T/T	T/T	T/T	T/T	-/-	-/-	T/T	T/T	C/C	-/-	T/T	T/T	T/T	T/T	T/T	-/-	T/T	T/T	T/T	T/T	T/C	T/T	T/T
chr02	218724	C	G	C/C	C/C	C/C	C/C	C/C	C/C	C/C	C/C	-/-	-/-	C/C	C/C	C/C	C/C	C/C	C/C	C/C	C/C	C/C	-/-	-/-	C/C	C/C	C/C	C/C	C/C	-/-	-/-	-/-	C/C	G/G	C/C	C/C	-/-	-/-	-/-	C/C	-/-	C/C	C/C	C/C	C/C	-/-	-/-	C/C
chr02	307377	T	G	T/T	T/T	T/T	T/T	T/T	T/T	T/T	T/T	T/T	T/T	-/-	T/T	T/T	T/T	T/T	T/T	T/T	T/T	-/-	T/T	-/-	T/T	T/T	T/T	T/T	T/T	-/-	T/T	T/T	T/T	G/G	T/T	T/T	-/-	T/T	-/-	T/T	T/T	-/-	T/T	-/-	T/T	-/-	T/T	T/T
chr02	555583	C	A	C/C	C/C	C/C	C/C	C/C	C/C	C/C	C/C	C/C	C/C	C/C	C/C	C/C	C/C	C/C	C/C	C/C	C/C	-/-	C/C	C/C	C/C	C/C	C/C	C/C	C/C	-/-	C/C	C/C	C/C	A/A	C/C	C/C	C/C	C/C	C/C	C/C	C/C	C/C	C/C	C/C	C/C	-/-	C/C	C/C
chr02	573926	T	C	T/T	T/T	T/T	T/T	T/T	T/T	T/T	T/T	T/T	T/T	T/T	C/C	T/T	T/T	T/T	T/T	T/T	T/T	-/-	-/-	-/-	T/T	T/T	T/T	T/T	-/-	-/-	T/T	-/-	T/T	T/T	T/T	-/-	-/-	-/-	-/-	-/-	-/-	T/T	T/T	-/-	T/T	-/-	C/C	-/-
chr02	679071	A	G	A/A	A/A	A/A	A/A	-/-	A/A	A/A	A/A	A/A	-/-	A/A	G/G	A/A	A/A	A/A	A/A	A/A	A/A	-/-	-/-	-/-	A/A	A/A	A/A	A/A	A/A	A/A	-/-	-/-	A/A	-/-	A/A	A/A	A/A	-/-	-/-	A/A	-/-	A/A	A/A	-/-	-/-	-/-	G/G	A/A
chr02	768897	C	T	C/C	C/C	C/C	C/C	C/C	C/C	C/C	C/C	C/C	-/-	-/-	C/C	C/C	C/C	C/C	C/C	C/C	C/C	-/-	-/-	-/-	C/C	C/C	C/C	-/-	C/C	-/-	-/-	-/-	C/C	T/T	-/-	C/C	C/C	C/C	-/-	-/-	-/-	-/-	C/C	-/-	C/C	-/-	C/C	C/C
chr02	772905	G	A	G/G	G/G	G/G	G/G	G/G	G/G	G/G	G/G	-/-	G/G	-/-	A/A	G/G	-/-	G/G	G/G	G/G	-/-	-/-	-/-	-/-	-/-	-/-	G/G	G/G	-/-	G/G	-/-	-/-	G/G	A/A	-/-	G/G	-/-	-/-	-/-	-/-	-/-	-/-	G/G	G/G	G/G	-/-	A/A	G/G
chr02	980263	G	T	G/G	G/G	G/G	G/G	G/G	G/G	G/G	-/-	G/G	-/-	G/G	G/G	G/G	G/G	G/G	-/-	G/G	-/-	-/-	G/G	G/G	-/-	G/T	G/G	-/-	G/G	-/-	-/-	G/G	G/G	G/G	G/G	G/G	G/G	G/G	-/-	-/-	-/-	-/-	G/G	G/G	-/-	-/-	G/G	G/G
chr02	1185945	G	T	G/G	-/-	G/G	G/G	G/G	G/G	G/G	G/G	-/-	G/G	-/-	G/G	G/G	G/G	G/G	-/-	G/G	-/-	-/-	-/-	-/-	-/-	G/T	G/G	G/G	G/G	-/-	G/G	-/-	G/G	G/G	G/G	-/-	G/G	G/G	-/-	-/-	G/G	-/-	G/G	G/G	-/-	-/-	-/-	G/T
chr02	1185966	G	A	G/G	-/-	G/G	G/G	G/G	G/G	G/G	G/G	-/-	G/G	G/G	G/G	G/G	G/G	G/G	-/-	G/G	-/-	-/-	-/-	-/-	-/-	-/-	G/G	G/G	G/G	-/-	G/G	-/-	G/G	G/G	G/G	-/-	G/G	G/G	-/-	-/-	G/G	-/-	G/G	G/G	-/-	-/-	G/A	G/A
chr02	1343086	G	T	G/G	G/G	G/G	G/G	G/G	G/G	G/G	G/G	G/G	G/G	G/G	G/G	G/G	G/G	G/G	G/G	G/G	G/G	G/G	-/-	-/-	-/-	G/G	G/G	G/G	G/G	-/-	G/G	G/G	G/G	T/T	-/-	G/G	G/G	G/G	-/-	G/G	G/G	-/-	G/G	G/G	-/-	-/-	-/-	G/G
chr02	1518334	G	A	G/G	G/G	G/G	G/G	G/G	G/G	G/G	G/G	G/G	G/G	-/-	G/G	G/G	G/G	G/G	G/G	G/G	G/G	-/-	G/G	-/-	G/G	G/G	G/G	G/G	G/G	-/-	-/-	G/G	G/G	A/A	G/G	G/G	G/G	G/G	G/G	G/G	G/G	-/-	G/G	G/G	G/G	-/-	G/G	G/G
chr02	2035848	C	T	C/C	C/C	C/C	C/C	C/C	C/C	C/C	C/C	-/-	C/C	-/-	C/C	C/C	C/C	C/C	-/-	C/C	C/C	-/-	-/-	-/-	-/-	C/C	C/C	C/C	C/C	-/-	-/-	-/-	C/C	T/T	C/C	C/C	-/-	C/C	-/-	-/-	-/-	-/-	-/-	-/-	-/-	-/-	C/C	-/-
chr02	2037679	T	G	T/T	T/T	T/T	T/T	T/T	T/T	T/T	T/T	T/T	T/T	T/T	T/T	T/T	T/T	T/T	T/T	T/T	T/T	T/T	T/T	T/T	T/T	T/T	T/T	T/T	T/T	T/T	T/T	T/T	T/T	G/G	T/T	T/T	T/T	T/T	T/T	T/T	T/T	T/T	T/T	T/T	T/T	-/-	T/T	T/T
chr02	2084515	T	G	T/T	T/T	T/T	T/T	T/T	T/T	T/T	T/T	T/T	T/T	T/T	T/T	T/T	T/T	T/T	T/T	T/T	-/-	-/-	T/T	T/T	-/-	T/T	T/T	T/T	T/T	-/-	T/T	T/T	-/-	T/G	T/T	T/T	T/T	T/T	-/-	-/-	T/T	-/-	T/T	T/T	T/T	-/-	T/T	T/T
chr02	2112786	C	T	C/C	C/C	C/C	C/C	C/C	C/C	C/C	C/C	-/-	C/C	C/C	-/-	C/C	-/-	C/C	-/-	C/C	C/C	-/-	-/-	C/C	-/-	C/C	C/C	-/-	C/C	-/-	C/C	-/-	C/C	T/T	-/-	-/-	-/-	-/-	-/-	-/-	-/-	C/C	C/C	-/-	C/C	-/-	C/C	-/-
chr02	2205334	G	T	G/G	G/G	G/G	G/G	G/G	G/G	G/G	G/G	G/G	G/G	G/G	G/G	G/G	G/G	G/G	G/G	G/G	G/G	-/-	G/G	G/G	G/G	-/-	G/G	G/G	G/G	-/-	G/G	G/G	G/G	G/G	G/T	G/G	G/G	G/G	-/-	G/G	G/G	-/-	G/G	G/G	G/G	-/-	G/G	-/-
chr02	2242183	A	T	A/A	A/A	A/A	A/A	A/A	A/A	A/A	A/A	-/-	A/A	A/A	A/A	A/A	A/A	A/A	A/A	A/A	-/-	-/-	A/A	A/A	-/-	-/-	A/A	A/A	A/A	-/-	A/A	-/-	A/A	T/T	-/-	A/A	-/-	A/A	-/-	-/-	-/-	-/-	A/A	A/A	A/A	-/-	A/A	-/-
chr02	2278525	T	A	T/T	T/T	T/T	T/T	-/-	T/T	T/T	T/T	-/-	-/-	-/-	T/A	T/T	T/T	T/T	-/-	T/T	-/-	-/-	T/A	-/-	-/-	T/T	T/T	-/-	T/T	-/-	-/-	T/A	-/-	T/T	-/-	T/T	-/-	T/A	T/A	-/-	-/-	-/-	T/T	-/-	T/T	T/A	T/A	-/-
chr02	2279539	C	T	C/C	C/C	C/C	C/C	-/-	C/C	C/C	-/-	-/-	C/C	C/C	C/T	C/C	C/C	C/C	C/C	C/C	C/C	-/-	-/-	C/C	-/-	-/-	C/C	C/C	-/-	-/-	-/-	C/T	C/C	T/T	C/C	C/C	-/-	C/T	-/-	-/-	-/-	-/-	C/C	-/-	-/-	-/-	C/T	C/C
chr02	2279801	T	TG	T/T	T/T	T/T	T/T	-/-	T/T	T/T	-/-	T/T	T/T	T/T	T/TG	T/T	T/T	T/T	-/-	-/-	T/T	-/-	T/TG	-/-	-/-	-/-	T/T	T/T	-/-	-/-	-/-	-/-	T/T	-/-	-/-	-/-	T/T	T/T	-/-	-/-	-/-	-/-	T/T	T/T	-/-	-/-	-/-	T/T
chr02	2286472	C	T	C/C	C/C	C/C	C/C	-/-	C/C	C/C	C/C	-/-	-/-	-/-	C/T	C/C	C/C	C/C	C/C	C/C	-/-	-/-	-/-	-/-	-/-	C/C	C/C	-/-	C/C	-/-	-/-	-/-	C/C	C/C	C/C	C/C	C/C	C/T	-/-	C/C	-/-	-/-	-/-	-/-	-/-	-/-	-/-	C/C
chr02	2326112	T	C	T/T	T/T	T/T	T/T	T/T	T/T	T/T	T/T	T/T	T/T	T/T	T/T	T/T	T/T	T/T	T/T	T/T	T/T	-/-	T/T	-/-	-/-	-/-	T/T	T/T	-/-	-/-	T/T	T/T	T/T	C/C	-/-	T/T	T/T	T/T	-/-	T/T	T/T	-/-	T/T	T/T	T/T	-/-	T/T	-/-
chr02	2387241	A	G	A/A	A/A	A/A	A/A	A/A	-/-	A/A	A/A	-/-	-/-	A/A	A/A	-/-	A/A	A/A	A/A	A/A	A/A	-/-	-/-	-/-	-/-	A/A	A/A	A/A	-/-	-/-	-/-	-/-	-/-	G/G	-/-	A/A	-/-	-/-	-/-	-/-	-/-	A/A	A/A	A/A	-/-	-/-	A/A	A/A
chr02	2412362	A	C	A/A	A/A	A/A	A/A	A/A	A/A	A/A	A/A	A/A	A/A	A/A	A/A	A/A	A/A	A/A	A/A	A/A	-/-	-/-	A/A	A/A	-/-	C/C	A/A	A/A	A/A	A/A	A/A	A/A	A/A	A/A	C/C	A/A	A/A	A/A	-/-	A/A	-/-	A/A	A/A	A/A	A/A	-/-	A/A	-/-
chr02	2431020	C	T	C/C	C/C	C/C	C/C	C/C	C/C	C/C	C/C	-/-	C/C	C/C	C/C	C/C	C/C	C/C	-/-	C/C	-/-	-/-	-/-	-/-	-/-	C/C	C/C	C/C	C/C	-/-	-/-	-/-	C/C	T/T	-/-	C/C	C/C	C/C	-/-	C/C	-/-	-/-	C/C	-/-	C/C	-/-	C/C	-/-
chr02	2459650	G	A	G/G	G/G	G/G	G/G	G/G	G/G	G/G	G/G	-/-	G/G	G/G	G/G	G/G	G/G	G/G	G/G	G/G	G/G	-/-	-/-	-/-	-/-	-/-	-/-	G/G	G/G	-/-	-/-	-/-	-/-	-/-	G/A	G/G	G/G	-/-	-/-	-/-	-/-	-/-	-/-	G/G	G/G	-/-	-/-	-/-
chr02	2618590	A	G	A/A	A/A	A/A	A/A	A/A	A/A	A/A	A/A	-/-	-/-	A/A	A/A	A/A	A/A	A/A	A/A	A/A	-/-	-/-	A/G	-/-	-/-	A/G	A/G	A/A	A/G	-/-	-/-	-/-	-/-	A/G	-/-	-/-	A/G	-/-	-/-	-/-	-/-	-/-	A/G	-/-	A/G	-/-	A/A	-/-
chr02	2722409	A	T	A/A	A/A	A/A	A/A	A/A	A/A	A/A	A/A	A/A	A/A	-/-	A/A	A/A	A/A	A/A	A/A	A/A	A/A	A/A	-/-	-/-	A/A	A/A	A/A	A/A	A/A	A/A	A/A	-/-	A/A	T/T	A/A	A/A	A/A	A/A	-/-	-/-	-/-	-/-	-/-	A/A	A/A	-/-	A/A	A/A
chr02	2783449	T	C	T/T	T/T	T/T	T/T	-/-	T/T	T/T	T/T	T/T	-/-	-/-	T/T	T/T	T/T	T/T	T/T	T/T	T/T	-/-	-/-	-/-	-/-	-/-	T/T	T/T	T/T	-/-	T/T	-/-	T/T	C/C	-/-	T/T	T/T	-/-	-/-	-/-	-/-	-/-	T/T	T/T	T/T	-/-	T/T	T/T
chr02	2867122	A	C	A/A	A/A	A/A	A/A	A/A	A/A	A/A	A/A	-/-	-/-	-/-	A/A	A/A	A/A	A/A	-/-	A/A	-/-	-/-	-/-	-/-	-/-	-/-	A/A	A/A	A/A	-/-	-/-	A/A	A/A	A/C	A/A	A/A	A/A	A/A	-/-	A/A	-/-	-/-	-/-	-/-	A/A	-/-	A/A	-/-
chr02	2867136	A	C	A/A	A/A	A/A	A/A	A/A	A/A	A/A	A/A	-/-	-/-	-/-	A/A	A/A	A/A	A/A	-/-	A/A	-/-	-/-	-/-	A/A	-/-	-/-	A/A	A/A	A/A	-/-	-/-	A/A	A/A	A/C	A/A	A/A	A/A	A/A	-/-	A/A	-/-	-/-	-/-	-/-	A/A	-/-	A/A	-/-
chr02	2919653	C	T	C/C	C/C	C/C	C/C	C/C	C/C	C/C	C/C	C/C	C/C	-/-	C/C	-/-	C/C	C/C	-/-	C/C	-/-	-/-	-/-	-/-	C/C	-/-	C/C	C/C	C/C	-/-	C/C	-/-	-/-	T/T	C/C	-/-	C/C	-/-	-/-	-/-	-/-	-/-	C/C	C/C	-/-	-/-	C/C	-/-
chr02	2919664	A	C	A/A	A/A	A/A	A/A	A/A	A/A	A/A	A/A	A/A	A/A	-/-	A/A	-/-	A/A	A/A	-/-	A/A	-/-	-/-	-/-	-/-	A/A	-/-	A/A	A/A	A/A	-/-	A/A	-/-	-/-	C/C	A/A	-/-	A/A	-/-	-/-	-/-	-/-	-/-	A/A	A/A	-/-	-/-	A/A	-/-
chr02	2964675	G	A	G/G	G/G	G/G	G/G	G/G	G/G	G/G	G/G	G/G	G/G	G/G	G/G	G/G	G/G	G/G	G/G	G/G	G/G	-/-	-/-	-/-	-/-	-/-	G/G	G/G	G/G	-/-	G/G	G/G	G/G	A/A	-/-	G/G	-/-	G/G	-/-	-/-	G/G	-/-	G/G	G/G	G/G	-/-	G/G	G/G
chr02	2968970	T	G	T/T	T/T	T/T	T/T	T/T	T/T	T/T	T/T	T/T	-/-	-/-	T/T	T/T	T/T	T/T	T/T	T/T	-/-	-/-	-/-	-/-	T/T	-/-	T/T	T/T	T/T	-/-	T/T	T/T	-/-	G/G	-/-	T/T	T/T	-/-	-/-	T/T	-/-	-/-	T/T	-/-	T/T	-/-	T/T	T/T
chr02	3050577	T	C	T/T	T/T	T/T	T/T	T/T	T/T	T/T	T/T	T/T	T/T	T/T	T/T	T/T	T/T	T/T	T/T	T/T	T/T	-/-	T/T	-/-	-/-	T/T	T/T	T/T	T/T	-/-	T/T	T/T	T/T	C/C	-/-	T/T	T/T	T/T	T/T	T/T	T/T	-/-	T/T	-/-	T/T	-/-	T/T	T/T
chr02	3174597	G	A	G/G	G/G	G/G	G/G	G/G	G/G	G/G	G/G	G/G	G/G	G/G	G/G	G/G	G/G	G/G	G/G	G/G	-/-	-/-	-/-	-/-	-/-	-/-	G/G	G/G	G/G	-/-	G/G	-/-	G/G	A/A	-/-	G/G	G/G	G/G	-/-	G/G	G/G	G/G	G/G	G/G	G/G	-/-	G/G	-/-
chr02	3268398	T	G	T/T	-/-	T/T	T/T	T/T	T/T	T/T	T/T	-/-	-/-	-/-	T/T	T/T	T/T	T/T	T/T	T/T	T/T	-/-	-/-	-/-	-/-	-/-	T/T	-/-	T/T	-/-	-/-	T/T	T/T	G/G	-/-	T/T	T/T	T/T	-/-	-/-	-/-	-/-	-/-	-/-	-/-	-/-	T/T	T/T
chr02	3326721	T	C	T/T	T/T	T/T	T/T	T/T	T/T	T/T	T/T	T/T	T/T	-/-	T/T	T/T	T/T	T/T	-/-	T/T	T/T	T/T	T/T	-/-	T/T	T/C	T/T	T/T	-/-	-/-	T/T	T/T	T/T	T/C	T/C	T/T	T/T	-/-	-/-	T/T	T/T	-/-	T/T	-/-	T/T	-/-	T/T	T/T
chr02	3326730	G	A	G/G	G/G	G/G	G/G	G/G	G/G	G/G	G/G	G/G	G/G	-/-	G/G	G/G	G/G	G/G	-/-	G/G	G/G	G/G	G/G	-/-	G/G	G/A	G/G	G/G	-/-	-/-	G/G	G/G	G/G	G/A	-/-	G/G	G/G	-/-	-/-	G/G	G/G	-/-	G/G	-/-	G/G	-/-	G/G	G/G
chr02	3465624	C	T	C/C	C/C	C/C	C/C	C/C	C/C	C/C	C/C	C/C	C/C	C/C	C/C	C/C	C/C	C/C	C/C	C/C	-/-	-/-	-/-	-/-	C/C	T/T	C/C	C/C	C/C	-/-	-/-	C/C	-/-	T/T	-/-	C/C	C/C	C/C	-/-	C/C	C/C	C/C	C/C	-/-	C/C	-/-	C/C	C/C
chr02	4020886	C	T	C/C	C/C	C/C	C/C	C/C	C/C	C/C	C/C	-/-	C/C	C/C	C/T	C/C	C/C	C/C	-/-	C/C	-/-	-/-	-/-	-/-	-/-	-/-	C/C	-/-	C/T	-/-	-/-	-/-	C/C	C/C	-/-	-/-	C/C	C/C	-/-	C/C	-/-	-/-	C/C	-/-	-/-	-/-	C/C	-/-
chr02	4020903	A	G	A/A	A/A	A/A	A/A	A/A	A/A	A/A	A/A	-/-	A/A	A/A	A/G	A/A	A/A	A/A	-/-	A/A	-/-	-/-	-/-	-/-	-/-	-/-	A/A	-/-	A/G	-/-	-/-	-/-	A/A	A/A	-/-	-/-	A/A	A/A	-/-	A/A	-/-	-/-	A/A	-/-	-/-	-/-	A/A	-/-
chr02	4469464	T	C	T/T	T/T	T/T	T/T	T/T	T/T	T/T	T/T	-/-	T/T	T/T	T/T	T/T	T/T	T/T	T/T	T/T	-/-	-/-	-/-	-/-	-/-	T/C	T/T	T/T	T/T	-/-	T/T	T/T	T/T	T/T	-/-	T/T	T/T	T/T	-/-	T/T	-/-	-/-	T/T	T/T	T/T	-/-	T/T	T/T
chr02	4568672	T	C	T/T	T/T	T/T	T/T	-/-	T/T	T/T	T/T	-/-	-/-	-/-	T/T	T/T	T/T	T/T	T/T	T/T	-/-	-/-	-/-	-/-	-/-	-/-	T/T	T/T	T/T	-/-	T/T	-/-	-/-	T/T	-/-	-/-	T/T	T/T	-/-	-/-	-/-	-/-	T/T	T/T	T/T	T/C	T/T	T/T
chr02	4722127	AC	ACC	AC/AC	AC/AC	AC/AC	AC/AC	-/-	AC/AC	AC/AC	AC/AC	-/-	AC/AC	AC/AC	AC/AC	AC/AC	AC/AC	AC/AC	AC/AC	AC/AC	-/-	AC/AC	-/-	-/-	AC/AC	ACC/ACC	AC/AC	AC/AC	AC/AC	-/-	AC/AC	-/-	AC/AC	AC/AC	-/-	AC/AC	AC/AC	AC/AC	-/-	-/-	-/-	-/-	-/-	AC/AC	AC/AC	-/-	-/-	AC/AC
chr02	4766667	T	C	T/T	T/T	T/T	T/T	T/T	T/T	T/T	T/T	T/T	T/T	T/T	T/T	T/T	T/T	T/T	T/T	T/T	T/T	-/-	T/T	-/-	T/T	C/C	T/T	T/T	T/T	T/T	T/T	T/T	T/T	T/T	-/-	T/T	T/T	T/T	-/-	T/T	T/T	T/T	T/T	T/T	T/T	-/-	T/T	T/T
chr02	4791766	G	T	G/G	G/G	G/G	G/G	G/G	G/G	G/G	G/G	G/G	G/G	G/G	G/G	G/G	G/G	G/G	G/G	G/G	G/G	-/-	G/G	-/-	G/G	-/-	G/G	G/G	G/G	-/-	-/-	G/G	G/G	G/G	-/-	G/G	G/G	G/G	-/-	-/-	G/G	G/G	G/G	G/T	G/G	-/-	G/G	G/G
chr02	5764635	C	T	C/C	C/C	C/C	C/C	-/-	C/C	C/C	C/C	C/C	-/-	C/C	T/T	C/C	C/C	C/C	C/C	C/C	-/-	-/-	-/-	-/-	-/-	-/-	C/C	-/-	-/-	-/-	-/-	-/-	C/C	T/T	-/-	C/C	C/C	-/-	-/-	-/-	-/-	-/-	C/C	C/C	-/-	-/-	-/-	C/C
chr02	5768248	C	T	C/C	C/C	C/C	C/C	-/-	C/C	C/C	C/C	C/C	-/-	-/-	T/T	C/C	C/C	C/C	-/-	-/-	-/-	-/-	-/-	-/-	-/-	C/C	C/C	C/C	-/-	-/-	-/-	T/T	C/C	T/T	-/-	C/C	C/C	C/C	-/-	-/-	-/-	C/C	-/-	C/C	-/-	-/-	T/T	C/C
chr02	5768496	T	C	C/C	-/-	-/-	C/C	-/-	C/C	C/C	C/C	-/-	C/C	-/-	C/C	C/C	C/C	C/C	C/C	C/C	-/-	-/-	-/-	-/-	C/C	-/-	C/C	C/C	C/C	-/-	-/-	-/-	C/C	C/C	C/C	C/C	C/C	C/C	-/-	-/-	C/C	-/-	C/C	T/C	C/C	-/-	C/C	C/C
chr02	5852214	A	T	A/A	A/A	A/A	A/A	-/-	A/A	A/A	A/A	A/A	A/A	A/A	T/T	A/A	A/A	A/A	-/-	A/A	A/A	-/-	-/-	A/A	-/-	-/-	A/A	A/A	-/-	-/-	-/-	-/-	A/A	-/-	-/-	A/A	-/-	A/A	-/-	A/A	A/A	A/A	A/A	A/A	A/A	-/-	-/-	A/A
chr02	5876757	TAA	TA	TAA/TAA	TAA/TAA	TAA/TAA	TAA/TAA	TAA/TAA	TAA/TAA	TAA/TAA	TAA/TAA	-/-	TAA/TAA	TAA/TAA	TA/TA	TAA/TAA	TAA/TAA	TAA/TAA	TAA/TAA	TAA/TAA	-/-	-/-	-/-	-/-	TAA/TAA	TAA/TAA	TAA/TAA	TAA/TAA	TAA/TAA	TAA/TAA	-/-	-/-	TAA/TAA	TA/TA	TAA/TAA	TAA/TAA	TAA/TAA	TAA/TAA	-/-	TAA/TAA	TAA/TAA	TAA/TAA	TAA/TAA	TAA/TAA	TAA/TAA	-/-	-/-	TAA/TAA
chr02	5885930	T	C	T/T	T/T	T/T	T/T	T/T	T/T	T/T	-/-	-/-	T/T	-/-	C/C	T/T	T/T	T/T	T/T	T/T	T/T	-/-	-/-	T/T	T/T	T/T	T/T	T/T	T/T	T/T	-/-	-/-	T/T	C/C	T/T	T/T	T/T	-/-	-/-	-/-	T/T	-/-	T/T	T/T	T/T	-/-	-/-	-/-
chr02	6032427	T	C	T/T	T/T	T/T	T/T	T/T	T/T	T/T	T/T	-/-	T/T	-/-	C/C	T/T	T/T	T/T	T/T	T/T	-/-	-/-	-/-	-/-	-/-	T/T	T/T	T/T	T/T	-/-	-/-	-/-	-/-	C/C	-/-	-/-	T/T	-/-	-/-	T/T	-/-	-/-	T/T	-/-	T/T	-/-	-/-	-/-
chr02	6105045	T	G	T/T	T/T	T/T	T/T	T/T	T/T	T/T	T/T	T/T	T/T	T/T	G/G	T/T	T/T	T/T	T/T	T/T	T/T	T/T	-/-	-/-	T/T	T/T	T/T	T/T	T/T	-/-	T/T	-/-	T/T	G/G	T/T	T/T	T/T	T/T	T/T	T/T	T/T	-/-	T/T	T/T	T/T	-/-	G/G	T/T
chr02	6169065	G	A	G/G	G/G	G/G	G/G	G/G	G/G	-/-	G/G	-/-	G/G	G/G	A/A	G/G	G/G	G/G	-/-	G/G	-/-	-/-	-/-	-/-	-/-	G/G	G/G	G/G	G/G	-/-	-/-	-/-	G/G	G/G	G/G	-/-	G/G	G/G	G/G	-/-	G/G	G/G	G/G	-/-	G/G	-/-	-/-	-/-
chr02	6301406	C	T	C/C	-/-	C/C	C/C	-/-	C/C	C/C	-/-	C/C	C/C	-/-	T/T	-/-	C/C	C/C	-/-	C/C	-/-	-/-	C/C	-/-	-/-	C/C	C/C	C/C	-/-	-/-	-/-	-/-	-/-	C/C	C/C	-/-	C/C	C/C	C/C	-/-	-/-	C/C	-/-	-/-	C/C	-/-	-/-	C/C
chr02	6307538	G	A	G/G	G/G	G/G	G/G	G/G	G/G	G/G	-/-	G/G	G/G	G/G	A/A	G/G	G/G	G/G	-/-	G/G	-/-	G/G	G/G	-/-	G/G	G/G	G/G	G/G	G/G	-/-	-/-	-/-	-/-	G/G	-/-	G/G	-/-	G/G	-/-	G/G	-/-	-/-	G/G	-/-	G/G	G/G	-/-	G/G
chr02	6311294	T	C	T/T	T/T	T/T	T/T	T/T	T/T	T/T	-/-	-/-	T/T	-/-	T/C	T/T	T/T	T/T	-/-	T/T	T/T	-/-	T/C	-/-	-/-	T/C	T/T	T/T	T/T	-/-	-/-	T/C	-/-	T/C	T/T	-/-	-/-	T/C	T/C	-/-	-/-	-/-	T/T	T/T	-/-	T/C	-/-	T/T
chr02	6400905	G	A	G/G	G/G	G/G	G/G	G/G	G/G	G/G	G/G	G/G	G/G	G/G	A/A	G/G	G/G	G/G	G/G	G/G	G/G	-/-	G/G	-/-	-/-	G/G	G/G	G/G	G/G	-/-	G/G	-/-	G/G	G/G	G/G	G/G	G/G	G/G	G/G	G/G	G/G	G/G	G/G	G/G	G/G	G/G	A/A	G/G
chr02	6400920	G	C	G/G	G/G	G/G	G/G	G/G	G/G	G/G	G/G	G/G	G/G	G/G	C/C	G/G	G/G	G/G	G/G	G/G	G/G	-/-	G/G	-/-	-/-	G/G	G/G	G/G	G/G	-/-	G/G	-/-	G/G	G/G	G/G	G/G	G/G	G/G	G/G	G/G	G/G	G/G	G/G	G/G	G/G	-/-	-/-	G/G
chr02	6469239	G	C	G/G	G/G	G/G	G/G	G/G	G/G	G/G	G/G	G/G	G/G	G/G	C/C	G/G	G/G	G/G	G/G	G/G	G/G	G/G	G/G	G/G	-/-	-/-	G/G	G/G	G/G	G/G	G/G	-/-	G/G	G/G	G/G	G/G	G/G	G/G	G/G	G/G	G/G	G/G	G/G	G/G	G/G	G/G	C/C	G/G
chr02	6651629	T	G	T/T	T/T	T/T	T/T	T/T	T/T	T/T	T/T	T/T	T/T	T/T	-/-	T/T	T/T	T/T	T/T	T/T	T/T	-/-	T/T	-/-	T/T	T/G	T/T	T/T	-/-	-/-	-/-	-/-	T/T	T/T	-/-	T/T	T/T	T/T	-/-	T/T	T/T	T/T	-/-	T/T	T/T	T/T	-/-	-/-
chr02	6658345	G	A	G/G	G/G	G/G	G/G	G/G	G/G	G/G	G/G	-/-	G/G	-/-	A/A	G/G	G/G	G/G	-/-	G/G	-/-	-/-	G/G	-/-	-/-	G/G	G/G	G/G	G/G	-/-	G/G	-/-	G/G	G/G	-/-	-/-	-/-	G/G	-/-	-/-	-/-	G/G	G/G	-/-	G/G	-/-	-/-	G/G
chr02	6765162	C	T	C/C	C/C	C/C	C/C	C/C	C/C	C/C	C/C	C/C	C/C	-/-	T/T	C/C	C/C	C/C	C/C	C/C	-/-	-/-	-/-	-/-	C/C	-/-	C/C	C/C	C/C	-/-	-/-	-/-	C/C	C/C	C/C	C/C	C/C	C/C	C/C	C/C	-/-	-/-	-/-	C/C	C/C	C/C	-/-	C/C
chr02	6768981	G	T	G/G	G/G	G/G	G/G	-/-	G/G	G/G	G/G	-/-	G/G	G/G	T/T	G/G	G/G	G/G	G/G	G/G	G/G	G/G	G/G	G/G	G/G	G/G	G/G	G/G	G/G	G/G	G/G	-/-	G/G	G/G	G/G	G/G	G/G	G/G	-/-	G/G	G/G	G/G	G/G	G/G	G/G	G/G	-/-	G/G
chr02	6777163	A	G	A/A	A/A	A/A	A/A	-/-	A/A	A/A	-/-	A/A	A/A	A/A	G/G	A/A	A/A	A/A	A/A	A/A	A/A	-/-	A/A	-/-	-/-	-/-	-/-	A/A	A/A	-/-	-/-	-/-	A/A	A/A	-/-	A/A	A/A	A/A	-/-	A/A	A/A	-/-	A/A	-/-	A/A	-/-	-/-	A/A
chr02	6815272	AT	A	AT/AT	AT/AT	AT/AT	AT/AT	AT/AT	AT/AT	AT/AT	AT/AT	AT/AT	AT/AT	-/-	A/A	AT/AT	AT/AT	AT/AT	AT/AT	AT/AT	-/-	-/-	-/-	-/-	AT/AT	-/-	AT/AT	AT/AT	AT/AT	-/-	AT/AT	-/-	-/-	AT/AT	AT/AT	-/-	AT/AT	-/-	-/-	-/-	-/-	-/-	AT/AT	-/-	-/-	-/-	-/-	-/-
chr02	6817912	T	G	T/T	T/T	T/T	T/T	T/T	T/T	T/T	T/T	T/T	T/T	T/T	G/G	T/T	T/T	T/T	T/T	T/T	-/-	-/-	-/-	-/-	T/T	T/T	T/T	T/T	T/T	T/T	T/T	G/G	T/T	T/T	T/T	T/T	T/T	T/T	-/-	-/-	-/-	-/-	T/T	T/T	T/T	-/-	G/G	T/T
chr02	6831876	A	G	A/A	A/A	A/A	A/A	A/A	A/A	A/A	-/-	-/-	A/A	A/A	G/G	A/A	-/-	A/A	A/A	-/-	-/-	-/-	-/-	-/-	-/-	-/-	A/A	-/-	-/-	A/A	A/A	-/-	A/A	A/A	-/-	-/-	A/A	-/-	-/-	A/A	A/A	-/-	-/-	-/-	A/A	-/-	-/-	A/A
chr02	6947889	C	T	C/C	C/C	C/C	C/C	C/C	C/C	C/C	C/C	C/C	C/C	C/C	T/T	C/C	C/C	C/C	C/C	C/C	-/-	-/-	C/C	-/-	-/-	C/C	-/-	C/C	C/C	-/-	C/C	-/-	C/C	C/C	C/C	C/C	C/C	C/C	-/-	-/-	C/C	-/-	C/C	C/C	-/-	-/-	-/-	-/-
chr02	6962997	CAAAAAA	CAAAAA	CAAAAAA/CAAAAAA	CAAAAAA/CAAAAAA	CAAAAAA/CAAAAAA	CAAAAAA/CAAAAAA	CAAAAAA/CAAAAAA	CAAAAAA/CAAAAAA	CAAAAAA/CAAAAAA	CAAAAAA/CAAAAAA	CAAAAAA/CAAAAAA	CAAAAAA/CAAAAAA	CAAAAAA/CAAAAAA	CAAAAA/CAAAAA	CAAAAAA/CAAAAAA	CAAAAAA/CAAAAAA	CAAAAAA/CAAAAAA	CAAAAAA/CAAAAAA	CAAAAAA/CAAAAAA	CAAAAAA/CAAAAAA	CAAAAAA/CAAAAAA	-/-	CAAAAAA/CAAAAAA	-/-	CAAAAAA/CAAAAAA	CAAAAAA/CAAAAAA	CAAAAAA/CAAAAAA	CAAAAAA/CAAAAAA	CAAAAAA/CAAAAAA	-/-	-/-	CAAAAAA/CAAAAAA	CAAAAAA/CAAAAAA	CAAAAAA/CAAAAAA	CAAAAAA/CAAAAAA	CAAAAAA/CAAAAAA	CAAAAAA/CAAAAAA	-/-	CAAAAAA/CAAAAAA	CAAAAAA/CAAAAAA	-/-	CAAAAAA/CAAAAAA	CAAAAAA/CAAAAAA	CAAAAAA/CAAAAAA	CAAAAAA/CAAAAAA	-/-	CAAAAAA/CAAAAAA
chr02	6974220	G	T	G/G	G/G	G/G	G/G	G/G	G/G	G/G	G/G	-/-	G/G	G/G	T/T	G/G	G/G	G/G	G/G	G/G	G/G	-/-	-/-	-/-	-/-	G/G	G/G	G/G	G/G	-/-	G/G	-/-	G/G	G/G	-/-	G/G	-/-	G/G	-/-	-/-	-/-	-/-	G/G	-/-	G/G	-/-	-/-	G/G
chr02	6974224	A	G	A/A	A/A	A/A	A/A	A/A	A/A	A/A	A/A	-/-	A/A	A/A	G/G	A/A	A/A	A/A	A/A	A/A	A/A	-/-	-/-	-/-	-/-	A/A	A/A	A/A	A/A	-/-	A/A	-/-	A/A	A/A	-/-	A/A	-/-	A/A	-/-	-/-	-/-	-/-	A/A	-/-	A/A	-/-	-/-	A/A
chr02	7024752	C	T	C/C	C/C	C/C	C/C	C/C	C/C	C/C	C/C	C/C	C/C	C/C	T/T	C/C	C/C	C/C	C/C	C/C	-/-	-/-	-/-	-/-	C/C	-/-	C/C	C/C	-/-	-/-	C/C	-/-	-/-	C/C	C/C	C/C	C/C	C/C	-/-	-/-	-/-	-/-	C/C	C/C	C/C	-/-	-/-	C/C
chr02	7116304	C	T	C/C	C/C	C/C	C/C	C/C	C/C	C/C	C/C	C/C	C/C	C/C	T/T	C/C	C/C	C/C	C/C	C/C	C/C	-/-	C/C	-/-	C/C	C/C	C/C	C/C	C/C	-/-	C/C	C/T	C/C	C/C	C/C	C/C	C/C	C/C	C/C	C/C	C/C	C/C	C/C	C/C	C/C	C/C	T/T	C/C
chr02	7186279	C	G	G/G	C/C	C/C	C/C	C/C	C/C	C/C	C/C	C/C	C/C	-/-	C/C	C/C	C/C	C/C	C/C	C/C	C/C	C/C	C/C	-/-	C/C	C/C	C/C	C/C	C/C	C/C	C/C	-/-	C/C	C/C	C/C	C/C	C/C	C/C	-/-	-/-	C/C	C/C	C/C	C/C	C/C	C/C	C/C	C/C
chr02	7186445	A	G	A/A	A/A	A/A	A/A	A/A	A/A	A/A	A/A	A/A	A/A	A/A	-/-	A/A	A/A	A/A	A/A	A/A	A/A	A/A	A/A	A/A	A/A	G/G	A/A	A/A	A/A	-/-	A/A	-/-	A/A	A/A	A/A	A/A	A/A	A/A	A/A	A/A	A/A	A/A	A/A	A/A	A/A	A/A	G/G	A/A
chr02	7186470	G	GA	GA/GA	G/G	G/G	G/G	G/G	G/G	G/G	G/G	G/G	G/G	-/-	G/G	G/G	G/G	G/G	G/G	G/G	G/G	G/G	G/G	G/G	G/G	G/G	G/G	G/G	G/G	-/-	G/G	-/-	G/G	G/G	G/G	G/G	G/G	G/G	G/G	G/G	G/G	G/G	G/G	G/G	G/G	G/G	G/G	G/G
chr02	7204619	C	T	T/T	C/C	C/C	C/C	-/-	C/C	C/C	C/C	C/C	C/C	-/-	C/C	C/C	C/C	C/C	C/C	C/C	C/C	-/-	C/C	-/-	C/C	-/-	C/C	C/C	-/-	-/-	C/C	-/-	-/-	C/C	-/-	C/C	-/-	-/-	-/-	-/-	C/C	-/-	-/-	C/C	C/C	-/-	C/C	-/-
chr02	7347644	C	T	C/C	C/C	C/C	C/C	C/C	C/C	C/C	C/C	C/C	C/C	C/C	T/T	C/C	C/C	C/C	C/C	C/C	-/-	-/-	C/C	-/-	C/C	-/-	C/C	C/C	C/C	-/-	-/-	-/-	C/C	C/C	-/-	C/C	C/C	C/C	-/-	C/C	-/-	-/-	C/C	C/C	C/C	-/-	-/-	C/C
chr02	7512993	C	T	C/C	C/C	C/C	C/C	C/C	C/C	C/C	C/C	C/C	C/C	C/C	T/T	C/C	C/C	C/C	C/C	C/C	-/-	-/-	-/-	-/-	C/C	T/T	C/C	C/C	C/C	-/-	C/C	-/-	C/C	C/C	C/C	C/C	-/-	C/C	-/-	C/C	-/-	C/C	-/-	C/C	C/C	-/-	T/T	C/C
chr02	7525874	G	C	G/G	G/G	G/G	G/G	G/G	G/G	G/G	G/G	-/-	G/G	G/G	C/C	G/G	G/G	G/G	G/G	G/G	G/G	G/G	-/-	G/G	G/G	-/-	G/G	G/G	G/G	-/-	G/G	-/-	G/G	G/G	G/G	G/G	G/G	G/G	-/-	G/G	G/G	-/-	G/G	G/G	G/G	-/-	-/-	G/G
chr02	7564716	G	A	G/G	G/G	G/G	G/G	G/G	G/G	G/G	G/G	-/-	G/G	G/G	A/A	G/G	G/G	G/G	G/G	G/G	G/G	-/-	-/-	-/-	-/-	-/-	G/G	G/G	G/G	-/-	G/G	-/-	G/G	G/G	G/G	G/G	G/G	G/G	-/-	-/-	G/G	-/-	G/G	G/G	G/G	-/-	-/-	-/-
chr02	7582504	G	T	G/G	G/G	G/G	G/G	G/G	G/G	G/G	G/G	G/G	G/G	G/G	T/T	G/G	G/G	G/G	G/G	G/G	G/G	-/-	G/G	G/G	-/-	T/T	G/G	G/G	G/G	G/G	G/G	T/T	G/G	G/G	G/G	G/G	G/G	G/G	-/-	G/G	G/G	G/G	G/G	G/G	G/G	-/-	T/T	G/G
chr02	7586187	G	A	G/G	G/G	G/G	G/G	G/G	G/G	G/G	G/G	G/G	G/G	G/G	A/A	G/G	G/G	G/G	-/-	G/G	G/G	-/-	-/-	-/-	-/-	-/-	G/G	G/G	-/-	-/-	-/-	-/-	G/G	G/G	G/G	G/G	-/-	G/G	-/-	G/G	G/G	G/G	G/G	-/-	G/G	-/-	G/A	-/-
chr02	7700841	T	C	T/T	T/T	T/T	T/T	-/-	T/T	T/T	T/T	-/-	T/T	-/-	C/C	T/T	T/T	T/T	-/-	T/T	-/-	T/T	T/T	-/-	T/T	-/-	T/T	T/T	T/T	-/-	T/T	-/-	T/T	T/T	T/T	T/T	T/T	T/T	-/-	-/-	-/-	-/-	T/T	T/T	T/T	-/-	-/-	-/-
chr02	7701007	G	A	G/G	G/G	G/G	G/G	G/G	G/G	G/G	G/G	G/G	G/G	-/-	A/A	G/G	G/G	G/G	G/G	G/G	G/G	-/-	G/G	-/-	G/G	-/-	G/G	G/G	G/G	-/-	G/G	-/-	G/G	G/G	-/-	G/G	G/G	G/G	-/-	G/G	-/-	-/-	G/G	G/G	G/G	-/-	-/-	-/-
chr02	7777214	C	T	C/C	C/C	C/C	C/C	C/C	C/C	C/C	C/C	-/-	C/C	C/C	T/T	C/C	C/C	C/C	C/C	C/C	C/C	C/C	C/C	C/C	C/C	-/-	C/C	C/C	C/C	-/-	C/C	-/-	C/C	C/C	C/C	C/C	C/C	C/C	-/-	C/C	C/C	C/C	C/C	C/C	C/C	-/-	-/-	C/C
chr02	7790453	G	A	G/G	G/G	G/G	G/G	G/G	G/G	G/G	G/G	G/G	G/G	G/G	A/A	G/G	G/G	G/G	G/G	G/G	G/G	-/-	G/G	G/G	G/G	-/-	G/G	G/G	G/G	-/-	G/G	-/-	G/G	G/G	G/G	G/G	G/G	G/G	-/-	G/G	-/-	G/G	G/G	G/G	G/G	G/G	A/A	G/G
chr02	7790486	G	A	G/G	G/G	G/G	G/G	G/G	G/G	G/G	G/G	G/G	G/G	G/G	A/A	G/G	G/G	G/G	G/G	G/G	G/G	-/-	G/G	G/G	G/G	-/-	G/G	G/G	G/G	-/-	G/G	-/-	G/G	G/G	G/G	G/G	G/G	G/G	-/-	G/G	-/-	G/G	G/G	G/G	G/G	G/G	A/A	G/G
chr02	7808246	C	T	C/C	C/C	C/C	C/C	C/C	C/C	C/C	C/C	C/C	-/-	C/C	T/T	C/C	-/-	C/C	-/-	C/C	-/-	-/-	-/-	-/-	C/C	-/-	C/C	C/C	C/C	-/-	C/C	-/-	-/-	C/C	C/C	C/C	-/-	C/C	-/-	C/C	C/C	C/C	C/C	C/C	-/-	-/-	-/-	-/-
chr02	7808473	A	G	A/A	A/A	A/A	A/A	A/A	A/A	A/A	A/A	A/A	A/A	A/A	G/G	A/A	A/A	A/A	A/A	A/A	A/A	A/A	A/A	-/-	A/A	-/-	A/A	-/-	A/A	-/-	A/A	-/-	A/A	A/A	A/A	A/A	A/A	A/A	A/A	A/A	-/-	A/A	A/A	A/A	A/A	A/A	-/-	A/A
chr02	7808487	C	T	C/C	C/C	C/C	C/C	C/C	C/C	C/C	C/C	C/C	C/C	C/C	T/T	C/C	C/C	C/C	C/C	C/C	C/C	C/C	C/C	-/-	C/C	-/-	C/C	-/-	C/C	-/-	C/C	-/-	C/C	C/C	C/C	C/C	C/C	C/C	C/C	C/C	-/-	C/C	C/C	C/C	C/C	C/C	-/-	C/C
chr02	7858155	G	A	G/G	G/G	G/G	G/G	G/G	G/G	G/G	G/G	G/G	G/G	G/G	-/-	G/G	G/G	G/G	G/G	G/G	G/G	-/-	G/G	G/G	-/-	G/A	G/G	G/G	G/G	G/G	G/G	G/G	G/G	G/G	G/G	G/G	G/G	G/G	-/-	-/-	-/-	G/G	G/G	G/G	G/G	G/G	G/A	G/G
chr02	7881255	T	C	T/T	T/T	T/T	T/T	T/T	T/T	T/T	T/T	-/-	-/-	-/-	C/C	T/T	T/T	T/T	T/T	T/T	-/-	T/T	-/-	-/-	-/-	C/C	T/T	T/T	T/T	-/-	-/-	-/-	-/-	T/T	T/T	T/T	T/T	-/-	-/-	-/-	T/T	-/-	T/T	T/T	T/T	-/-	C/C	T/T
chr02	7883382	A	T	A/A	A/A	A/A	A/A	A/A	A/A	A/A	A/A	-/-	A/A	-/-	T/T	A/A	A/A	A/A	A/A	A/A	A/A	-/-	-/-	-/-	-/-	-/-	A/A	A/A	A/A	A/A	-/-	-/-	A/A	A/A	-/-	A/A	A/A	-/-	-/-	-/-	A/A	-/-	A/A	A/A	A/A	-/-	-/-	-/-
chr02	7891309	C	T	C/C	C/C	C/C	C/C	C/C	C/C	C/C	C/C	C/C	C/C	-/-	T/T	C/C	C/C	C/C	-/-	C/C	-/-	-/-	-/-	-/-	-/-	T/T	C/C	C/C	-/-	-/-	-/-	-/-	C/C	C/C	-/-	C/C	-/-	C/C	-/-	-/-	-/-	-/-	C/C	-/-	-/-	-/-	T/T	-/-
chr02	8009026	CAT	C	CAT/CAT	CAT/CAT	CAT/CAT	CAT/CAT	CAT/CAT	CAT/CAT	CAT/CAT	CAT/CAT	CAT/CAT	CAT/CAT	CAT/CAT	C/C	CAT/CAT	CAT/CAT	CAT/CAT	CAT/CAT	CAT/CAT	CAT/CAT	-/-	CAT/CAT	-/-	-/-	-/-	CAT/CAT	CAT/CAT	CAT/CAT	-/-	-/-	-/-	CAT/CAT	CAT/CAT	CAT/CAT	CAT/CAT	CAT/CAT	CAT/CAT	-/-	-/-	CAT/CAT	-/-	CAT/CAT	CAT/CAT	CAT/CAT	CAT/CAT	-/-	CAT/CAT
chr02	8198091	C	T	C/C	C/C	C/C	C/C	C/C	C/C	C/C	C/C	C/C	C/C	C/C	T/T	C/C	C/C	C/C	C/C	-/-	C/C	-/-	-/-	-/-	-/-	-/-	C/C	C/C	C/C	-/-	-/-	C/T	C/C	C/C	-/-	C/C	C/C	C/C	-/-	-/-	-/-	C/C	C/C	-/-	C/C	-/-	-/-	C/C
chr02	8257148	A	G	A/A	A/A	A/A	A/A	A/A	A/A	A/A	A/A	A/A	A/A	A/A	G/G	A/A	A/A	A/A	A/A	A/A	A/A	-/-	-/-	-/-	A/A	A/G	A/A	A/A	A/A	-/-	A/A	-/-	A/A	A/A	A/A	A/A	A/A	A/A	A/A	A/A	A/A	-/-	A/A	A/A	A/A	-/-	-/-	A/A
chr02	8261513	A	G	A/A	-/-	A/A	A/A	A/A	A/A	A/A	A/A	A/A	-/-	A/A	G/G	A/A	A/A	A/A	-/-	A/A	-/-	-/-	-/-	-/-	-/-	-/-	A/A	-/-	A/A	-/-	-/-	A/G	A/A	A/A	A/A	A/A	A/A	A/A	-/-	-/-	-/-	-/-	A/A	-/-	-/-	-/-	-/-	-/-
chr02	8487395	C	T	C/C	C/C	C/C	C/C	C/C	C/C	C/C	C/C	-/-	-/-	-/-	C/C	C/C	C/C	C/C	-/-	C/C	-/-	C/C	-/-	-/-	-/-	-/-	C/C	C/C	-/-	-/-	C/C	-/-	C/C	C/C	-/-	C/T	C/C	-/-	-/-	-/-	-/-	-/-	C/C	-/-	-/-	-/-	-/-	C/C
chr02	8495355	A	G	A/A	A/A	A/A	A/A	A/A	A/A	A/A	A/A	-/-	A/A	-/-	G/G	A/A	A/A	A/A	A/A	A/A	A/A	A/A	A/A	A/A	A/A	-/-	A/A	-/-	A/A	-/-	A/A	-/-	A/A	A/A	-/-	A/A	A/A	A/A	-/-	-/-	-/-	-/-	A/A	A/A	A/A	-/-	G/G	A/A
chr02	8605841	C	T	C/C	-/-	C/C	C/C	C/C	C/C	C/C	C/C	C/C	C/C	C/C	T/T	C/C	C/C	C/C	-/-	C/C	-/-	-/-	C/C	-/-	C/C	-/-	C/C	C/C	-/-	-/-	-/-	-/-	C/C	C/C	-/-	C/C	C/C	C/C	-/-	-/-	C/C	C/C	C/C	-/-	C/C	-/-	-/-	C/C
chr02	8608928	A	G	A/A	A/A	A/A	A/A	-/-	A/A	A/A	A/A	-/-	-/-	A/A	G/G	A/A	A/A	A/A	A/A	A/A	-/-	-/-	-/-	-/-	-/-	-/-	A/A	A/A	-/-	-/-	-/-	-/-	-/-	A/A	-/-	A/A	A/A	-/-	-/-	-/-	-/-	-/-	A/A	A/A	-/-	-/-	G/G	A/A
chr02	8609366	C	T	C/C	C/C	C/C	C/C	C/C	C/C	C/C	C/C	C/C	C/C	C/C	T/T	C/C	C/C	C/C	C/C	C/C	C/C	C/C	C/C	C/C	-/-	-/-	C/C	C/C	C/C	-/-	C/C	-/-	C/C	C/C	-/-	C/C	C/C	C/C	C/C	C/C	C/C	C/C	C/C	C/C	C/C	-/-	-/-	C/C
chr02	8641351	T	G	T/T	T/T	T/T	T/T	T/T	T/T	T/T	T/T	-/-	T/T	-/-	G/G	T/T	T/T	T/T	-/-	T/T	T/T	-/-	-/-	-/-	-/-	-/-	T/T	T/T	T/T	-/-	-/-	-/-	-/-	T/T	-/-	T/T	-/-	-/-	-/-	-/-	T/T	T/T	T/T	-/-	-/-	-/-	-/-	-/-
chr02	8688518	G	A	G/G	G/G	G/G	G/G	-/-	G/G	G/G	G/G	G/G	G/A	G/G	G/G	G/G	G/G	G/G	G/G	-/-	G/G	-/-	G/G	-/-	-/-	G/G	G/G	G/G	G/A	-/-	-/-	G/G	G/G	G/G	G/G	G/G	G/G	G/G	-/-	G/G	-/-	-/-	G/G	-/-	G/G	-/-	G/G	G/G
chr02	8756719	T	C	T/T	-/-	T/T	T/T	-/-	T/T	T/T	T/T	-/-	T/T	-/-	C/C	T/T	-/-	T/T	T/T	T/T	T/T	-/-	-/-	-/-	T/T	-/-	T/T	T/T	-/-	T/T	T/T	-/-	T/T	T/T	-/-	T/T	-/-	-/-	-/-	T/T	-/-	-/-	T/T	-/-	T/T	T/T	-/-	T/T
chr02	8858797	GT	GTT	GT/GT	GT/GT	GT/GT	GT/GT	GT/GT	GT/GT	GT/GT	GT/GT	-/-	GT/GT	GT/GT	GT/GT	GT/GT	GT/GT	GT/GT	GT/GT	GT/GT	GT/GT	GT/GT	GT/GTT	-/-	-/-	GT/GT	GT/GT	GT/GT	GT/GT	-/-	-/-	GT/GT	GT/GT	GT/GT	-/-	GT/GT	GT/GT	GT/GT	-/-	GT/GT	-/-	GT/GT	GT/GT	GT/GT	GT/GT	-/-	GT/GTT	GT/GT
chr02	8909086	T	C	T/T	T/T	T/T	T/T	T/T	T/T	T/T	T/T	T/T	T/T	T/T	C/C	T/T	T/T	T/T	T/T	T/T	T/T	-/-	T/T	-/-	T/T	C/C	T/T	T/T	T/T	T/T	-/-	T/T	T/T	T/T	T/T	T/T	T/T	T/T	-/-	T/T	T/T	T/T	T/T	T/T	T/T	T/T	T/T	T/T
chr02	8909091	A	G	A/A	A/A	G/G	G/G	A/A	G/G	G/G	-/-	G/G	A/A	A/A	G/G	-/-	G/G	G/G	G/G	G/G	-/-	-/-	-/-	-/-	A/A	G/G	G/G	A/A	G/G	-/-	-/-	-/-	-/-	G/G	-/-	G/G	A/A	G/G	-/-	-/-	-/-	-/-	G/G	-/-	A/A	-/-	-/-	G/G
chr02	8909287	G	A	G/G	G/G	-/-	-/-	G/G	G/G	G/G	-/-	-/-	G/G	G/G	A/A	G/G	G/G	-/-	G/G	G/G	-/-	-/-	-/-	-/-	-/-	A/A	G/G	G/G	-/-	-/-	-/-	-/-	-/-	G/G	G/G	G/G	G/G	-/-	-/-	G/G	-/-	G/G	-/-	G/G	G/G	-/-	-/-	-/-
chr02	8924213	A	G	A/A	A/A	G/G	G/G	A/A	G/G	G/G	G/G	G/G	A/A	A/A	G/G	G/G	G/G	G/G	G/G	G/G	A/A	-/-	-/-	-/-	-/-	G/G	G/G	A/A	G/G	-/-	G/G	G/G	G/G	G/G	G/G	G/G	A/A	G/G	-/-	A/A	G/G	A/A	G/G	A/A	A/A	-/-	G/G	G/G
chr02	8948851	C	T	C/C	C/C	C/C	C/C	C/C	C/C	C/C	C/C	C/C	C/C	C/C	T/T	C/C	C/C	C/C	C/C	C/C	C/C	C/C	C/C	-/-	C/C	T/T	C/C	C/C	C/C	-/-	C/C	C/C	C/C	C/C	-/-	C/C	C/C	C/C	C/C	-/-	C/C	C/C	C/C	C/C	C/C	-/-	C/C	C/C
chr02	8948863	C	T	C/C	C/C	C/C	C/C	C/C	C/C	C/C	C/C	C/C	C/C	C/C	T/T	C/C	C/C	C/C	C/C	C/C	C/C	C/C	C/C	-/-	C/C	-/-	C/C	C/C	C/C	-/-	C/C	C/C	C/C	C/C	-/-	C/C	C/C	C/C	C/C	-/-	C/C	C/C	C/C	C/C	C/C	-/-	C/C	C/C
chr02	8956929	C	T	C/C	T/T	T/T	T/T	T/T	T/T	T/T	T/T	T/T	T/T	-/-	-/-	T/T	T/T	T/T	T/T	T/T	T/T	-/-	-/-	-/-	-/-	-/-	T/T	T/T	T/T	-/-	T/T	T/T	T/T	T/T	T/T	T/T	C/C	T/T	-/-	T/T	T/T	-/-	T/T	-/-	-/-	-/-	T/T	-/-
chr02	8973955	G	A	G/G	G/G	G/G	G/G	G/G	G/G	G/G	G/G	G/G	G/G	G/G	A/A	G/G	G/G	G/G	G/G	G/G	G/G	-/-	G/G	G/G	-/-	-/-	G/G	G/G	G/G	G/G	G/G	-/-	G/G	G/G	-/-	G/G	G/G	G/G	-/-	G/G	G/G	G/G	G/G	G/G	G/G	-/-	G/G	G/G
chr02	9038324	C	T	C/C	C/C	C/C	C/C	C/C	C/C	C/C	C/C	-/-	C/C	-/-	T/T	C/C	C/C	C/C	C/C	C/C	-/-	-/-	-/-	-/-	-/-	-/-	C/C	-/-	C/C	-/-	C/C	-/-	-/-	C/C	-/-	C/C	C/C	-/-	-/-	-/-	-/-	-/-	C/C	-/-	C/C	-/-	C/C	C/C
chr02	9046064	T	C	T/T	T/T	T/T	T/T	T/T	T/T	T/T	T/T	T/T	T/T	T/T	C/C	T/T	T/T	T/T	T/T	T/T	T/T	-/-	-/-	-/-	-/-	-/-	T/T	T/T	T/T	-/-	T/T	-/-	T/T	T/T	T/T	T/T	T/T	T/T	-/-	T/T	T/T	T/T	T/T	T/T	T/T	T/T	T/T	T/T
chr02	9106588	C	A	C/C	C/C	C/C	C/C	C/C	C/C	C/C	C/C	C/C	C/C	C/C	A/A	C/C	C/C	C/C	C/C	C/C	C/C	-/-	C/C	-/-	-/-	-/-	C/C	C/C	C/C	-/-	-/-	-/-	C/C	C/C	C/C	C/C	C/C	C/C	-/-	C/C	C/C	C/C	C/C	-/-	C/C	-/-	C/C	C/C
chr02	9391109	T	G	T/T	T/T	T/T	T/T	T/T	T/T	T/T	T/T	-/-	-/-	-/-	G/G	T/T	T/T	T/T	T/T	T/T	T/T	-/-	T/T	-/-	-/-	-/-	T/T	T/T	-/-	T/T	-/-	-/-	T/T	T/T	T/T	T/T	-/-	T/T	-/-	T/T	-/-	-/-	T/T	T/T	T/T	-/-	T/T	T/T
chr02	9454222	CGA	CGAGA	CGA/CGA	CGA/CGA	CGA/CGA	CGA/CGA	CGA/CGA	CGA/CGA	CGA/CGA	CGA/CGA	CGA/CGA	CGA/CGA	CGA/CGA	CGAGA/CGAGA	CGA/CGA	CGA/CGA	CGA/CGA	CGA/CGA	CGA/CGA	CGA/CGA	CGA/CGA	CGA/CGA	-/-	CGA/CGA	-/-	CGA/CGA	CGA/CGA	CGA/CGA	CGA/CGA	CGA/CGA	CGA/CGA	CGA/CGA	CGA/CGA	CGA/CGA	CGA/CGA	CGA/CGA	CGA/CGA	-/-	-/-	CGA/CGA	-/-	CGA/CGA	CGA/CGA	CGA/CGA	CGA/CGA	CGA/CGA	CGA/CGA
chr02	9457989	T	C	T/T	T/T	T/T	T/T	-/-	T/T	T/T	T/T	-/-	T/T	-/-	C/C	T/T	T/T	T/T	-/-	T/T	T/T	-/-	-/-	T/T	T/T	-/-	T/T	T/T	-/-	-/-	T/T	-/-	T/T	T/T	-/-	T/T	-/-	T/T	-/-	-/-	-/-	T/T	T/T	T/T	T/T	-/-	T/T	T/T
chr02	9458181	C	A	C/C	C/C	C/C	C/C	C/C	C/C	C/C	C/C	-/-	C/C	-/-	A/A	C/C	C/C	C/C	C/C	C/C	C/C	-/-	C/C	C/C	-/-	-/-	C/C	C/C	C/C	-/-	-/-	-/-	C/C	C/C	-/-	C/C	-/-	C/C	-/-	-/-	C/C	-/-	C/C	C/C	C/C	C/C	C/C	C/C
chr02	9480603	T	C	-/-	C/C	C/C	C/C	C/C	C/C	C/C	C/C	-/-	C/C	T/C	-/-	C/C	C/C	C/C	C/C	C/C	-/-	-/-	C/C	-/-	C/C	-/-	C/C	C/C	C/C	C/C	C/C	-/-	-/-	C/C	C/C	C/C	-/-	C/C	-/-	C/C	C/C	C/C	C/C	-/-	-/-	C/C	C/C	C/C
chr02	9487252	C	T	C/C	C/C	-/-	C/C	C/C	C/C	-/-	C/C	C/C	C/C	C/C	T/T	C/C	C/C	C/C	C/C	C/C	-/-	-/-	-/-	-/-	-/-	-/-	C/C	-/-	C/C	-/-	-/-	-/-	C/C	C/C	C/C	C/C	-/-	C/C	-/-	-/-	C/C	C/C	C/C	C/C	C/C	-/-	C/C	-/-
chr02	9551943	C	CCA	C/C	C/C	C/C	C/C	C/C	C/C	C/C	C/C	C/C	C/C	C/C	CCA/CCA	C/C	C/C	C/C	C/C	C/C	C/C	C/C	C/C	C/C	C/C	CCA/CCA	C/C	C/C	C/C	C/C	C/C	C/C	C/C	C/C	C/C	C/C	C/C	C/C	C/C	C/C	C/C	C/C	C/C	C/C	C/C	C/C	C/C	C/C
chr02	9599210	A	G	A/A	A/A	A/A	A/A	-/-	A/A	A/A	-/-	-/-	-/-	-/-	A/G	A/A	A/A	A/A	A/A	A/A	A/A	-/-	-/-	A/A	-/-	A/A	A/A	-/-	A/A	A/A	A/A	-/-	A/A	A/A	-/-	-/-	A/A	A/A	-/-	-/-	A/A	-/-	A/A	A/A	-/-	-/-	-/-	A/A
chr02	9599216	C	T	C/C	C/C	C/C	C/C	-/-	C/C	C/C	-/-	-/-	-/-	-/-	C/T	C/C	C/C	C/C	C/C	C/C	C/C	-/-	-/-	C/C	-/-	-/-	C/C	-/-	C/C	C/C	C/C	-/-	C/C	C/C	-/-	-/-	C/C	C/C	-/-	-/-	C/C	-/-	C/C	C/C	-/-	-/-	-/-	C/C
chr02	9618058	CT	C	CT/CT	CT/CT	CT/CT	CT/CT	CT/CT	CT/CT	CT/CT	CT/CT	CT/CT	CT/CT	CT/CT	C/C	CT/CT	CT/CT	CT/CT	CT/CT	CT/CT	-/-	-/-	CT/CT	-/-	-/-	-/-	CT/CT	-/-	CT/CT	-/-	CT/CT	CT/CT	CT/CT	CT/CT	CT/CT	CT/CT	CT/CT	CT/CT	CT/CT	CT/CT	-/-	-/-	CT/CT	CT/CT	CT/CT	-/-	CT/CT	CT/CT
chr02	9626748	T	C	T/T	-/-	-/-	T/T	T/T	T/T	T/T	T/T	-/-	T/T	T/T	C/C	-/-	T/T	T/T	-/-	T/T	-/-	-/-	-/-	-/-	T/T	-/-	T/T	-/-	T/T	-/-	-/-	T/T	-/-	T/T	T/T	T/T	-/-	T/T	-/-	T/T	-/-	-/-	-/-	T/T	-/-	T/T	T/T	T/T
chr02	9626762	A	G	A/A	-/-	-/-	A/A	A/A	A/A	A/A	A/A	-/-	A/A	A/A	G/G	-/-	A/A	A/A	-/-	A/A	-/-	-/-	-/-	-/-	A/A	-/-	A/A	-/-	A/A	-/-	-/-	A/A	-/-	A/A	A/A	A/A	-/-	A/A	-/-	A/A	-/-	-/-	-/-	A/A	-/-	A/A	A/A	A/A
chr02	9674998	C	T	C/C	C/C	C/C	C/C	C/C	C/C	C/C	C/C	C/C	C/C	C/C	-/-	C/C	C/C	C/C	C/C	C/C	-/-	-/-	-/-	-/-	C/C	-/-	C/C	-/-	C/C	C/C	C/C	C/T	C/C	C/C	-/-	C/C	C/C	C/C	-/-	C/C	C/C	C/C	C/C	C/C	-/-	-/-	C/T	C/C
chr02	9684403	C	T	C/C	C/C	C/C	C/C	C/C	C/C	C/C	C/C	C/C	C/C	C/C	-/-	C/C	C/C	C/C	C/C	C/C	-/-	-/-	C/C	C/C	-/-	-/-	C/C	C/C	C/C	-/-	C/C	-/-	C/C	C/C	-/-	C/C	C/C	C/C	-/-	-/-	C/C	-/-	C/C	C/C	C/C	-/-	T/T	C/C
chr02	9838482	G	A	G/G	G/G	G/G	G/G	G/G	G/G	G/G	G/G	G/G	G/G	G/G	G/G	G/G	G/G	G/G	G/G	G/G	G/G	G/G	G/G	-/-	-/-	G/G	G/G	G/G	G/G	G/G	G/G	-/-	G/G	G/G	-/-	G/G	G/G	G/G	G/G	G/G	G/G	G/G	G/G	G/G	G/G	G/G	A/A	G/G
chr02	9895025	G	A	G/G	G/G	G/G	G/G	G/G	G/G	-/-	G/G	-/-	-/-	-/-	A/A	G/G	G/G	-/-	G/G	G/G	-/-	-/-	-/-	-/-	-/-	-/-	G/G	G/G	-/-	-/-	-/-	-/-	G/G	G/G	G/G	-/-	-/-	G/G	-/-	-/-	-/-	-/-	G/G	G/G	G/G	-/-	G/G	G/G
chr02	9915731	C	T	C/C	C/C	C/C	C/C	C/C	C/C	C/C	C/C	C/C	C/C	C/C	T/T	C/C	C/C	C/C	C/C	C/C	C/C	-/-	-/-	-/-	C/C	-/-	C/C	C/C	C/C	-/-	C/C	-/-	C/C	C/C	C/C	-/-	C/C	C/C	-/-	C/C	C/C	-/-	-/-	C/C	C/C	C/C	C/C	-/-
chr02	9926315	C	T	C/C	C/C	C/C	C/C	C/C	C/C	C/C	C/C	C/C	C/C	C/C	T/T	C/C	C/C	C/C	C/C	C/C	C/C	-/-	C/C	-/-	C/C	-/-	C/C	C/C	C/C	-/-	C/C	C/C	C/C	C/C	C/C	C/C	C/C	C/C	-/-	C/C	C/C	C/C	C/C	C/C	C/C	-/-	C/C	C/C
chr02	9985577	G	A	G/G	G/G	G/G	G/G	G/G	G/G	G/G	G/G	-/-	G/G	G/G	A/A	G/G	G/G	G/G	-/-	G/G	-/-	G/G	-/-	-/-	-/-	-/-	G/G	G/G	G/G	-/-	-/-	-/-	-/-	G/G	-/-	G/G	G/G	G/G	G/G	-/-	-/-	-/-	-/-	G/G	G/G	-/-	-/-	-/-
chr02	10057356	T	C	C/C	C/C	C/C	C/C	C/C	C/C	C/C	C/C	C/C	C/C	C/C	C/C	C/C	C/C	C/C	C/C	C/C	C/C	C/C	C/C	C/C	C/C	C/C	C/C	C/C	C/C	-/-	C/C	C/C	C/C	C/C	C/C	C/C	T/T	C/C	-/-	C/C	C/C	C/C	C/C	T/C	T/T	C/C	C/C	C/C
chr02	10070496	T	C	C/C	C/C	-/-	C/C	-/-	C/C	C/C	C/C	-/-	C/C	-/-	-/-	C/C	C/C	C/C	C/C	C/C	-/-	-/-	-/-	-/-	-/-	-/-	C/C	C/C	C/C	C/C	C/C	-/-	C/C	C/C	-/-	C/C	T/T	C/C	-/-	-/-	C/C	-/-	C/C	-/-	-/-	-/-	C/C	C/C
chr02	10072687	GT	GTT	GTT/GTT	GTT/GTT	GTT/GTT	GTT/GTT	GTT/GTT	GTT/GTT	GTT/GTT	GTT/GTT	GTT/GTT	GTT/GTT	GTT/GTT	GT/GT	GTT/GTT	GTT/GTT	GTT/GTT	GTT/GTT	GTT/GTT	-/-	-/-	GTT/GTT	-/-	-/-	-/-	GTT/GTT	GTT/GTT	GTT/GTT	-/-	-/-	-/-	GTT/GTT	GTT/GTT	-/-	-/-	-/-	-/-	-/-	GTT/GTT	-/-	-/-	GTT/GTT	GTT/GTT	-/-	GTT/GTT	-/-	GTT/GTT
chr02	10072712	T	C	T/T	T/T	T/T	T/T	T/T	T/T	T/T	T/T	T/T	T/T	T/T	C/C	T/T	T/T	T/T	T/T	T/T	-/-	-/-	-/-	-/-	-/-	-/-	T/T	T/T	T/T	-/-	-/-	-/-	T/T	T/T	-/-	-/-	-/-	-/-	-/-	T/T	-/-	-/-	T/T	T/T	-/-	T/T	-/-	T/T
chr02	10165946	T	G	T/T	T/T	T/T	T/T	T/T	T/T	T/T	T/T	T/T	T/T	T/T	G/G	T/T	T/T	T/T	T/T	T/T	T/T	T/T	T/T	-/-	T/T	-/-	T/T	T/T	T/T	-/-	T/T	T/T	T/T	T/T	T/T	T/T	T/T	T/T	T/T	T/T	T/T	T/T	T/T	T/T	T/T	-/-	T/T	T/T
chr02	10166167	T	C	T/T	T/T	T/T	T/T	T/T	T/T	T/T	T/T	T/T	T/T	T/T	C/C	T/T	T/T	T/T	T/T	T/T	T/T	-/-	T/T	-/-	T/T	-/-	T/T	T/T	T/T	-/-	T/T	T/T	T/T	T/T	T/T	T/T	T/T	T/T	-/-	T/T	-/-	-/-	T/T	T/T	T/T	-/-	T/T	T/T
chr02	10197375	T	C	T/T	T/T	T/T	T/T	T/T	T/T	T/T	T/T	T/T	T/T	T/T	C/C	T/T	T/T	T/T	T/T	T/T	T/T	T/T	T/T	T/T	T/T	-/-	T/T	T/T	T/T	-/-	T/T	T/T	T/T	T/T	T/T	T/T	T/T	T/T	T/T	T/T	T/T	T/T	T/T	T/T	T/T	T/T	T/T	T/T
chr02	10197557	T	C	T/T	T/T	T/T	T/T	T/T	T/T	T/T	T/T	T/T	T/T	T/T	C/C	T/T	T/T	T/T	T/T	T/T	T/T	T/T	T/T	T/T	T/T	C/C	T/T	T/T	T/T	T/T	T/T	T/T	T/T	T/T	T/T	T/T	T/T	T/T	T/T	T/T	T/T	T/T	T/T	T/T	T/T	T/T	T/T	T/T
chr02	10201166	T	C	T/T	T/T	T/T	T/T	T/T	T/T	T/T	T/T	T/T	T/T	-/-	C/C	T/T	T/T	T/T	T/T	T/T	-/-	-/-	-/-	-/-	-/-	-/-	T/T	T/T	-/-	-/-	-/-	-/-	T/T	T/T	-/-	-/-	T/T	T/T	-/-	T/T	-/-	-/-	T/T	-/-	T/T	T/T	-/-	T/T
chr02	10262708	T	C	T/T	T/T	T/T	T/T	T/T	T/T	T/T	T/T	-/-	T/T	T/T	C/C	T/T	T/T	T/T	T/T	T/T	T/T	-/-	-/-	-/-	-/-	-/-	T/T	T/T	T/T	-/-	T/T	-/-	T/T	T/T	-/-	T/T	T/T	T/T	T/T	T/T	T/T	T/T	T/T	T/T	T/T	-/-	T/T	T/T
chr02	10321787	G	A	G/G	G/G	G/G	G/G	G/G	G/G	G/G	G/G	G/G	G/G	G/G	A/A	G/G	G/G	G/G	G/G	G/G	-/-	G/G	-/-	-/-	G/G	-/-	-/-	G/G	G/G	-/-	-/-	G/G	G/G	G/G	G/G	G/G	G/G	-/-	-/-	-/-	G/G	G/G	G/G	-/-	G/G	-/-	G/G	G/G
chr02	10341689	A	T	A/A	A/A	A/A	A/A	A/A	A/A	A/A	A/A	-/-	A/A	-/-	T/T	A/A	A/A	A/A	-/-	A/A	A/A	-/-	A/A	-/-	-/-	-/-	A/A	A/A	A/A	-/-	-/-	A/A	A/A	A/A	-/-	-/-	A/A	A/A	A/A	-/-	-/-	-/-	A/A	-/-	A/A	-/-	A/A	-/-
chr02	10371651	T	G	T/T	T/T	T/T	T/T	T/T	T/T	T/T	T/T	T/T	T/T	T/T	G/G	T/T	T/T	T/T	T/T	T/T	T/T	-/-	T/T	-/-	-/-	G/G	T/T	T/T	T/T	-/-	T/T	T/T	T/T	T/T	T/T	T/T	T/T	T/T	-/-	T/T	T/T	T/T	T/T	T/T	T/T	-/-	T/T	T/T
chr02	10419767	C	T	C/C	C/C	C/C	C/C	C/C	C/C	C/C	C/C	-/-	C/C	C/C	T/T	C/C	C/C	C/C	C/C	-/-	-/-	-/-	-/-	-/-	C/C	-/-	C/C	C/C	-/-	-/-	-/-	-/-	-/-	C/C	C/C	C/C	C/C	C/C	-/-	-/-	-/-	C/C	-/-	-/-	-/-	-/-	C/C	-/-
chr02	10700953	T	G	T/T	T/T	T/T	T/T	T/T	T/T	T/T	T/T	T/T	T/T	T/T	G/G	T/T	T/T	T/T	T/T	T/T	T/T	-/-	-/-	-/-	-/-	-/-	T/T	T/T	T/T	-/-	T/T	-/-	T/T	T/T	T/T	T/T	T/T	T/T	-/-	T/T	-/-	T/T	T/T	T/T	T/T	-/-	T/T	T/T
chr02	10871932	C	T	C/C	C/C	C/C	C/C	C/C	C/C	C/C	C/C	-/-	-/-	C/C	T/T	C/C	C/C	C/C	C/C	C/C	C/C	-/-	-/-	-/-	-/-	-/-	-/-	-/-	C/C	-/-	-/-	C/C	C/C	C/C	C/C	C/C	-/-	-/-	-/-	-/-	C/C	-/-	C/C	-/-	-/-	-/-	-/-	-/-
chr02	10898302	C	T	C/C	C/C	C/C	C/C	C/C	C/C	C/C	C/C	C/C	-/-	-/-	T/T	C/C	C/C	C/C	C/C	C/C	C/C	-/-	-/-	-/-	-/-	-/-	C/C	C/C	C/C	C/C	-/-	-/-	C/C	C/C	C/C	C/C	C/C	C/C	-/-	C/C	C/C	C/C	C/C	-/-	C/C	-/-	C/C	C/C
chr02	10913911	T	C	T/T	T/T	T/T	T/T	-/-	T/T	T/T	T/T	-/-	T/T	T/T	T/C	T/T	T/T	T/T	T/T	T/T	T/T	T/T	-/-	-/-	-/-	T/C	T/T	T/T	T/T	-/-	-/-	-/-	T/T	T/T	T/T	T/T	T/T	T/T	-/-	T/T	-/-	-/-	-/-	T/T	T/T	-/-	T/T	T/T
chr02	10922864	C	T	-/-	C/C	C/C	-/-	C/C	-/-	C/C	C/C	-/-	-/-	-/-	T/T	C/C	C/C	C/C	C/C	C/C	-/-	-/-	-/-	C/C	-/-	T/T	C/C	C/C	C/C	C/C	-/-	-/-	C/C	C/C	C/C	C/C	-/-	-/-	-/-	C/C	-/-	C/C	C/C	C/C	-/-	-/-	-/-	-/-
chr02	10980324	T	A	T/T	T/T	T/T	T/T	T/T	T/T	T/T	T/T	-/-	T/T	T/T	A/A	T/T	T/T	T/T	T/T	T/T	T/T	-/-	T/T	T/T	T/T	-/-	T/T	T/T	T/T	-/-	T/T	T/T	T/T	T/T	T/T	T/T	T/T	T/T	T/T	T/T	-/-	-/-	-/-	-/-	T/T	-/-	T/T	T/T
chr02	11007506	A	G	A/A	A/A	A/A	A/A	A/A	A/A	A/A	A/A	-/-	A/A	A/A	G/G	A/A	A/A	A/A	A/A	A/A	-/-	-/-	A/A	A/A	A/A	G/G	A/A	A/A	A/A	-/-	-/-	A/A	A/A	A/A	-/-	A/A	A/A	A/A	-/-	-/-	A/A	A/A	A/A	A/A	A/A	-/-	A/A	A/A
chr02	11124291	A	G	A/A	G/G	G/G	G/G	G/G	G/G	G/G	G/G	G/G	G/G	-/-	-/-	G/G	G/G	G/G	G/G	G/G	G/G	-/-	G/G	-/-	-/-	-/-	G/G	G/G	G/G	-/-	G/G	G/G	G/G	G/G	-/-	G/G	G/G	G/G	G/G	G/G	G/G	-/-	G/G	G/G	G/G	-/-	G/G	G/G
chr02	11134537	G	GC	G/G	G/G	G/G	G/G	G/G	G/G	G/G	G/G	-/-	G/G	-/-	GC/GC	G/G	G/G	G/G	G/G	G/G	-/-	-/-	-/-	-/-	-/-	-/-	G/G	-/-	G/G	-/-	-/-	G/G	G/G	G/G	G/G	G/G	-/-	-/-	-/-	-/-	-/-	-/-	G/G	G/G	-/-	-/-	G/G	G/G
chr02	11134974	C	T	C/C	C/C	C/C	C/C	C/C	C/C	-/-	C/C	C/C	C/C	-/-	-/-	C/C	C/C	-/-	C/C	-/-	-/-	-/-	-/-	-/-	-/-	-/-	-/-	C/C	-/-	-/-	-/-	-/-	C/C	-/-	-/-	C/C	C/C	C/C	-/-	C/C	C/C	-/-	C/T	-/-	C/C	-/-	C/T	C/C
chr02	11210948	C	T	-/-	C/C	C/C	-/-	C/C	C/C	C/C	C/C	-/-	-/-	-/-	C/T	-/-	C/C	C/C	C/C	C/C	C/C	-/-	-/-	-/-	-/-	-/-	C/C	-/-	C/C	C/C	-/-	-/-	C/C	C/C	-/-	-/-	C/C	-/-	-/-	C/C	-/-	-/-	C/C	C/C	C/C	-/-	C/C	C/C
chr02	11237166	A	G	A/A	A/A	A/A	A/A	-/-	A/A	A/A	A/A	A/A	-/-	A/A	G/G	A/A	A/A	A/A	A/A	A/A	-/-	-/-	-/-	-/-	A/A	-/-	A/A	A/A	A/A	-/-	-/-	-/-	A/A	A/A	A/A	A/A	-/-	A/A	-/-	-/-	A/A	-/-	A/A	A/A	-/-	-/-	-/-	A/A
chr02	11274318	C	A	C/C	C/C	C/C	C/C	C/C	C/C	-/-	C/C	-/-	C/C	-/-	A/A	C/C	C/C	C/C	C/C	C/C	C/C	-/-	C/C	-/-	-/-	A/A	C/C	C/C	C/C	-/-	C/C	C/C	C/C	C/C	C/C	C/C	C/C	-/-	-/-	-/-	C/C	-/-	C/C	-/-	C/C	-/-	C/C	C/C
chr02	11277705	G	A	G/G	G/G	G/G	G/G	-/-	G/G	G/G	G/G	-/-	G/G	G/G	-/-	G/G	G/G	G/G	G/G	G/G	-/-	-/-	-/-	-/-	-/-	-/-	-/-	G/G	G/G	-/-	G/G	-/-	G/A	G/G	G/G	G/G	G/G	-/-	G/G	-/-	-/-	G/G	G/A	G/G	-/-	-/-	-/-	G/G
chr02	11277840	G	A	G/G	G/G	G/G	G/G	G/G	G/G	G/G	G/G	-/-	G/G	-/-	A/A	G/G	G/G	G/G	G/G	-/-	-/-	-/-	-/-	-/-	G/G	-/-	G/G	G/G	-/-	G/G	-/-	-/-	G/G	G/G	-/-	-/-	G/G	G/G	-/-	-/-	G/G	-/-	-/-	G/G	G/G	-/-	G/G	G/G
chr02	11286699	C	T	C/C	C/C	C/C	C/C	C/C	C/C	C/C	-/-	C/C	C/C	-/-	T/T	C/C	C/C	C/C	C/C	C/C	-/-	-/-	C/C	-/-	-/-	-/-	C/C	C/C	-/-	-/-	-/-	-/-	-/-	C/C	-/-	-/-	-/-	-/-	-/-	C/C	-/-	-/-	C/C	C/C	C/C	-/-	C/C	-/-
chr02	11362999	C	T	C/C	C/C	C/C	C/C	C/C	C/C	C/C	C/C	C/C	C/C	C/C	T/T	C/C	C/C	C/C	C/C	C/C	C/C	-/-	C/C	-/-	-/-	-/-	C/C	C/C	C/C	-/-	C/C	C/C	C/C	C/C	C/C	C/C	C/C	C/C	-/-	-/-	C/C	C/C	C/C	C/C	C/C	-/-	C/C	C/C
chr02	11437178	G	C	G/G	G/G	G/G	G/G	G/G	G/G	G/G	G/G	G/G	G/G	G/G	C/C	G/G	G/G	G/G	G/G	G/G	G/G	G/G	-/-	G/G	G/G	-/-	G/G	G/G	G/G	-/-	-/-	G/G	G/G	G/G	G/G	G/G	G/G	G/G	G/G	-/-	-/-	-/-	G/G	G/G	-/-	G/G	G/G	G/G
chr02	11546922	A	T	A/A	A/T	A/T	A/A	A/T	A/A	A/A	A/T	A/A	A/A	A/A	A/A	A/T	A/A	A/T	A/T	A/A	A/A	-/-	A/A	A/T	A/A	A/A	A/A	A/A	A/T	-/-	A/T	-/-	A/A	A/A	A/A	A/T	A/T	A/A	-/-	A/T	A/A	A/A	A/T	A/T	A/T	-/-	A/T	A/A
chr02	11628149	C	T	C/C	C/C	-/-	C/C	C/C	C/C	-/-	C/C	C/C	-/-	-/-	C/T	C/C	C/C	C/C	C/C	C/C	C/C	-/-	-/-	-/-	C/C	-/-	C/C	C/C	C/C	-/-	-/-	C/C	C/C	C/T	C/C	C/C	C/C	C/C	-/-	-/-	C/C	-/-	C/C	C/C	C/C	C/T	C/C	C/C
chr02	11628175	G	A	G/G	G/G	-/-	G/G	G/G	G/G	-/-	G/G	G/G	-/-	-/-	G/A	G/G	G/G	G/G	G/G	G/G	G/G	-/-	-/-	-/-	G/G	G/G	G/G	G/G	G/G	-/-	-/-	-/-	G/G	-/-	-/-	G/G	G/G	G/A	-/-	-/-	-/-	-/-	G/G	G/G	G/G	G/A	-/-	G/G
chr02	11759398	G	A	G/G	G/G	G/G	G/G	G/G	G/G	G/G	G/G	-/-	-/-	G/G	A/A	G/G	G/G	G/G	-/-	G/G	-/-	-/-	-/-	-/-	-/-	-/-	G/G	G/G	G/G	-/-	G/G	-/-	-/-	G/G	-/-	G/G	-/-	G/G	-/-	-/-	G/G	-/-	G/G	-/-	-/-	-/-	G/G	-/-
chr02	11790512	C	T	C/C	C/C	C/C	C/C	C/C	C/C	C/C	C/C	-/-	C/C	C/C	-/-	C/C	C/C	C/C	C/C	C/C	C/C	-/-	C/C	C/C	C/C	-/-	C/C	C/C	C/C	-/-	C/C	C/C	C/C	C/C	-/-	C/C	C/C	T/T	C/C	C/C	C/C	-/-	C/C	C/C	C/C	-/-	C/C	C/C
chr02	11839880	A	G	A/A	-/-	A/A	A/A	A/A	A/A	A/A	-/-	A/A	A/A	A/A	-/-	A/A	A/A	A/A	A/A	A/A	-/-	-/-	-/-	-/-	-/-	-/-	A/A	A/A	A/A	-/-	-/-	A/G	A/A	A/G	A/A	-/-	A/A	A/G	-/-	-/-	-/-	-/-	A/A	-/-	-/-	A/G	A/A	A/A
chr02	11863302	AG	A	AG/AG	AG/AG	AG/AG	AG/AG	-/-	AG/AG	AG/AG	AG/AG	-/-	AG/AG	-/-	AG/AG	AG/AG	AG/AG	AG/AG	-/-	AG/AG	AG/AG	-/-	-/-	-/-	-/-	AG/AG	AG/AG	AG/AG	AG/AG	AG/AG	-/-	-/-	AG/AG	AG/AG	A/A	AG/AG	-/-	A/A	-/-	-/-	-/-	-/-	AG/AG	AG/AG	AG/AG	-/-	-/-	AG/AG
chr02	11863561	G	A	G/G	G/G	-/-	G/G	G/G	G/G	G/G	G/G	-/-	G/G	G/G	A/A	G/G	G/G	G/G	G/G	G/G	-/-	-/-	-/-	-/-	-/-	-/-	G/G	G/G	G/G	-/-	-/-	-/-	G/G	G/G	-/-	G/G	G/G	-/-	-/-	-/-	G/G	-/-	G/G	-/-	-/-	-/-	-/-	-/-
chr02	12040952	G	A	G/G	G/G	G/G	G/G	G/G	G/G	G/G	G/G	G/G	G/G	G/G	A/A	G/G	G/G	G/G	G/G	G/G	G/G	-/-	-/-	-/-	-/-	-/-	G/G	G/G	G/G	-/-	-/-	G/G	G/G	G/G	-/-	G/G	G/G	G/G	G/G	G/G	G/G	-/-	G/G	G/G	G/G	-/-	G/G	G/G
chr02	12046073	C	T	C/C	C/C	C/C	C/C	C/C	C/C	C/C	C/C	-/-	C/C	C/C	T/T	C/C	C/C	C/C	C/C	C/C	C/C	C/C	-/-	-/-	C/C	-/-	C/C	C/C	C/C	-/-	C/C	C/C	C/C	C/C	-/-	C/C	C/C	C/C	-/-	C/C	C/C	-/-	C/C	-/-	C/C	-/-	C/C	C/C
chr02	12059005	G	A	G/G	G/G	G/G	G/G	G/G	G/G	G/G	G/G	-/-	G/G	G/G	A/A	G/G	G/G	G/G	G/G	G/G	-/-	-/-	-/-	-/-	-/-	-/-	G/G	-/-	G/G	-/-	-/-	-/-	-/-	G/G	G/G	-/-	G/G	G/G	-/-	G/G	G/G	G/G	G/G	-/-	G/G	-/-	G/G	G/G
chr02	12081366	T	C	T/T	T/T	T/T	T/T	T/T	T/T	T/T	T/T	-/-	T/T	T/T	C/C	T/T	T/T	T/T	T/T	T/T	T/T	-/-	T/T	-/-	-/-	-/-	T/T	T/T	T/T	-/-	-/-	T/T	T/T	T/T	T/T	T/T	-/-	T/T	-/-	T/T	-/-	-/-	T/T	-/-	T/T	T/T	T/T	T/T
chr02	12241107	G	A	G/G	G/G	G/G	G/G	G/G	G/G	G/G	G/G	-/-	G/G	G/G	-/-	G/G	G/G	G/G	G/G	G/G	G/G	G/A	G/G	G/G	G/G	-/-	G/G	G/G	G/G	-/-	G/G	G/G	G/G	G/G	G/G	G/G	G/G	-/-	G/G	G/G	G/G	-/-	G/G	G/G	G/G	-/-	G/G	G/G
chr02	12241115	A	G	A/A	A/A	A/A	A/A	A/A	A/A	A/A	A/A	A/A	A/A	A/A	G/G	A/A	A/A	A/A	A/A	A/A	A/A	A/A	A/A	A/A	A/A	-/-	A/A	A/A	A/A	-/-	A/A	A/A	A/A	A/A	A/A	A/A	A/A	G/G	A/A	A/A	A/A	A/A	A/A	A/A	A/A	-/-	A/A	A/A
chr02	12249046	T	C	T/T	T/T	T/T	T/T	T/T	T/T	T/T	T/T	T/T	T/T	T/T	C/C	T/T	T/T	T/T	T/T	T/T	T/T	-/-	-/-	-/-	-/-	-/-	T/T	T/T	T/T	-/-	T/T	-/-	T/T	T/T	T/T	T/T	T/T	-/-	-/-	T/T	T/T	-/-	T/T	T/T	T/T	-/-	T/T	T/T
chr02	12274020	A	G	A/A	A/A	A/A	A/A	A/A	A/A	A/A	A/A	A/A	A/A	A/A	G/G	A/A	A/A	A/A	A/A	A/A	A/A	-/-	A/A	A/A	-/-	-/-	A/A	A/A	A/A	A/A	-/-	-/-	A/A	A/A	A/A	A/A	A/A	-/-	-/-	-/-	-/-	A/A	A/A	A/A	-/-	-/-	-/-	A/A
chr02	12283040	G	A	G/G	G/G	G/G	G/G	G/G	G/G	G/G	G/G	-/-	G/G	-/-	A/A	G/G	G/G	G/G	G/G	G/G	G/G	G/G	-/-	-/-	G/G	-/-	G/G	G/G	G/G	-/-	G/G	-/-	G/G	G/G	G/G	G/G	G/G	-/-	-/-	-/-	G/G	-/-	G/G	G/G	G/G	-/-	G/G	G/G
chr02	12339756	T	C	T/T	T/T	T/T	T/T	-/-	T/T	T/T	T/T	T/T	-/-	-/-	C/C	T/T	T/T	T/T	T/T	T/T	-/-	-/-	-/-	-/-	-/-	-/-	T/T	T/T	-/-	-/-	T/T	-/-	T/T	T/T	T/T	-/-	-/-	-/-	-/-	T/T	-/-	-/-	T/T	-/-	-/-	-/-	T/T	T/T
chr02	12488337	G	A	G/G	-/-	A/A	A/A	A/A	A/A	A/A	A/A	A/A	A/A	-/-	A/A	-/-	A/A	A/A	A/A	A/A	-/-	-/-	-/-	-/-	-/-	A/A	A/A	A/A	A/A	-/-	-/-	-/-	A/A	A/A	-/-	A/A	-/-	-/-	-/-	-/-	-/-	-/-	A/A	-/-	-/-	-/-	A/A	A/A
chr02	12489707	C	T	C/C	C/C	C/C	C/C	C/C	C/C	C/C	C/C	-/-	C/C	C/C	T/T	C/C	C/C	C/C	-/-	C/C	-/-	-/-	-/-	-/-	-/-	-/-	C/C	-/-	-/-	-/-	-/-	C/C	C/C	-/-	C/C	-/-	C/C	-/-	-/-	-/-	-/-	-/-	C/C	C/C	-/-	-/-	C/C	C/C
chr02	12507558	G	T	G/G	G/G	G/G	G/G	G/G	G/G	G/G	G/G	G/G	G/G	G/G	T/T	G/G	G/G	G/G	G/G	G/G	G/G	-/-	G/G	G/G	-/-	-/-	G/G	G/G	G/G	-/-	G/G	G/G	G/G	G/G	G/G	G/G	G/G	T/T	G/G	G/G	G/G	-/-	G/G	G/G	G/G	-/-	G/G	G/G
chr02	12686995	C	T	C/C	C/C	C/C	C/C	C/C	C/C	C/C	C/C	C/C	C/C	C/C	T/T	C/C	C/C	C/C	C/C	C/C	C/C	C/C	C/C	-/-	-/-	-/-	C/C	C/C	C/C	C/C	C/C	-/-	C/C	C/C	-/-	C/C	C/C	-/-	-/-	-/-	C/C	C/C	C/C	C/C	C/C	-/-	C/C	-/-
chr02	12693385	G	A	G/G	G/G	G/G	G/G	G/G	G/G	G/G	G/G	-/-	-/-	-/-	A/A	G/G	G/G	G/G	-/-	G/G	-/-	-/-	G/G	-/-	-/-	-/-	G/G	G/G	-/-	G/G	G/G	-/-	G/G	G/G	-/-	G/G	-/-	-/-	-/-	-/-	-/-	-/-	G/G	-/-	-/-	-/-	G/G	-/-
chr02	12693433	C	T	C/C	C/C	C/C	C/C	C/C	C/C	C/C	C/C	-/-	C/C	C/C	T/T	C/C	C/C	C/C	C/C	C/C	C/C	-/-	-/-	-/-	-/-	-/-	C/C	C/C	-/-	-/-	-/-	-/-	C/C	C/C	C/C	C/C	C/C	-/-	-/-	-/-	-/-	C/C	C/C	C/C	-/-	-/-	C/C	C/C
chr02	12693652	A	C	A/A	A/A	A/A	A/A	-/-	A/A	A/A	A/A	-/-	A/A	-/-	C/C	A/A	A/A	A/A	A/A	A/A	A/A	-/-	-/-	-/-	-/-	-/-	A/A	A/A	A/A	A/A	-/-	-/-	A/A	A/A	-/-	A/A	A/A	-/-	-/-	A/A	-/-	-/-	A/A	A/A	-/-	-/-	A/A	A/A
chr02	12693663	A	G	A/A	A/A	A/A	A/A	-/-	A/A	A/A	A/A	-/-	A/A	-/-	G/G	A/A	A/A	A/A	A/A	A/A	A/A	-/-	-/-	-/-	-/-	-/-	A/A	A/A	A/A	A/A	-/-	-/-	A/A	A/A	-/-	A/A	A/A	-/-	-/-	A/A	-/-	-/-	A/A	A/A	-/-	-/-	A/A	A/A
chr02	12760295	T	C	T/T	T/T	T/T	T/T	T/T	T/T	T/T	T/T	T/T	T/T	T/T	T/C	T/T	T/T	T/T	T/T	T/T	T/T	-/-	T/T	-/-	T/T	T/C	T/T	T/T	T/T	-/-	T/T	-/-	T/T	T/T	T/T	T/T	T/T	T/C	-/-	T/T	-/-	T/T	T/T	T/T	T/T	-/-	T/T	T/T
chr02	12760493	G	A	G/G	G/G	G/G	-/-	-/-	G/G	G/G	G/G	-/-	G/G	G/G	G/A	G/G	G/G	G/G	-/-	G/G	G/G	-/-	-/-	-/-	-/-	G/A	-/-	G/G	G/G	-/-	-/-	-/-	G/G	G/G	G/G	-/-	G/G	G/A	-/-	G/G	-/-	-/-	G/G	-/-	-/-	-/-	G/G	-/-
chr02	12760514	T	G	T/T	T/T	T/T	-/-	-/-	T/T	T/T	T/T	-/-	T/T	T/T	T/G	T/T	T/T	T/T	-/-	T/T	T/T	-/-	-/-	-/-	-/-	T/G	-/-	T/T	T/T	T/T	-/-	-/-	T/T	T/T	T/T	-/-	T/T	T/G	-/-	T/T	-/-	-/-	T/T	-/-	-/-	-/-	T/T	-/-
chr02	12878844	A	G	A/A	A/A	A/A	A/A	A/A	A/A	A/A	A/A	A/A	A/A	A/A	G/G	A/A	A/A	A/A	A/A	A/A	-/-	-/-	-/-	-/-	-/-	G/G	A/A	A/A	A/A	-/-	A/A	-/-	A/A	A/A	-/-	A/A	A/A	-/-	-/-	A/A	-/-	-/-	A/A	A/A	A/A	-/-	A/A	A/A
chr02	12888178	G	A	G/G	G/G	G/G	G/G	G/G	G/G	G/G	G/G	G/G	G/G	G/G	A/A	G/G	G/G	G/G	G/G	G/G	G/G	-/-	G/G	-/-	G/G	A/A	G/G	G/G	G/G	-/-	G/G	G/G	G/G	G/G	G/G	G/G	G/G	-/-	-/-	G/G	G/G	G/G	G/G	G/G	G/G	-/-	G/G	G/G
chr02	12919482	C	T	C/C	-/-	C/C	C/C	-/-	C/C	C/C	C/C	-/-	C/C	-/-	T/T	C/C	C/C	C/C	C/C	C/C	C/C	-/-	-/-	-/-	C/C	T/T	C/C	C/C	C/C	-/-	C/C	-/-	C/C	C/C	-/-	C/C	C/C	T/T	-/-	C/C	C/C	-/-	C/C	C/C	C/C	-/-	-/-	C/C
chr02	12981212	G	A	G/G	G/G	G/G	G/G	G/G	G/G	G/G	G/G	G/G	G/G	G/G	A/A	G/G	G/G	G/G	G/G	G/G	G/G	-/-	G/G	G/G	-/-	-/-	G/G	G/G	G/G	G/G	G/G	G/G	G/G	G/G	G/G	G/G	G/G	-/-	-/-	-/-	G/G	-/-	G/G	G/G	G/G	-/-	G/G	G/G
chr02	12982066	T	C	T/T	T/T	T/T	T/T	T/T	T/T	T/T	T/T	T/T	T/T	T/T	C/C	T/T	T/T	T/T	-/-	T/T	-/-	-/-	T/T	-/-	-/-	-/-	T/T	T/T	T/T	-/-	-/-	T/T	T/T	T/T	-/-	T/T	T/T	-/-	-/-	T/T	-/-	-/-	-/-	T/T	-/-	-/-	T/T	T/T
chr02	13053751	A	G	A/A	A/A	A/A	A/A	A/A	A/A	A/A	A/A	-/-	A/A	-/-	G/G	A/A	A/A	A/A	A/A	A/A	-/-	-/-	A/A	-/-	-/-	-/-	A/A	A/A	A/A	-/-	A/A	-/-	A/A	A/A	A/A	A/A	A/A	-/-	-/-	-/-	A/A	-/-	A/A	A/A	A/A	-/-	A/A	A/A
chr02	13054418	CTTT	CT	CTTT/CTTT	CTTT/CTTT	CTTT/CTTT	CTTT/CTTT	CTTT/CTTT	CTTT/CTTT	CTTT/CTTT	CTTT/CTTT	CTTT/CTTT	CTTT/CTTT	CTTT/CTTT	CT/CT	CTTT/CTTT	CTTT/CTTT	CTTT/CTTT	CTTT/CTTT	CTTT/CTTT	-/-	-/-	CTTT/CTTT	-/-	-/-	CT/CT	CTTT/CTTT	CTTT/CTTT	CTTT/CTTT	-/-	CTTT/CTTT	-/-	CTTT/CTTT	CTTT/CTTT	CTTT/CTTT	CTTT/CTTT	CTTT/CTTT	-/-	-/-	-/-	CTTT/CTTT	-/-	CTTT/CTTT	CTTT/CTTT	CTTT/CTTT	-/-	CTTT/CTTT	CTTT/CTTT
chr02	13081681	G	A	G/G	G/G	G/G	G/G	G/G	G/G	G/G	G/G	G/G	G/G	G/G	A/A	G/G	G/G	G/G	G/G	G/G	G/G	-/-	-/-	G/G	-/-	-/-	G/G	G/G	-/-	-/-	-/-	-/-	G/G	G/G	G/G	G/G	G/G	-/-	-/-	-/-	G/G	-/-	G/G	-/-	G/G	-/-	G/G	G/G
chr02	13094207	G	A	G/G	G/G	G/G	G/G	G/G	G/G	G/G	G/G	G/G	G/G	G/G	A/A	G/G	G/G	G/G	G/G	G/G	G/G	-/-	-/-	-/-	-/-	-/-	-/-	-/-	G/G	-/-	-/-	-/-	G/G	G/G	-/-	G/G	-/-	-/-	-/-	-/-	G/G	-/-	-/-	-/-	G/G	-/-	-/-	-/-
chr02	13097355	A	G	A/A	A/A	A/A	A/A	A/A	A/A	A/A	-/-	-/-	A/A	A/A	-/-	A/A	A/A	A/A	-/-	A/A	-/-	-/-	A/A	-/-	-/-	A/G	A/A	-/-	-/-	-/-	-/-	-/-	A/A	A/A	-/-	A/A	A/A	-/-	-/-	A/A	-/-	A/A	A/A	A/A	A/A	-/-	-/-	A/A
chr02	13112536	GTTTT	GTTTTT	GTTTT/GTTTT	-/-	GTTTT/GTTTTT	-/-	-/-	GTTTT/GTTTTT	-/-	GTTTT/GTTTTT	-/-	GTTTT/GTTTTT	-/-	-/-	GTTTT/GTTTTT	GTTTT/GTTTTT	GTTTT/GTTTTT	GTTTT/GTTTTT	GTTTT/GTTTTT	-/-	-/-	-/-	GTTTT/GTTTT	-/-	-/-	GTTTT/GTTTTT	GTTTT/GTTTTT	GTTTT/GTTTTT	-/-	-/-	-/-	GTTTT/GTTTTT	GTTTT/GTTTTT	GTTTT/GTTTT	GTTTT/GTTTTT	GTTTT/GTTTTT	-/-	-/-	-/-	-/-	-/-	GTTTT/GTTTTT	GTTTT/GTTTTT	GTTTT/GTTTTT	-/-	GTTTT/GTTTTT	GTTTT/GTTTTT
chr02	13151659	C	T	C/C	C/C	C/C	C/C	C/C	C/C	C/C	C/C	C/C	C/C	C/C	T/T	C/C	C/C	C/C	C/C	C/C	C/C	C/C	C/C	C/C	-/-	-/-	C/C	C/C	C/C	-/-	C/C	C/C	C/C	C/C	C/C	C/C	C/C	T/T	C/C	C/C	C/C	C/C	C/C	C/C	C/C	C/T	C/C	C/C
chr02	13185228	A	G	A/A	-/-	G/G	G/G	G/G	G/G	G/G	G/G	G/G	-/-	-/-	G/G	G/G	G/G	G/G	G/G	G/G	-/-	-/-	G/G	-/-	-/-	-/-	G/G	-/-	-/-	-/-	-/-	-/-	G/G	G/G	G/G	G/G	-/-	G/G	-/-	-/-	-/-	-/-	G/G	-/-	-/-	-/-	-/-	G/G
chr02	13231789	A	G	A/A	A/A	A/A	A/A	A/A	A/A	A/A	A/A	A/A	A/A	A/A	G/G	A/A	A/A	A/A	-/-	-/-	-/-	-/-	-/-	-/-	-/-	-/-	A/A	-/-	A/A	-/-	-/-	-/-	A/A	A/A	-/-	A/A	A/A	-/-	-/-	A/A	-/-	A/A	-/-	-/-	A/A	-/-	A/A	-/-
chr02	13252762	G	A	G/G	G/G	G/G	G/G	G/G	G/G	G/G	G/G	G/G	G/G	G/G	A/A	G/G	G/G	G/G	-/-	-/-	-/-	-/-	-/-	-/-	-/-	-/-	G/G	G/G	G/G	-/-	-/-	-/-	G/G	G/G	G/G	G/G	G/G	-/-	-/-	-/-	-/-	G/G	G/G	-/-	G/G	-/-	G/G	-/-
chr02	13296601	C	T	C/C	C/C	C/C	C/C	C/C	C/C	C/C	-/-	-/-	-/-	-/-	-/-	C/C	-/-	C/C	C/C	C/C	C/C	-/-	C/C	-/-	-/-	-/-	C/C	C/C	-/-	-/-	-/-	C/C	C/C	C/C	C/C	-/-	-/-	C/T	-/-	-/-	-/-	-/-	C/C	C/C	C/C	-/-	C/C	C/C
chr02	13310338	A	T	A/A	A/A	A/A	A/A	A/A	A/A	A/A	A/A	A/A	-/-	-/-	T/T	A/A	A/A	A/A	A/A	A/A	A/A	-/-	-/-	A/A	A/A	-/-	A/A	A/A	A/A	-/-	-/-	-/-	A/A	A/A	A/A	-/-	A/A	-/-	-/-	-/-	-/-	-/-	A/A	-/-	-/-	-/-	A/A	A/A
chr02	13321847	G	A	G/G	G/G	G/G	G/G	G/G	G/G	G/G	-/-	-/-	-/-	-/-	A/A	G/G	G/G	G/G	G/G	G/G	-/-	-/-	-/-	-/-	G/G	-/-	G/G	G/G	G/G	-/-	-/-	-/-	-/-	G/G	G/G	G/G	G/G	-/-	-/-	-/-	G/G	-/-	G/G	G/G	-/-	-/-	G/G	-/-
chr02	13412858	T	G	T/T	T/T	T/T	T/T	T/T	T/T	T/T	T/T	-/-	T/T	T/T	G/G	T/T	T/T	T/T	T/T	T/T	-/-	-/-	T/T	-/-	-/-	-/-	T/T	-/-	T/T	-/-	-/-	T/T	T/T	T/T	-/-	T/T	T/T	-/-	-/-	-/-	-/-	-/-	T/T	-/-	-/-	-/-	T/T	T/T
chr02	13412867	T	C	T/T	T/T	T/T	T/T	T/T	T/T	T/T	T/T	-/-	T/T	T/T	C/C	T/T	T/T	T/T	T/T	T/T	-/-	-/-	T/T	-/-	-/-	-/-	T/T	-/-	T/T	-/-	-/-	T/T	T/T	T/T	-/-	T/T	T/T	-/-	-/-	-/-	-/-	-/-	T/T	-/-	-/-	-/-	T/T	T/T
chr02	13480764	G	C	G/G	G/G	G/G	G/G	G/G	G/G	G/G	G/G	-/-	G/G	-/-	C/C	G/G	G/G	G/G	G/G	G/G	-/-	G/G	-/-	-/-	-/-	-/-	G/G	G/G	G/G	-/-	-/-	G/G	G/G	G/G	-/-	G/G	G/G	-/-	-/-	-/-	G/G	-/-	G/G	G/G	G/G	-/-	G/G	G/G
chr02	13515883	A	T	A/A	A/A	A/A	A/A	A/A	A/A	A/A	A/A	-/-	A/A	A/A	T/T	A/A	A/A	A/A	A/A	A/A	-/-	-/-	-/-	-/-	-/-	-/-	A/A	A/A	A/A	A/A	A/A	-/-	A/A	A/A	A/A	A/A	A/A	-/-	-/-	A/A	-/-	-/-	A/A	A/A	A/A	A/T	A/A	A/A
chr02	13574797	G	A	G/G	G/G	G/G	G/G	G/G	G/G	G/G	G/G	-/-	G/G	G/G	A/A	G/G	G/G	G/G	G/G	G/G	-/-	-/-	G/G	-/-	-/-	-/-	G/G	G/G	G/G	-/-	G/G	G/G	G/G	G/G	G/G	G/G	G/G	-/-	-/-	G/G	-/-	G/G	G/G	G/G	G/G	-/-	G/G	-/-
chr02	13576942	T	C	T/T	T/T	T/T	T/T	T/T	T/T	-/-	T/T	T/T	T/T	T/T	C/C	T/T	T/T	T/T	T/T	T/T	T/T	-/-	T/T	T/T	-/-	-/-	T/T	T/T	T/T	-/-	T/T	-/-	T/T	T/T	T/T	T/T	T/T	-/-	T/T	T/T	T/T	T/T	T/T	T/T	T/T	-/-	T/T	T/T
chr02	13763854	G	T	G/G	G/G	G/G	G/G	-/-	G/G	G/G	G/G	-/-	G/G	-/-	T/T	G/G	G/G	G/G	-/-	G/G	G/G	-/-	-/-	-/-	-/-	-/-	G/G	G/G	-/-	-/-	-/-	-/-	G/G	G/G	-/-	G/G	-/-	-/-	-/-	-/-	G/G	-/-	G/G	G/G	-/-	-/-	G/G	-/-
chr02	13809122	G	A	G/G	G/G	G/G	G/G	G/G	G/G	G/G	G/G	G/G	G/G	-/-	A/A	G/G	G/G	G/G	G/G	G/G	-/-	-/-	-/-	-/-	G/G	-/-	-/-	-/-	G/G	-/-	G/G	-/-	G/G	G/G	G/G	G/G	G/G	A/A	-/-	-/-	G/G	-/-	G/G	-/-	-/-	-/-	G/G	G/G
chr02	13893093	T	C	T/T	T/T	T/T	T/T	T/T	T/T	T/T	T/T	T/T	T/T	-/-	C/C	T/T	T/T	T/T	T/T	T/T	T/T	T/T	-/-	-/-	-/-	-/-	T/T	T/T	T/T	-/-	-/-	-/-	T/T	T/T	T/T	T/T	T/T	-/-	-/-	-/-	-/-	-/-	T/T	T/T	-/-	-/-	-/-	T/T
chr02	13933971	A	G	A/A	A/A	A/A	A/A	-/-	A/A	A/A	A/A	A/A	A/A	A/A	G/G	A/A	A/A	A/A	A/A	-/-	A/A	-/-	A/A	A/A	A/A	G/G	A/A	A/A	-/-	A/A	-/-	A/A	A/A	A/A	-/-	A/A	A/A	-/-	A/A	-/-	A/A	A/A	A/A	A/A	A/A	-/-	A/A	A/A
chr02	13939008	C	T	C/C	C/C	C/C	C/C	C/C	C/C	C/C	C/C	C/C	C/C	C/C	T/T	C/C	C/C	C/C	C/C	C/C	C/C	C/C	C/C	C/C	C/C	-/-	C/C	C/C	C/C	C/C	C/C	C/C	C/C	C/C	C/C	C/C	C/C	T/T	-/-	C/C	C/C	-/-	C/C	C/C	C/C	-/-	C/C	C/C
chr02	13950863	C	A	C/C	C/C	C/C	C/C	C/C	C/C	C/C	C/C	C/C	-/-	-/-	C/C	C/C	C/C	C/C	C/C	C/C	-/-	-/-	C/C	C/C	-/-	-/-	C/C	-/-	C/C	-/-	-/-	C/C	C/C	C/A	C/C	C/C	C/C	C/A	-/-	-/-	-/-	-/-	C/C	C/C	-/-	-/-	-/-	C/C
chr02	13950868	C	T	C/C	C/C	C/C	C/C	C/C	C/C	C/C	-/-	C/C	-/-	-/-	C/C	C/C	C/C	C/C	C/C	C/C	-/-	-/-	C/C	C/C	-/-	-/-	C/C	-/-	C/C	-/-	-/-	C/C	C/C	C/T	C/C	C/C	C/C	C/T	-/-	-/-	-/-	-/-	C/C	C/C	-/-	-/-	-/-	C/C
chr02	13965982	C	A	C/C	C/C	C/C	C/C	-/-	C/C	C/C	C/C	-/-	C/C	C/C	A/A	C/C	C/C	C/C	C/C	-/-	-/-	-/-	-/-	C/C	-/-	-/-	C/C	-/-	C/C	-/-	C/C	-/-	C/C	C/C	C/C	C/C	C/C	C/A	-/-	-/-	-/-	-/-	-/-	-/-	-/-	-/-	C/C	C/C
chr02	13980425	T	G	T/T	T/T	T/T	T/T	T/T	T/T	T/T	T/T	T/T	T/T	T/T	G/G	T/T	T/T	T/T	T/T	T/T	T/T	-/-	T/T	T/T	-/-	-/-	T/T	T/T	-/-	-/-	-/-	T/T	T/T	T/T	T/T	T/T	T/T	-/-	T/T	T/T	-/-	T/T	T/T	T/T	T/T	-/-	T/T	T/T
chr02	14023341	C	T	C/C	C/C	C/C	C/C	C/C	C/C	C/C	C/C	C/C	C/C	C/C	C/C	C/C	C/C	C/C	C/C	C/C	C/C	-/-	C/C	-/-	C/C	C/T	C/C	C/C	C/C	-/-	C/C	C/C	C/C	C/C	C/C	C/C	C/C	-/-	-/-	C/C	C/C	C/C	C/C	C/C	C/C	-/-	C/C	-/-
chr02	14023356	C	T	C/C	C/C	C/C	C/C	C/C	C/C	C/C	C/C	C/C	C/C	C/C	-/-	C/C	C/C	C/C	C/C	C/C	C/C	-/-	C/C	-/-	C/C	C/T	C/C	C/C	C/C	-/-	C/C	C/C	C/C	C/C	C/C	C/C	C/C	-/-	-/-	C/C	C/C	C/C	C/C	C/C	C/C	C/T	C/C	-/-
chr02	14074780	G	A	G/G	G/G	G/G	G/G	G/G	G/G	G/G	G/G	G/G	G/G	G/G	A/A	G/G	G/G	G/G	G/G	G/G	-/-	-/-	G/G	G/G	G/G	A/A	G/G	G/G	G/G	-/-	G/G	G/G	G/G	G/G	G/G	G/G	G/G	-/-	-/-	G/G	G/G	G/G	G/G	G/G	-/-	-/-	G/G	G/G
chr02	14074784	G	A	G/G	G/G	G/G	G/G	G/G	G/G	G/G	G/G	G/G	G/G	G/G	G/G	G/G	G/G	G/G	G/G	G/G	-/-	-/-	G/G	G/G	G/G	G/G	-/-	G/G	G/G	-/-	G/G	G/G	G/G	G/G	G/G	G/G	G/G	G/G	-/-	G/G	G/G	G/A	G/G	G/G	-/-	-/-	G/G	G/G
chr02	14076723	A	G	A/A	A/A	A/A	A/A	A/A	A/A	A/A	A/A	A/A	A/A	A/A	G/G	A/A	A/A	A/A	A/A	A/A	-/-	-/-	A/A	A/A	-/-	G/G	A/A	A/A	A/A	-/-	A/A	A/A	A/A	A/A	A/A	A/A	A/A	-/-	-/-	-/-	A/A	A/A	A/A	A/A	A/A	-/-	A/A	A/A
chr02	14143299	T	C	T/T	T/T	T/T	T/T	-/-	T/T	-/-	-/-	T/T	T/T	-/-	C/C	T/T	T/T	T/T	T/T	T/T	T/T	-/-	-/-	-/-	-/-	-/-	T/T	-/-	T/T	-/-	-/-	-/-	T/T	T/T	T/T	T/T	-/-	C/C	-/-	-/-	-/-	-/-	T/T	-/-	-/-	-/-	-/-	T/T
chr02	14163628	C	T	C/C	C/C	C/C	C/C	C/C	C/C	C/C	C/C	C/C	C/C	C/C	T/T	C/C	C/C	C/C	C/C	C/C	C/C	-/-	C/C	C/C	C/C	-/-	C/C	C/C	C/C	C/C	-/-	C/C	C/C	C/C	C/C	C/C	C/C	T/T	C/C	C/C	-/-	C/C	C/C	C/C	C/C	-/-	C/C	C/C
chr02	14319227	T	A	T/T	T/T	T/T	T/T	T/T	T/T	T/T	T/T	T/T	T/T	T/T	A/A	T/T	T/T	T/T	T/T	T/T	-/-	-/-	T/T	-/-	-/-	-/-	T/T	-/-	-/-	-/-	T/T	T/T	T/T	T/T	-/-	T/T	T/T	-/-	T/T	-/-	T/T	-/-	T/T	-/-	T/T	T/A	T/T	T/T
chr02	14364823	T	A	T/T	-/-	T/T	T/T	T/T	T/T	T/T	T/T	T/T	T/T	T/T	A/A	T/T	T/T	T/T	T/T	T/T	T/T	-/-	-/-	-/-	T/T	A/A	T/T	-/-	T/T	-/-	-/-	T/T	T/T	T/T	T/T	T/T	T/T	-/-	-/-	T/T	T/T	T/T	T/T	T/T	T/T	-/-	T/T	T/T
chr02	14382237	C	T	C/C	C/C	C/C	C/C	C/C	C/C	C/C	C/C	-/-	C/C	C/C	T/T	C/C	C/C	C/C	C/C	C/C	C/C	-/-	C/C	C/C	C/C	-/-	C/C	C/C	C/C	-/-	C/C	C/C	C/C	C/C	C/C	C/C	C/C	-/-	-/-	C/C	C/C	C/C	C/C	C/C	C/C	C/T	C/C	C/C
chr02	14388628	T	C	T/T	T/T	T/T	T/T	T/T	T/T	T/T	T/T	T/T	T/T	T/T	C/C	T/T	T/T	T/T	T/T	T/T	T/T	T/T	-/-	-/-	T/T	-/-	T/T	T/T	T/T	-/-	T/T	T/T	T/T	T/T	T/T	T/T	T/T	-/-	T/T	T/T	T/T	T/T	T/T	T/T	T/T	-/-	T/T	T/T
chr02	14409824	C	T	C/C	C/C	C/C	C/C	C/C	C/C	-/-	C/C	-/-	C/C	C/C	T/T	C/C	C/C	C/C	C/C	C/C	C/C	-/-	-/-	-/-	C/C	-/-	C/C	C/C	C/C	C/C	-/-	-/-	C/C	C/C	C/C	C/C	C/C	-/-	-/-	-/-	C/C	-/-	C/C	-/-	-/-	-/-	-/-	C/C
chr02	14450090	A	T	A/A	A/A	A/A	A/A	A/A	A/A	A/A	A/A	-/-	A/A	A/A	T/T	A/A	A/A	A/A	-/-	A/A	-/-	-/-	-/-	-/-	-/-	-/-	A/A	A/A	A/A	-/-	-/-	-/-	-/-	A/A	A/A	A/A	A/A	-/-	-/-	A/A	-/-	-/-	A/A	A/A	-/-	-/-	A/A	-/-
chr02	14478684	C	T	C/C	C/C	C/C	C/C	-/-	C/C	C/C	C/C	C/C	C/C	-/-	T/T	C/C	C/C	C/C	C/C	C/C	-/-	-/-	-/-	-/-	-/-	C/C	C/C	-/-	C/C	C/C	-/-	-/-	-/-	C/C	-/-	-/-	-/-	-/-	-/-	C/C	-/-	-/-	-/-	-/-	-/-	-/-	C/C	C/C
chr02	14564007	T	C	T/T	T/T	T/T	T/T	T/T	T/T	T/T	T/T	-/-	T/T	T/T	C/C	T/T	T/T	T/T	T/T	T/T	T/T	-/-	-/-	T/T	-/-	-/-	T/T	T/T	-/-	-/-	-/-	T/T	T/T	T/T	-/-	T/T	T/T	-/-	-/-	T/T	-/-	-/-	T/T	T/T	T/T	-/-	T/T	T/T
chr02	14586399	G	A	G/G	G/G	-/-	G/G	-/-	G/G	G/G	G/G	G/G	G/G	G/G	A/A	G/G	G/G	G/G	-/-	G/G	-/-	-/-	G/G	-/-	-/-	-/-	G/G	G/G	G/G	-/-	-/-	-/-	G/G	G/G	G/G	G/G	G/G	-/-	-/-	-/-	-/-	-/-	G/G	-/-	-/-	-/-	G/G	-/-
chr02	14624598	T	C	T/T	T/T	T/T	T/T	T/T	T/T	T/T	T/T	T/T	T/T	T/T	C/C	T/T	T/T	T/T	T/T	T/T	-/-	T/T	T/T	-/-	-/-	-/-	T/T	T/T	T/T	-/-	-/-	-/-	T/T	T/T	T/T	T/T	T/T	-/-	-/-	-/-	T/T	T/T	T/T	T/T	T/T	-/-	T/T	T/T
chr02	14640528	T	C	T/T	-/-	-/-	T/C	T/T	T/C	T/C	T/T	-/-	-/-	T/C	T/T	T/T	-/-	T/T	-/-	T/C	-/-	-/-	T/T	-/-	T/T	T/T	T/C	T/T	-/-	-/-	-/-	T/T	-/-	T/T	T/T	T/T	-/-	T/T	-/-	T/C	T/C	-/-	-/-	-/-	-/-	-/-	T/T	T/C
chr02	14640541	C	G	C/C	C/C	-/-	C/G	C/C	C/G	C/G	C/C	-/-	-/-	C/G	C/C	C/C	C/C	C/C	-/-	C/G	-/-	-/-	C/C	-/-	C/C	C/C	C/G	C/C	-/-	-/-	-/-	C/C	-/-	C/C	C/C	C/C	-/-	C/C	-/-	C/G	C/G	-/-	-/-	-/-	-/-	-/-	C/C	-/-
chr02	14662044	G	C	G/G	G/G	G/G	G/G	G/G	G/G	G/G	G/G	G/G	G/G	G/G	C/C	G/G	G/G	G/G	G/G	G/G	G/G	G/G	-/-	-/-	G/G	-/-	G/G	G/G	G/G	-/-	G/G	G/G	G/G	G/G	G/G	G/G	G/G	-/-	-/-	G/G	G/G	G/G	G/G	G/G	G/G	-/-	G/G	G/G
chr02	14686976	T	C	T/T	T/T	T/T	T/T	T/T	T/T	T/T	T/T	T/T	T/T	T/T	C/C	T/T	T/T	T/T	T/T	T/T	T/T	-/-	T/T	T/T	T/T	C/C	T/T	T/T	T/T	T/T	T/T	T/T	T/T	T/T	T/T	T/T	T/T	C/C	-/-	T/T	T/T	T/T	T/T	T/T	T/T	-/-	T/T	T/T
chr02	14747864	G	A	G/G	-/-	G/G	G/G	-/-	G/G	-/-	-/-	G/G	G/A	G/G	G/G	-/-	G/G	G/G	-/-	-/-	G/A	-/-	-/-	-/-	-/-	G/G	G/G	G/A	G/G	-/-	-/-	G/G	G/G	G/G	G/G	-/-	G/G	G/G	-/-	-/-	-/-	-/-	-/-	-/-	-/-	-/-	G/G	G/G
chr02	14758845	T	A	T/T	T/T	T/T	T/T	T/T	T/T	T/T	T/T	T/T	T/T	T/T	A/A	T/T	T/T	T/T	T/T	T/T	-/-	-/-	-/-	-/-	-/-	A/A	T/T	T/T	-/-	-/-	T/T	T/T	T/T	T/T	T/T	T/T	T/T	-/-	-/-	T/T	-/-	-/-	T/T	T/T	T/T	-/-	T/T	T/T
chr02	14783850	T	A	T/T	T/T	T/T	T/T	T/T	T/T	T/T	T/T	T/T	T/T	T/T	A/A	T/T	T/T	T/T	T/T	T/T	T/T	-/-	T/T	-/-	T/T	A/A	T/T	T/T	T/T	-/-	T/T	T/T	T/T	T/T	T/T	T/T	T/T	-/-	T/T	T/T	-/-	T/T	T/T	-/-	T/T	-/-	T/T	T/T
chr02	14841315	C	T	C/C	C/C	C/C	C/C	C/C	C/C	C/C	C/C	-/-	C/C	C/C	T/T	C/C	C/C	C/C	C/C	C/C	C/C	-/-	-/-	-/-	-/-	C/T	C/C	C/C	C/C	-/-	C/C	C/C	C/C	C/C	C/C	C/C	C/C	-/-	-/-	-/-	-/-	-/-	C/C	C/C	C/C	-/-	C/C	C/C
chr02	14892473	T	A	T/T	T/T	T/T	T/T	T/T	T/T	T/T	T/T	-/-	T/T	T/T	A/A	T/T	T/T	T/T	-/-	T/T	-/-	-/-	-/-	-/-	T/T	-/-	T/T	T/T	T/T	-/-	-/-	T/T	-/-	T/T	T/T	T/T	T/T	A/A	-/-	T/T	-/-	-/-	T/T	-/-	-/-	-/-	-/-	T/T
chr02	14926356	G	T	G/G	G/G	G/G	G/G	G/G	G/G	G/G	G/G	G/G	G/G	G/G	T/T	G/G	G/G	G/G	G/G	G/G	G/G	-/-	G/G	-/-	G/G	T/T	G/G	G/G	G/G	G/G	G/G	G/G	G/G	G/G	G/G	G/G	G/G	T/T	-/-	G/G	G/G	-/-	G/G	G/G	G/G	-/-	G/G	G/G
chr02	14934758	A	G	A/A	-/-	A/A	A/A	A/A	A/A	A/A	A/A	-/-	A/A	A/A	G/G	-/-	A/A	A/A	-/-	A/A	-/-	-/-	-/-	-/-	-/-	-/-	A/A	-/-	-/-	-/-	-/-	-/-	A/A	A/A	-/-	A/A	A/A	-/-	-/-	-/-	-/-	A/A	A/A	-/-	A/A	-/-	A/A	A/A
chr02	15008500	C	T	C/C	C/C	C/C	C/C	C/C	C/C	C/C	C/C	C/C	C/C	C/C	T/T	C/C	C/C	C/C	C/C	C/C	C/C	-/-	-/-	-/-	-/-	-/-	-/-	C/C	-/-	-/-	-/-	C/C	C/C	C/C	C/C	C/C	C/C	-/-	-/-	C/C	-/-	-/-	-/-	C/C	C/C	-/-	C/C	-/-
chr02	15057571	G	C	G/G	G/G	G/G	G/G	G/G	G/G	G/G	G/G	G/G	G/G	G/G	C/C	G/G	G/G	G/G	G/G	G/G	G/G	G/G	-/-	G/G	G/G	-/-	G/G	G/G	G/G	-/-	G/G	G/G	G/G	G/G	G/G	G/G	G/G	-/-	-/-	G/G	G/G	G/G	G/G	G/G	G/G	-/-	G/G	G/G
chr02	15097132	G	A	G/G	G/G	G/G	G/G	G/G	G/G	G/G	G/G	-/-	-/-	G/G	A/A	G/G	G/G	G/G	-/-	G/G	G/G	-/-	G/G	-/-	G/G	-/-	-/-	G/G	G/G	-/-	-/-	-/-	G/G	G/G	G/G	-/-	G/G	-/-	-/-	-/-	-/-	-/-	G/G	G/G	-/-	-/-	G/G	-/-
chr02	15142218	A	G	A/A	-/-	A/A	A/A	-/-	A/A	A/A	A/A	-/-	A/A	-/-	A/G	A/A	-/-	A/A	A/A	A/A	A/A	-/-	-/-	-/-	-/-	-/-	A/A	A/A	-/-	-/-	-/-	-/-	A/A	A/A	A/A	-/-	A/A	-/-	-/-	-/-	A/A	-/-	-/-	A/A	A/A	-/-	A/A	A/A
chr02	15168338	A	G	A/A	A/A	A/A	A/A	A/A	A/A	A/A	A/A	-/-	A/A	-/-	G/G	A/A	A/A	A/A	-/-	A/A	-/-	-/-	-/-	-/-	A/A	-/-	A/A	A/A	-/-	A/A	A/A	A/A	A/A	A/A	A/A	A/A	A/A	-/-	-/-	-/-	A/A	-/-	-/-	A/A	A/A	-/-	A/A	A/A
chr02	15209400	C	A	C/C	C/C	C/C	C/C	-/-	C/C	C/C	C/C	-/-	-/-	-/-	A/A	C/C	C/C	C/C	-/-	C/C	C/C	-/-	-/-	-/-	C/C	A/A	C/C	C/C	-/-	C/C	-/-	-/-	C/C	C/C	C/C	C/C	C/C	-/-	-/-	C/C	-/-	-/-	C/C	C/C	-/-	-/-	C/C	C/C
chr02	15245526	G	A	G/G	G/G	G/G	G/G	-/-	G/G	G/G	-/-	-/-	G/G	G/G	A/A	G/G	G/G	G/G	G/G	G/G	-/-	-/-	G/G	-/-	G/G	-/-	G/G	G/G	G/G	-/-	-/-	G/G	G/G	G/G	G/G	G/G	-/-	A/A	-/-	-/-	-/-	-/-	-/-	G/G	G/G	-/-	G/G	G/G
chr02	15278332	T	G	T/T	T/T	T/T	T/T	T/T	T/T	T/T	T/T	T/T	T/T	T/T	G/G	T/T	T/T	T/T	T/T	T/T	T/T	-/-	-/-	-/-	T/T	-/-	T/T	T/T	T/T	-/-	T/T	-/-	T/T	T/T	-/-	T/T	T/T	-/-	-/-	T/T	T/T	-/-	T/T	-/-	T/T	-/-	T/T	T/T
chr02	15278387	T	A	T/T	T/T	T/T	T/T	T/T	T/T	T/T	T/T	T/T	T/T	T/T	A/A	T/T	T/T	T/T	T/T	T/T	T/T	T/T	T/T	-/-	-/-	-/-	T/T	T/T	T/T	T/T	T/T	T/T	T/T	T/T	T/T	T/T	T/T	-/-	-/-	-/-	T/T	T/T	T/T	T/T	T/T	-/-	T/T	T/T
chr02	15278655	A	G	A/A	A/A	A/A	A/A	A/A	A/A	A/A	A/A	A/A	A/A	A/A	A/G	A/A	A/A	A/A	A/A	A/A	A/A	A/A	A/A	A/A	-/-	-/-	A/A	A/A	A/A	-/-	A/A	A/A	A/A	A/A	A/A	A/A	-/-	-/-	-/-	-/-	A/A	A/A	A/A	A/A	A/A	-/-	A/A	A/A
chr02	15292319	G	A	G/G	-/-	G/G	G/A	G/G	G/A	G/A	-/-	G/A	G/G	G/A	G/G	G/G	G/G	G/A	-/-	G/A	-/-	-/-	-/-	-/-	-/-	-/-	G/G	-/-	G/A	G/A	G/A	G/G	G/G	G/G	-/-	-/-	G/A	G/A	-/-	-/-	G/A	-/-	-/-	-/-	-/-	-/-	G/G	-/-
chr02	15294235	G	A	G/G	G/G	G/G	G/G	G/G	G/G	G/G	G/G	G/G	G/G	G/G	A/A	G/G	G/G	G/G	G/G	G/G	G/G	-/-	G/G	-/-	G/G	-/-	G/G	-/-	G/G	-/-	G/G	G/G	G/G	G/G	G/G	G/G	G/G	-/-	-/-	G/G	-/-	-/-	G/G	G/G	G/G	-/-	G/G	-/-
chr02	15299136	A	T	A/A	A/A	A/A	A/A	A/A	A/A	A/A	A/A	A/A	A/A	A/A	T/T	A/A	A/A	A/A	A/A	A/A	A/A	-/-	A/A	-/-	-/-	-/-	A/A	A/A	A/A	A/A	-/-	A/A	A/A	A/A	A/A	A/A	A/A	-/-	-/-	-/-	-/-	-/-	A/A	A/A	-/-	-/-	A/A	A/A
chr02	15387904	G	A	G/G	G/G	G/G	G/G	G/G	G/G	G/G	G/G	G/G	G/G	-/-	A/A	G/G	G/G	G/G	G/G	G/G	G/G	-/-	-/-	-/-	-/-	G/A	G/G	G/G	G/G	-/-	G/G	G/G	-/-	G/G	G/G	G/G	G/G	-/-	-/-	-/-	-/-	-/-	G/G	G/G	G/G	-/-	G/G	-/-
chr02	15405959	G	A	G/G	-/-	G/G	G/G	-/-	G/G	-/-	G/G	-/-	G/G	-/-	G/G	G/G	G/G	G/G	-/-	G/G	G/A	-/-	-/-	-/-	-/-	G/G	G/A	-/-	G/A	-/-	-/-	-/-	G/A	G/A	G/G	G/G	G/G	G/G	-/-	-/-	G/G	-/-	G/G	-/-	-/-	-/-	G/G	-/-
chr02	15405963	G	A	G/G	G/G	G/G	G/G	-/-	G/G	G/G	G/G	-/-	G/A	G/G	G/G	G/G	G/G	G/G	-/-	G/G	G/A	G/G	-/-	-/-	-/-	G/G	G/G	-/-	G/G	G/G	-/-	G/G	G/G	G/G	G/G	-/-	G/G	-/-	-/-	G/G	G/G	G/G	G/G	-/-	G/G	G/G	G/A	G/G
chr02	15405971	C	T	C/C	-/-	C/C	C/C	-/-	C/C	-/-	C/C	-/-	C/C	-/-	C/C	C/C	C/C	C/C	-/-	C/C	C/T	-/-	-/-	-/-	-/-	C/C	C/T	-/-	C/T	-/-	-/-	-/-	C/T	C/T	C/C	C/C	C/C	C/C	-/-	-/-	C/C	-/-	C/C	-/-	-/-	-/-	C/C	-/-
chr02	15415032	A	G	A/A	A/A	A/A	A/A	A/A	A/A	A/A	A/A	A/A	A/G	A/A	A/A	A/A	A/A	A/A	A/A	A/A	A/A	-/-	A/A	A/A	A/G	A/A	A/A	A/A	A/A	-/-	-/-	A/A	A/A	A/A	A/A	A/A	A/A	A/A	A/A	A/A	A/A	-/-	A/A	-/-	A/A	A/A	A/A	A/A
chr02	15424846	G	A	G/G	G/G	G/G	G/G	G/G	G/G	G/G	G/G	-/-	G/G	-/-	-/-	G/G	G/G	G/G	G/G	G/G	G/G	-/-	G/G	-/-	-/-	-/-	G/G	-/-	-/-	-/-	G/G	G/G	-/-	G/G	-/-	G/G	-/-	A/A	-/-	-/-	-/-	G/G	G/G	-/-	-/-	-/-	G/G	G/G
chr02	15425907	T	G	T/T	T/T	T/T	T/T	T/T	T/T	T/T	T/T	T/T	T/T	T/T	G/G	T/T	T/T	T/T	T/T	T/T	T/T	-/-	T/T	-/-	-/-	-/-	T/T	T/T	T/T	T/T	T/T	-/-	T/T	T/T	T/T	T/T	T/T	-/-	T/T	-/-	T/T	T/T	T/T	T/T	T/T	-/-	-/-	T/T
chr02	15425915	G	A	G/G	G/G	G/G	G/G	G/G	G/G	G/G	G/G	G/G	G/G	G/G	A/A	G/G	G/G	G/G	G/G	G/G	G/G	-/-	G/G	-/-	-/-	-/-	G/G	G/G	G/G	G/G	G/G	-/-	G/G	G/G	G/G	G/G	G/G	-/-	G/G	-/-	G/G	G/G	G/G	G/G	G/G	-/-	-/-	G/G
chr02	15502247	C	T	C/C	-/-	C/C	C/C	C/C	C/C	C/C	-/-	-/-	C/C	-/-	T/T	C/C	C/C	C/C	-/-	C/C	C/C	-/-	-/-	-/-	-/-	-/-	C/C	C/C	C/C	C/C	-/-	-/-	C/C	C/C	-/-	C/C	C/C	T/T	-/-	-/-	C/C	-/-	C/C	C/C	-/-	-/-	C/C	C/C
chr02	15604859	G	A	G/G	G/G	G/G	G/G	G/G	G/G	G/G	G/G	G/G	G/G	G/G	A/A	G/G	G/G	G/G	G/G	G/G	G/G	G/G	G/G	-/-	G/G	A/A	G/G	G/G	G/G	G/G	G/G	G/G	G/G	G/G	G/G	G/G	G/G	A/A	G/G	G/G	G/G	-/-	G/G	G/G	G/G	-/-	G/G	G/G
chr02	15663210	C	T	C/C	C/C	C/C	C/C	-/-	C/C	-/-	-/-	C/C	-/-	-/-	-/-	-/-	-/-	-/-	C/C	C/C	-/-	C/C	C/C	-/-	C/C	-/-	-/-	-/-	-/-	-/-	C/C	C/C	C/C	C/C	-/-	C/C	C/C	T/T	-/-	C/C	C/C	C/C	C/C	C/C	C/C	-/-	C/C	-/-
chr02	15663363	C	T	C/C	C/C	C/C	C/C	C/C	C/C	C/C	C/C	-/-	C/C	C/C	T/T	C/C	C/C	C/C	-/-	C/C	C/C	-/-	C/C	C/C	C/C	T/T	-/-	C/C	C/C	-/-	C/C	-/-	C/C	C/C	-/-	C/C	C/C	T/T	-/-	C/C	-/-	-/-	C/C	-/-	C/C	-/-	C/C	C/C
chr02	15696922	G	A	G/G	G/G	G/G	G/G	-/-	-/-	-/-	G/G	-/-	-/-	-/-	-/-	G/G	G/G	G/G	-/-	G/G	-/-	-/-	G/A	-/-	-/-	-/-	G/A	G/G	G/G	-/-	-/-	G/G	-/-	G/G	G/A	G/G	-/-	G/G	-/-	G/G	G/G	-/-	G/A	-/-	-/-	G/G	G/G	G/G
chr02	15706463	TGGG	TGG	TGGG/TGGG	TGGG/TGGG	TGGG/TGGG	-/-	TGGG/TGGG	TGGG/TGGG	TGGG/TGGG	TGGG/TGGG	TGGG/TGGG	TGGG/TGGG	TGGG/TGGG	TGGG/TGG	TGGG/TGGG	TGGG/TGGG	TGGG/TGGG	TGGG/TGGG	TGGG/TGGG	TGGG/TGGG	-/-	-/-	-/-	-/-	TGGG/TGG	TGGG/TGGG	-/-	-/-	-/-	-/-	TGGG/TGGG	TGGG/TGGG	TGGG/TGGG	TGGG/TGGG	-/-	-/-	-/-	TGGG/TGGG	-/-	-/-	-/-	TGGG/TGGG	TGGG/TGGG	TGGG/TGGG	-/-	TGGG/TGGG	-/-
chr02	15706667	C	T	C/C	-/-	C/C	C/C	C/C	C/C	C/C	C/C	C/C	-/-	C/C	C/T	C/C	C/C	C/C	C/C	C/C	-/-	-/-	C/C	-/-	-/-	C/T	-/-	-/-	-/-	-/-	-/-	C/C	-/-	C/C	C/C	-/-	-/-	-/-	-/-	-/-	-/-	C/C	-/-	-/-	C/C	-/-	C/C	-/-
chr02	15719253	C	G	C/C	C/C	-/-	-/-	C/C	-/-	-/-	C/C	-/-	C/C	-/-	-/-	C/C	C/C	C/C	C/C	C/C	C/C	-/-	-/-	-/-	-/-	-/-	C/C	C/G	C/G	C/C	-/-	C/G	C/C	C/G	-/-	C/C	C/G	C/G	-/-	-/-	-/-	C/C	C/C	C/C	-/-	-/-	C/G	C/C
chr02	15744266	A	G	A/A	A/A	A/A	A/A	A/A	A/A	A/A	A/A	A/A	A/A	A/A	G/G	A/A	A/A	A/A	A/A	A/A	A/A	A/A	A/A	-/-	A/A	-/-	A/A	A/A	A/A	A/A	A/A	A/A	A/A	A/A	A/A	A/A	A/A	G/G	A/A	A/A	A/A	A/A	A/A	A/A	A/A	-/-	A/A	A/A
chr02	15995119	G	A	G/G	G/G	G/G	G/G	G/G	G/G	G/G	G/G	G/G	G/G	G/G	G/G	G/G	G/G	G/G	G/G	G/G	-/-	-/-	G/G	-/-	G/G	A/A	G/G	G/G	G/G	-/-	-/-	G/G	G/G	G/G	G/G	G/G	G/G	G/G	G/G	-/-	-/-	G/G	G/G	G/G	G/G	-/-	G/G	-/-
chr02	16106215	C	T	C/C	-/-	C/T	C/T	-/-	C/T	C/C	C/T	C/T	C/T	-/-	C/C	C/C	C/T	C/T	C/C	C/T	C/T	-/-	-/-	-/-	C/T	-/-	-/-	C/T	C/C	C/T	C/T	-/-	-/-	C/C	-/-	C/C	-/-	-/-	-/-	C/T	-/-	-/-	C/T	C/C	-/-	-/-	-/-	C/T
chr02	16125443	G	A	G/G	G/G	G/G	G/G	-/-	G/G	G/G	G/G	G/G	G/G	G/G	G/G	G/G	G/G	G/G	G/G	G/G	G/G	G/G	G/G	G/G	G/G	A/A	G/G	G/G	G/G	-/-	-/-	G/G	G/G	G/G	-/-	G/G	G/G	G/G	-/-	G/G	-/-	G/G	G/G	G/G	G/G	-/-	G/G	G/G
chr02	16470499	A	G	A/A	A/A	G/G	G/G	G/G	G/G	G/G	G/G	G/G	G/G	-/-	G/G	G/G	G/G	G/G	G/G	G/G	-/-	-/-	G/G	-/-	G/G	G/G	G/G	G/G	G/G	-/-	G/G	G/G	G/G	G/G	G/G	G/G	A/A	G/G	G/G	G/G	G/G	G/G	G/G	G/G	-/-	G/G	G/G	G/G
chr02	16497126	C	T	C/C	-/-	T/T	-/-	T/T	T/T	T/T	T/T	T/T	-/-	-/-	T/T	T/T	T/T	T/T	T/T	T/T	-/-	-/-	-/-	-/-	-/-	T/T	T/T	T/T	T/T	-/-	T/T	-/-	T/T	T/T	T/T	-/-	-/-	T/T	-/-	T/T	-/-	-/-	T/T	T/T	-/-	T/T	T/T	T/T
chr02	16674755	G	A	G/G	G/G	A/A	A/A	A/A	A/A	A/A	-/-	-/-	-/-	-/-	A/A	A/A	A/A	A/A	-/-	A/A	-/-	-/-	-/-	-/-	-/-	A/A	A/A	A/A	A/A	-/-	-/-	-/-	A/A	A/A	A/A	-/-	-/-	A/A	-/-	-/-	A/A	-/-	A/A	-/-	-/-	-/-	A/A	A/A
chr02	16689347	G	A	G/G	G/G	A/A	A/A	A/A	A/A	A/A	A/A	A/A	A/A	-/-	A/A	A/A	A/A	A/A	A/A	-/-	-/-	-/-	-/-	-/-	-/-	A/A	A/A	A/A	-/-	-/-	A/A	A/A	-/-	A/A	-/-	A/A	-/-	-/-	-/-	-/-	-/-	-/-	-/-	-/-	-/-	-/-	-/-	A/A
chr02	16713106	T	C	T/T	-/-	C/C	C/C	-/-	C/C	C/C	C/C	C/C	C/C	-/-	C/C	C/C	C/C	C/C	C/C	C/C	C/C	-/-	-/-	-/-	-/-	C/C	C/C	C/C	C/C	-/-	C/C	-/-	C/C	C/C	C/C	C/C	-/-	C/C	C/C	-/-	-/-	C/C	C/C	C/C	-/-	-/-	-/-	C/C
chr02	16736582	G	A	G/G	G/G	A/A	A/A	A/A	A/A	A/A	A/A	A/A	A/A	-/-	A/A	A/A	A/A	A/A	-/-	A/A	-/-	-/-	-/-	-/-	-/-	A/A	A/A	A/A	A/A	-/-	-/-	-/-	A/A	A/A	-/-	A/A	G/G	A/A	-/-	A/A	-/-	A/A	A/A	A/A	-/-	-/-	A/A	A/A
chr02	16736589	A	G	A/A	A/A	G/G	G/G	G/G	G/G	G/G	G/G	G/G	G/G	-/-	G/G	G/G	G/G	G/G	-/-	G/G	-/-	-/-	-/-	-/-	-/-	G/G	G/G	G/G	G/G	-/-	-/-	-/-	G/G	G/G	-/-	G/G	A/A	G/G	-/-	G/G	-/-	G/G	G/G	G/G	-/-	-/-	G/G	G/G
chr02	16742133	G	A	G/G	G/G	A/A	A/A	A/A	A/A	A/A	A/A	A/A	A/A	G/G	A/A	A/A	A/A	A/A	A/A	A/A	A/A	-/-	A/A	-/-	A/A	A/A	A/A	A/A	A/A	-/-	A/A	A/A	A/A	A/A	A/A	A/A	G/G	A/A	A/A	A/A	A/A	-/-	A/A	A/A	-/-	A/A	A/A	A/A
chr02	16805770	C	T	C/C	C/C	T/T	T/T	T/T	T/T	T/T	T/T	T/T	T/T	C/C	T/T	T/T	T/T	T/T	T/T	T/T	T/T	-/-	T/T	T/T	T/T	T/T	T/T	T/T	T/T	-/-	T/T	T/T	T/T	T/T	T/T	T/T	C/C	T/T	T/T	T/T	T/T	-/-	T/T	T/T	C/C	-/-	T/T	T/T
chr02	16883819	G	A	G/G	G/G	A/A	-/-	A/A	A/A	A/A	A/A	A/A	A/A	-/-	A/A	A/A	A/A	A/A	A/A	A/A	-/-	-/-	-/-	-/-	A/A	A/A	-/-	-/-	-/-	-/-	-/-	-/-	G/A	G/A	A/A	A/A	G/G	A/A	-/-	-/-	-/-	-/-	-/-	-/-	-/-	-/-	-/-	A/A
chr02	16958194	A	G	A/A	-/-	G/G	G/G	G/G	G/G	G/G	G/G	-/-	G/G	-/-	G/G	G/G	G/G	G/G	G/G	G/G	-/-	-/-	-/-	-/-	-/-	G/G	G/G	G/G	G/G	-/-	-/-	-/-	G/G	G/G	G/G	G/G	-/-	G/G	-/-	G/G	-/-	-/-	G/G	G/G	-/-	G/G	G/G	G/G
chr02	17130907	G	A	-/-	G/G	G/A	G/A	G/A	G/A	-/-	G/A	-/-	-/-	G/A	G/A	G/A	-/-	G/A	G/A	G/A	-/-	-/-	G/A	G/A	-/-	-/-	G/A	G/A	G/A	-/-	-/-	G/A	G/A	G/A	-/-	-/-	-/-	-/-	-/-	G/A	-/-	-/-	G/A	-/-	-/-	-/-	G/A	G/A
chr02	17741656	A	T	A/A	A/A	A/T	A/T	A/A	A/T	A/A	A/T	A/T	A/T	-/-	A/T	A/A	A/T	A/T	A/A	A/T	A/T	-/-	-/-	A/T	A/T	A/T	A/A	A/T	A/A	A/T	A/T	A/T	A/T	A/T	A/T	A/A	A/A	A/T	-/-	A/T	-/-	A/T	A/A	A/A	A/A	-/-	A/T	A/T
chr02	17932354	G	A	G/G	-/-	G/G	G/G	-/-	-/-	G/G	-/-	-/-	-/-	-/-	G/A	G/G	G/G	G/G	G/G	G/G	G/A	-/-	G/A	G/G	G/A	-/-	-/-	G/A	-/-	-/-	-/-	-/-	G/G	G/A	G/A	-/-	-/-	G/A	-/-	-/-	-/-	-/-	G/G	G/G	-/-	G/A	G/G	-/-
chr02	17932371	C	T	C/C	-/-	C/C	C/C	-/-	-/-	C/C	-/-	-/-	-/-	-/-	C/T	C/C	C/C	C/C	C/C	C/C	C/T	-/-	C/T	C/C	C/T	-/-	-/-	C/T	-/-	-/-	-/-	-/-	C/C	C/T	C/T	-/-	-/-	C/T	-/-	-/-	-/-	-/-	C/C	C/C	-/-	C/T	C/C	-/-
chr02	18023046	A	T	-/-	A/A	T/T	T/T	T/T	T/T	T/T	T/T	T/T	T/T	T/T	T/T	T/T	T/T	T/T	T/T	T/T	T/T	-/-	T/T	-/-	-/-	T/T	T/T	T/T	T/T	-/-	-/-	-/-	T/T	T/T	-/-	-/-	-/-	T/T	-/-	-/-	-/-	-/-	T/T	T/T	-/-	-/-	T/T	-/-
chr02	18082171	G	A	G/G	-/-	A/A	A/A	A/A	A/A	A/A	A/A	-/-	-/-	-/-	A/A	A/A	A/A	A/A	A/A	A/A	-/-	-/-	-/-	-/-	-/-	A/A	A/A	A/A	A/A	A/A	-/-	-/-	A/A	A/A	A/A	A/A	-/-	A/A	-/-	-/-	-/-	-/-	A/A	A/A	-/-	-/-	A/A	A/A
chr02	18082192	A	G	A/A	-/-	G/G	G/G	G/G	G/G	G/G	G/G	-/-	-/-	-/-	G/G	G/G	G/G	G/G	-/-	G/G	-/-	-/-	-/-	-/-	-/-	G/G	G/G	G/G	G/G	G/G	-/-	-/-	G/G	G/G	G/G	G/G	-/-	G/G	-/-	-/-	-/-	-/-	G/G	G/G	-/-	-/-	G/G	G/G
chr02	18082195	A	G	A/A	-/-	G/G	G/G	G/G	G/G	G/G	G/G	-/-	-/-	-/-	G/G	G/G	G/G	G/G	-/-	G/G	-/-	-/-	-/-	-/-	-/-	G/G	G/G	G/G	G/G	G/G	-/-	-/-	G/G	G/G	G/G	G/G	-/-	G/G	-/-	-/-	-/-	-/-	G/G	G/G	-/-	-/-	G/G	G/G
chr02	18082412	G	A	G/G	-/-	A/A	A/A	A/A	A/A	A/A	A/A	A/A	-/-	-/-	A/A	-/-	A/A	A/A	-/-	A/A	-/-	A/A	-/-	-/-	-/-	A/A	A/A	A/A	A/A	-/-	-/-	-/-	A/A	A/A	A/A	A/A	-/-	-/-	-/-	-/-	A/A	A/A	A/A	-/-	-/-	-/-	A/A	A/A
chr02	18131901	C	T	C/C	-/-	T/T	T/T	-/-	T/T	T/T	T/T	-/-	T/T	-/-	T/T	T/T	T/T	T/T	-/-	T/T	-/-	-/-	T/T	-/-	-/-	-/-	T/T	T/T	T/T	-/-	T/T	-/-	T/T	T/T	-/-	T/T	-/-	T/T	-/-	-/-	-/-	-/-	-/-	T/T	-/-	-/-	T/T	-/-
chr02	18219649	G	T	G/G	G/G	T/T	T/T	T/T	T/T	T/T	T/T	T/T	T/T	-/-	T/T	T/T	T/T	T/T	T/T	T/T	-/-	-/-	-/-	-/-	-/-	T/T	T/T	-/-	-/-	-/-	-/-	-/-	T/T	T/T	-/-	T/T	-/-	T/T	-/-	T/T	T/T	-/-	T/T	-/-	-/-	T/T	T/T	T/T
chr02	18376635	ACC	ACCC	ACC/ACC	ACC/ACC	ACCC/ACCC	ACCC/ACCC	ACCC/ACCC	ACCC/ACCC	ACCC/ACCC	ACCC/ACCC	ACCC/ACCC	ACCC/ACCC	ACCC/ACCC	ACCC/ACCC	ACCC/ACCC	ACCC/ACCC	ACCC/ACCC	-/-	ACCC/ACCC	ACCC/ACCC	-/-	-/-	-/-	-/-	ACCC/ACCC	ACCC/ACCC	ACCC/ACCC	ACCC/ACCC	-/-	ACCC/ACCC	-/-	ACCC/ACCC	ACCC/ACCC	-/-	ACCC/ACCC	-/-	ACCC/ACCC	-/-	-/-	-/-	-/-	ACCC/ACCC	ACCC/ACCC	-/-	-/-	ACCC/ACCC	-/-
chr02	18686130	A	G	G/G	G/G	A/A	A/A	G/G	A/A	A/A	A/A	A/A	A/A	A/A	A/A	A/A	A/A	A/A	A/A	A/A	A/A	-/-	A/A	A/A	-/-	-/-	A/A	A/A	A/A	-/-	A/A	A/A	A/A	A/A	A/A	A/A	A/A	A/A	A/A	A/A	A/A	-/-	A/A	-/-	A/A	-/-	A/A	A/A
chr02	18784627	C	T	C/C	C/C	C/C	-/-	C/C	C/C	C/C	C/C	-/-	C/T	C/C	C/C	C/C	-/-	C/C	C/C	C/C	-/-	-/-	-/-	-/-	-/-	-/-	C/C	-/-	-/-	-/-	-/-	C/C	-/-	C/C	C/C	C/C	C/C	-/-	-/-	-/-	-/-	-/-	C/C	C/T	-/-	-/-	C/C	C/C
chr02	18818002	T	C	T/T	T/T	T/T	T/T	T/T	T/T	T/T	T/T	T/T	T/T	T/T	T/T	T/T	T/T	T/T	T/T	T/T	T/T	-/-	T/T	T/T	T/T	C/C	T/T	T/T	T/T	T/T	T/T	T/T	T/T	T/T	T/T	T/T	T/T	T/T	-/-	T/T	T/T	T/T	T/T	T/T	T/T	T/T	T/T	T/T
chr02	18948646	G	A	G/G	G/G	A/A	A/A	G/G	A/A	A/A	A/A	-/-	A/A	-/-	A/A	A/A	A/A	A/A	-/-	A/A	A/A	-/-	-/-	-/-	-/-	-/-	A/A	A/A	A/A	-/-	-/-	-/-	A/A	A/A	-/-	A/A	-/-	A/A	-/-	-/-	A/A	-/-	A/A	A/A	-/-	-/-	A/A	A/A
chr02	19250927	A	G	A/A	-/-	G/G	G/G	-/-	G/G	G/G	G/G	G/G	G/G	-/-	G/G	G/G	G/G	G/G	G/G	G/G	-/-	-/-	G/G	-/-	G/G	G/G	G/G	G/G	G/G	-/-	G/G	-/-	G/G	G/G	-/-	G/G	-/-	-/-	-/-	G/G	-/-	-/-	G/G	G/G	-/-	-/-	G/G	G/G
chr02	19262399	A	G	A/A	A/A	G/G	G/G	A/A	G/G	G/G	G/G	G/G	G/G	G/G	G/G	G/G	G/G	G/G	G/G	G/G	G/G	-/-	G/G	G/G	G/G	A/A	G/G	G/G	G/G	G/G	G/G	G/G	G/G	G/G	G/G	G/G	A/A	A/A	-/-	G/G	G/G	G/G	G/G	G/G	A/A	-/-	G/G	G/G
chr02	19336281	G	C	G/G	-/-	C/C	C/C	G/G	C/C	C/C	C/C	-/-	C/C	-/-	C/C	C/C	C/C	C/C	-/-	C/C	C/C	-/-	-/-	C/C	-/-	C/C	C/C	C/C	C/C	-/-	-/-	C/C	C/C	C/C	-/-	C/C	-/-	-/-	-/-	-/-	-/-	-/-	C/C	C/C	-/-	-/-	-/-	-/-
chr02	19383819	G	T	G/G	G/G	G/G	G/G	G/G	G/G	G/G	G/G	G/G	G/G	G/G	G/G	G/G	G/G	G/G	G/G	G/G	G/G	G/G	-/-	-/-	G/G	G/T	G/G	-/-	G/G	G/G	-/-	-/-	G/G	G/G	G/G	G/G	G/G	G/G	-/-	G/G	G/G	G/G	G/G	G/G	G/G	G/T	G/T	G/G
chr02	19384000	G	A	G/G	G/G	G/G	G/G	G/G	G/G	G/G	G/G	-/-	G/G	G/G	G/G	G/G	G/G	G/G	G/G	G/G	G/G	-/-	G/G	-/-	-/-	G/A	G/G	G/G	G/G	G/G	-/-	G/A	G/G	G/G	G/G	G/G	G/G	G/G	-/-	-/-	-/-	G/G	G/G	G/G	G/G	-/-	G/A	-/-
chr02	19384004	A	G	A/G	A/G	A/G	-/-	A/G	A/G	-/-	A/G	-/-	A/G	A/G	A/G	A/G	-/-	A/G	-/-	A/G	A/G	-/-	-/-	-/-	-/-	A/G	A/G	-/-	A/G	A/G	-/-	A/G	A/G	A/G	A/G	A/A	A/A	-/-	-/-	-/-	-/-	A/G	A/G	A/G	-/-	-/-	A/G	-/-
chr02	19386398	T	C	T/T	T/T	T/C	T/C	T/T	T/C	T/C	T/C	T/C	T/C	T/C	T/C	T/C	T/C	T/C	T/C	T/C	T/C	-/-	T/C	-/-	-/-	T/T	T/C	T/C	T/C	-/-	-/-	-/-	T/C	T/C	T/C	-/-	T/T	-/-	-/-	T/C	T/C	-/-	T/C	T/C	T/T	-/-	-/-	T/C
chr02	19397362	G	A	G/G	G/G	G/G	G/G	-/-	G/G	G/G	G/G	-/-	G/G	G/G	G/G	G/G	G/G	G/G	G/G	G/G	G/G	-/-	-/-	-/-	-/-	G/G	G/G	G/G	G/G	-/-	-/-	G/A	G/G	-/-	G/A	G/A	-/-	G/A	-/-	G/G	-/-	-/-	G/G	-/-	-/-	-/-	-/-	G/G
chr02	19397373	A	G	-/-	G/G	G/G	G/G	-/-	G/G	G/G	G/G	-/-	G/G	G/G	G/G	G/G	G/G	G/G	G/G	G/G	G/G	G/G	-/-	-/-	-/-	G/G	G/G	G/G	G/G	-/-	-/-	G/G	G/G	G/G	G/G	G/G	-/-	A/G	-/-	G/G	-/-	-/-	G/G	G/G	-/-	-/-	-/-	G/G
chr02	19405438	T	G	T/G	T/G	G/G	-/-	T/G	G/G	G/G	G/G	-/-	G/G	-/-	G/G	G/G	G/G	G/G	G/G	G/G	-/-	-/-	-/-	-/-	-/-	G/G	G/G	G/G	G/G	-/-	-/-	-/-	-/-	G/G	G/G	-/-	T/G	T/G	-/-	-/-	-/-	G/G	G/G	G/G	-/-	-/-	-/-	G/G
chr02	19489883	A	G	A/A	A/A	A/A	A/A	A/A	A/A	A/A	A/A	A/A	A/A	-/-	A/A	A/A	A/A	A/A	A/A	A/A	A/A	-/-	A/A	-/-	-/-	G/G	A/A	A/A	-/-	-/-	A/A	-/-	A/A	A/A	A/A	A/A	A/A	A/A	-/-	A/A	A/A	A/A	A/A	-/-	A/A	-/-	A/A	A/A
chr02	19541403	C	T	C/C	-/-	C/C	C/C	-/-	C/C	-/-	C/C	-/-	C/C	C/C	-/-	C/C	C/C	C/C	-/-	C/C	-/-	-/-	-/-	-/-	-/-	-/-	C/C	-/-	-/-	-/-	C/C	-/-	C/C	C/C	C/C	C/C	-/-	C/T	-/-	-/-	-/-	-/-	C/C	C/C	C/C	C/T	C/C	C/C
chr02	19816694	C	T	C/C	-/-	C/C	C/C	C/C	C/C	C/C	C/C	C/C	C/C	C/C	C/C	C/C	C/C	C/C	C/C	C/C	C/C	-/-	-/-	-/-	-/-	C/C	-/-	-/-	-/-	-/-	-/-	C/C	C/T	C/T	C/C	C/C	-/-	-/-	-/-	-/-	C/C	-/-	-/-	-/-	-/-	-/-	C/C	C/C
chr02	19860828	G	A	A/A	G/G	G/G	G/G	G/G	G/G	G/G	G/G	G/G	G/G	-/-	G/G	G/G	G/G	G/G	-/-	G/G	-/-	-/-	-/-	-/-	-/-	G/G	G/G	G/G	G/G	G/G	G/G	G/G	G/G	G/G	-/-	-/-	-/-	G/G	-/-	-/-	-/-	-/-	-/-	-/-	G/G	G/G	G/G	G/G
chr02	19906047	A	C	C/C	A/A	A/A	A/A	A/A	A/A	A/A	A/A	A/A	A/A	A/A	A/A	A/A	A/A	A/A	A/A	A/A	A/A	-/-	-/-	-/-	A/A	A/A	A/A	A/A	A/A	-/-	-/-	-/-	A/A	A/A	A/A	A/A	A/A	-/-	-/-	-/-	A/A	-/-	-/-	A/A	A/A	-/-	A/A	A/A
chr02	20026333	GAAA	GAA	GAA/GAA	GAAA/GAAA	GAAA/GAAA	GAAA/GAAA	GAAA/GAAA	GAAA/GAAA	GAAA/GAAA	GAAA/GAAA	-/-	GAAA/GAAA	GAAA/GAAA	GAAA/GAAA	GAAA/GAAA	GAAA/GAAA	GAAA/GAAA	GAAA/GAAA	GAAA/GAAA	-/-	-/-	-/-	-/-	-/-	GAAA/GAAA	GAAA/GAAA	GAAA/GAAA	GAAA/GAAA	-/-	-/-	GAAA/GAAA	-/-	GAAA/GAAA	-/-	GAAA/GAAA	GAAA/GAAA	-/-	-/-	-/-	-/-	-/-	GAAA/GAAA	GAAA/GAAA	-/-	-/-	-/-	GAAA/GAAA
chr02	20037465	T	C	T/T	T/T	T/T	T/T	T/T	T/T	T/T	T/T	T/T	T/T	T/T	T/T	T/T	T/T	T/T	T/T	T/T	T/T	-/-	T/T	T/T	T/T	T/C	T/T	T/T	T/T	T/T	T/T	T/T	T/T	T/T	T/T	T/T	T/T	T/T	T/T	T/T	T/T	T/T	T/T	T/T	T/T	-/-	T/T	T/T
chr02	20121172	T	C	T/T	T/T	T/T	T/T	-/-	T/T	T/T	T/T	T/T	-/-	-/-	T/C	T/T	T/T	T/T	T/T	T/T	-/-	-/-	-/-	-/-	-/-	T/T	T/T	T/T	-/-	-/-	-/-	T/C	T/T	T/T	T/C	-/-	-/-	-/-	-/-	T/T	-/-	-/-	-/-	-/-	-/-	-/-	T/C	-/-
chr02	20121174	G	A	G/G	G/G	G/G	G/G	-/-	G/G	G/G	G/G	G/G	-/-	-/-	G/A	G/G	G/G	G/G	G/G	G/G	-/-	-/-	-/-	-/-	-/-	G/G	G/G	G/G	-/-	-/-	-/-	G/A	G/G	G/G	G/A	-/-	G/G	-/-	-/-	G/G	-/-	-/-	-/-	-/-	-/-	-/-	G/A	-/-
chr02	20121197	A	T	A/A	A/A	A/A	A/A	-/-	A/A	A/A	A/A	A/A	-/-	-/-	A/T	A/A	A/A	A/A	A/A	A/A	-/-	-/-	-/-	-/-	-/-	A/A	A/A	A/A	-/-	-/-	-/-	A/T	A/A	A/A	A/T	-/-	A/A	-/-	-/-	A/A	-/-	-/-	-/-	-/-	-/-	-/-	A/T	-/-
chr02	20361571	G	T	G/G	-/-	-/-	T/T	G/T	T/T	G/G	T/T	T/T	T/T	-/-	T/T	T/T	T/T	T/T	T/T	T/T	-/-	-/-	-/-	-/-	-/-	-/-	T/T	T/T	T/T	-/-	-/-	-/-	T/T	T/T	-/-	T/T	-/-	-/-	-/-	T/T	T/T	-/-	T/T	T/T	-/-	-/-	T/T	-/-
chr02	20511423	A	G	A/A	A/A	G/G	G/G	A/A	G/G	A/A	G/G	G/G	G/G	G/G	G/G	G/G	G/G	G/G	G/G	G/G	G/G	-/-	G/G	G/G	-/-	G/G	G/G	G/G	G/G	G/G	G/G	G/G	G/G	G/G	-/-	G/G	G/G	G/G	-/-	G/G	G/G	G/G	G/G	G/G	G/G	-/-	G/G	G/G
chr02	20561642	A	G	A/A	A/A	G/G	G/G	A/A	G/G	A/A	G/G	G/G	G/G	G/G	G/G	G/G	G/G	G/G	G/G	G/G	-/-	-/-	-/-	-/-	G/G	G/G	G/G	G/G	G/G	-/-	-/-	-/-	G/G	G/G	G/G	G/G	-/-	G/G	G/G	G/G	G/G	-/-	G/G	G/G	G/G	-/-	G/G	-/-
chr02	20570072	T	C	T/T	T/T	T/T	T/T	T/T	T/T	T/T	T/T	T/T	T/T	-/-	T/T	T/T	T/T	T/T	T/T	T/T	-/-	-/-	-/-	-/-	-/-	C/C	T/T	T/T	T/T	T/T	T/T	T/T	T/T	T/T	T/T	T/T	T/T	T/T	-/-	-/-	-/-	-/-	T/T	T/T	T/T	T/T	T/T	-/-
chr02	20586065	G	T	G/G	G/G	G/G	G/G	G/G	G/G	G/G	G/G	G/G	G/G	G/G	G/G	G/G	G/G	G/G	G/G	G/G	G/G	G/G	G/G	-/-	G/G	-/-	G/G	G/G	G/G	-/-	G/G	G/G	G/G	G/G	G/T	G/G	-/-	G/G	-/-	-/-	G/G	-/-	-/-	G/G	G/G	G/G	G/G	G/G
chr02	20766958	G	A	G/G	-/-	G/G	G/G	G/A	G/G	G/G	-/-	-/-	G/G	-/-	G/G	G/G	G/G	G/G	G/G	G/G	-/-	-/-	G/G	-/-	-/-	G/G	G/G	G/G	G/G	-/-	-/-	-/-	-/-	G/G	G/G	-/-	-/-	G/G	-/-	G/G	-/-	-/-	G/G	-/-	-/-	-/-	-/-	G/G
chr02	21335277	C	T	C/C	C/C	C/C	C/C	C/C	C/C	C/C	C/C	C/C	C/C	C/C	C/C	C/C	C/C	C/C	C/C	C/C	-/-	-/-	-/-	-/-	-/-	C/T	C/C	C/C	-/-	-/-	-/-	C/C	C/C	C/C	-/-	C/C	-/-	C/C	-/-	-/-	-/-	C/C	C/C	C/C	C/C	-/-	C/C	-/-
chr02	21497985	A	G	A/A	A/A	A/A	A/A	-/-	A/A	A/A	-/-	-/-	A/A	A/A	A/G	A/A	A/A	A/A	A/A	A/A	-/-	-/-	-/-	-/-	-/-	-/-	A/A	-/-	-/-	-/-	-/-	-/-	A/A	A/G	A/A	A/A	-/-	-/-	-/-	-/-	-/-	-/-	A/A	A/A	-/-	A/G	-/-	A/A
chr02	21581345	A	G	A/A	A/A	A/A	A/A	A/A	A/A	A/A	A/A	-/-	A/A	-/-	A/G	A/A	A/A	A/A	A/A	A/A	A/A	-/-	A/A	A/A	A/A	G/G	A/A	A/A	A/A	-/-	-/-	-/-	A/A	A/A	A/A	A/A	A/A	A/A	-/-	-/-	-/-	-/-	A/A	A/A	A/A	-/-	A/A	A/A
chr02	21823748	G	A	G/G	G/G	G/G	G/G	-/-	G/G	G/G	G/G	G/G	G/G	G/G	A/A	G/G	G/G	G/G	G/G	G/G	G/G	-/-	-/-	G/G	G/G	A/A	G/G	G/G	G/G	-/-	G/G	-/-	G/G	G/G	G/G	G/G	G/G	G/G	-/-	G/G	-/-	-/-	G/G	-/-	G/G	-/-	A/A	G/G
chr02	21823938	C	T	C/C	C/C	C/C	C/C	C/C	C/C	C/C	C/C	C/C	C/C	C/C	C/C	C/C	C/C	C/C	C/C	C/C	-/-	-/-	-/-	-/-	-/-	-/-	C/C	C/C	-/-	-/-	C/C	C/C	-/-	T/T	-/-	C/C	C/C	-/-	-/-	-/-	-/-	-/-	-/-	C/C	-/-	-/-	-/-	-/-
chr02	21846236	C	A	C/C	C/C	C/C	C/C	C/C	C/C	C/C	C/C	C/C	C/C	C/C	A/A	C/C	C/C	C/C	C/C	C/C	C/C	-/-	-/-	-/-	-/-	A/A	C/C	C/C	C/C	-/-	C/C	-/-	C/C	C/C	C/C	C/C	C/C	C/C	-/-	C/C	C/C	-/-	C/C	C/C	C/C	C/C	C/A	C/C
chr02	21846675	G	A	G/G	-/-	G/G	G/G	-/-	G/G	G/G	G/G	G/G	-/-	G/G	A/A	G/G	G/G	G/G	G/G	G/G	G/G	-/-	-/-	G/G	-/-	A/A	G/A	G/G	G/G	-/-	-/-	-/-	-/-	G/G	G/G	G/G	-/-	G/G	-/-	G/G	-/-	-/-	G/G	-/-	G/G	-/-	-/-	G/G
chr02	21899560	C	T	C/C	C/C	C/C	C/C	C/C	C/C	C/C	C/C	-/-	C/C	-/-	T/T	C/C	C/C	C/C	C/C	C/C	C/C	-/-	-/-	C/C	-/-	-/-	C/C	C/C	C/C	-/-	C/C	-/-	C/C	C/C	C/C	C/C	C/C	C/C	-/-	C/C	C/C	-/-	C/C	C/C	-/-	-/-	-/-	C/C
chr02	21997385	A	G	A/A	A/A	A/A	A/A	A/A	A/A	A/A	A/A	A/A	A/A	A/A	G/G	A/A	A/A	A/A	A/A	A/A	A/A	-/-	-/-	-/-	-/-	G/G	A/A	A/A	A/A	-/-	-/-	-/-	A/A	A/A	A/A	A/A	A/A	A/A	-/-	-/-	A/A	-/-	A/A	A/A	A/A	-/-	G/G	A/A
chr02	22052871	C	T	C/C	C/C	C/C	C/C	-/-	C/C	C/C	C/C	C/C	C/C	-/-	T/T	C/C	C/C	C/C	C/C	C/C	C/C	C/C	-/-	C/C	-/-	-/-	C/C	C/C	-/-	-/-	-/-	-/-	C/C	C/C	C/C	C/C	C/C	C/C	-/-	C/C	-/-	-/-	C/C	C/C	C/C	-/-	-/-	C/C
chr02	22052892	G	A	G/G	G/G	G/G	G/G	-/-	G/G	G/G	G/G	G/G	G/G	-/-	A/A	G/G	G/G	G/G	G/G	G/G	G/G	G/G	-/-	G/G	-/-	-/-	G/G	G/G	-/-	-/-	-/-	-/-	G/G	G/G	G/G	G/G	G/G	G/G	-/-	G/G	-/-	-/-	G/G	G/G	-/-	-/-	-/-	G/G
chr02	22104434	G	A	G/G	G/G	G/G	G/G	G/G	G/G	G/G	G/G	-/-	G/G	G/G	A/A	G/G	G/G	G/G	G/G	G/G	G/G	-/-	-/-	G/G	G/G	G/G	G/G	G/G	G/G	-/-	-/-	-/-	G/G	G/G	-/-	G/G	G/G	G/G	-/-	-/-	G/G	-/-	G/G	G/G	G/G	G/G	-/-	-/-
chr02	22124546	G	A	G/G	G/G	G/G	G/G	-/-	G/G	G/G	G/G	G/G	G/G	G/G	-/-	G/G	G/G	G/G	G/G	G/G	-/-	-/-	-/-	-/-	-/-	-/-	G/G	G/G	-/-	-/-	G/G	-/-	-/-	-/-	-/-	-/-	-/-	G/A	-/-	G/G	-/-	-/-	G/G	-/-	G/G	-/-	-/-	G/G
chr02	22157151	T	C	T/T	-/-	T/T	T/T	T/T	T/T	T/T	T/T	-/-	T/T	T/T	-/-	T/T	T/T	T/T	T/T	T/T	T/T	-/-	-/-	-/-	-/-	-/-	T/T	T/T	T/T	-/-	T/T	-/-	T/T	C/C	T/T	T/T	-/-	T/T	-/-	T/T	T/T	T/T	T/T	T/T	T/T	-/-	-/-	T/T
chr02	22190560	G	T	G/G	G/G	G/G	G/G	G/G	G/G	-/-	G/G	G/G	G/G	G/G	T/T	G/G	G/G	G/G	G/G	G/G	-/-	-/-	-/-	-/-	-/-	-/-	G/G	G/G	-/-	G/G	-/-	-/-	G/G	-/-	G/G	G/G	-/-	G/G	-/-	-/-	-/-	-/-	G/G	G/G	G/G	-/-	-/-	G/G
chr02	22205648	A	G	A/A	A/A	A/A	-/-	-/-	A/A	A/A	A/A	-/-	A/A	A/A	G/G	A/A	A/A	A/A	A/A	A/A	-/-	-/-	-/-	-/-	-/-	-/-	A/A	A/A	A/A	-/-	-/-	-/-	A/A	-/-	-/-	A/A	A/A	-/-	-/-	A/A	-/-	-/-	A/A	-/-	A/A	-/-	-/-	-/-
chr02	22206889	TG	TGG	TG/TG	-/-	TG/TG	TG/TG	-/-	TG/TG	TG/TG	TG/TG	TG/TG	TG/TG	TG/TG	TG/TG	TG/TG	TG/TG	TG/TG	TG/TG	TG/TG	TG/TG	TG/TG	-/-	-/-	TG/TG	-/-	TG/TG	-/-	-/-	-/-	TG/TG	TG/TG	TG/TG	TGG/TGG	TG/TG	TG/TG	TG/TG	TG/TG	-/-	TG/TG	-/-	-/-	TG/TG	TG/TG	TG/TG	-/-	TG/TG	TG/TG
chr02	22215831	T	A	T/T	T/T	T/T	T/T	T/T	T/T	T/T	T/T	-/-	T/T	T/T	A/A	T/T	-/-	T/T	T/T	T/T	T/T	-/-	-/-	-/-	-/-	T/T	T/T	T/T	T/T	-/-	-/-	-/-	T/T	T/T	-/-	T/T	T/T	T/T	-/-	T/T	-/-	-/-	T/T	T/T	T/T	-/-	-/-	-/-
chr02	22305166	T	G	T/T	T/T	T/T	T/T	T/T	T/T	T/T	T/T	T/T	T/T	T/T	T/T	T/T	T/T	T/T	-/-	T/T	T/T	-/-	-/-	-/-	-/-	T/T	T/T	-/-	-/-	-/-	-/-	-/-	-/-	G/G	-/-	T/T	-/-	-/-	-/-	T/T	-/-	-/-	-/-	T/T	T/T	-/-	T/T	T/T
chr02	22476347	TGAGA	TGA	TGAGA/TGAGA	TGAGA/TGAGA	TGAGA/TGAGA	TGAGA/TGAGA	-/-	TGAGA/TGAGA	TGAGA/TGAGA	TGAGA/TGAGA	-/-	TGAGA/TGAGA	-/-	TGA/TGA	TGAGA/TGAGA	TGAGA/TGAGA	TGAGA/TGAGA	TGAGA/TGAGA	TGAGA/TGAGA	TGAGA/TGAGA	-/-	-/-	-/-	TGAGA/TGAGA	TGAGA/TGAGA	TGAGA/TGAGA	TGAGA/TGAGA	-/-	-/-	-/-	-/-	TGAGA/TGAGA	-/-	TGAGA/TGAGA	TGAGA/TGAGA	TGAGA/TGAGA	-/-	-/-	-/-	TGAGA/TGAGA	-/-	TGAGA/TGAGA	-/-	TGAGA/TGAGA	-/-	TGA/TGA	TGAGA/TGAGA
chr02	22531053	CAA	CA	CAA/CAA	CAA/CAA	CAA/CAA	CAA/CAA	CAA/CAA	CAA/CAA	CAA/CAA	CAA/CAA	CAA/CAA	CAA/CAA	CAA/CAA	-/-	CAA/CAA	CAA/CAA	CAA/CAA	CAA/CAA	CAA/CAA	CAA/CAA	-/-	-/-	CAA/CAA	CAA/CAA	CAA/CAA	CAA/CAA	CAA/CAA	CAA/CAA	-/-	CAA/CAA	-/-	CAA/CAA	CA/CA	CAA/CAA	CAA/CAA	CAA/CAA	CAA/CAA	-/-	CAA/CAA	CAA/CAA	-/-	CAA/CAA	CAA/CAA	CAA/CAA	-/-	-/-	CAA/CAA
chr02	22553259	G	A	G/G	G/G	G/G	G/G	G/G	G/G	G/G	G/G	G/G	G/G	G/G	-/-	G/G	G/G	G/G	G/G	G/G	G/G	-/-	-/-	-/-	-/-	G/G	-/-	-/-	-/-	-/-	-/-	-/-	G/G	-/-	-/-	G/G	G/G	G/G	-/-	-/-	-/-	-/-	-/-	G/G	G/G	G/A	-/-	-/-
chr02	22553492	A	C	A/A	A/A	A/A	A/A	A/A	A/A	A/A	A/A	A/A	A/A	A/A	C/C	A/A	A/A	A/A	A/A	A/A	A/A	-/-	-/-	A/A	-/-	A/A	A/A	A/A	A/A	-/-	A/A	-/-	-/-	C/C	A/A	A/A	A/A	A/A	-/-	A/A	-/-	-/-	A/A	A/A	A/A	-/-	-/-	A/A
chr02	22556175	G	T	G/G	G/G	G/G	G/G	G/G	G/G	G/G	G/G	-/-	G/G	G/G	-/-	G/G	G/G	G/G	G/G	G/G	G/G	-/-	-/-	-/-	-/-	-/-	G/G	G/G	G/G	-/-	-/-	-/-	G/G	G/T	G/G	G/G	G/G	-/-	-/-	G/G	G/G	-/-	G/G	G/G	G/G	-/-	-/-	G/G
chr02	22558752	G	T	G/G	G/G	G/G	G/G	G/G	G/G	G/G	G/G	-/-	G/G	G/G	G/G	G/G	G/G	G/G	G/G	G/G	-/-	-/-	-/-	-/-	G/G	G/G	G/G	G/G	G/G	-/-	G/G	G/G	G/G	T/T	G/G	G/G	G/G	G/G	-/-	-/-	-/-	-/-	G/G	G/G	G/G	-/-	G/G	G/G
chr02	22565466	C	T	C/C	C/C	C/C	C/C	C/C	C/C	C/C	C/C	C/C	C/C	C/C	T/T	C/C	C/C	C/C	C/C	C/C	C/C	-/-	-/-	-/-	-/-	C/C	C/C	C/C	-/-	-/-	-/-	-/-	C/C	-/-	-/-	C/C	C/C	C/C	-/-	C/C	-/-	-/-	C/C	C/C	C/C	-/-	T/T	C/C
chr02	22577210	G	A	A/A	G/G	G/G	G/G	G/G	G/G	G/G	G/G	G/G	G/G	-/-	G/G	G/G	G/G	G/G	G/G	G/G	-/-	-/-	G/G	-/-	G/G	G/G	G/G	-/-	G/G	-/-	-/-	G/G	G/G	-/-	G/G	G/G	-/-	G/G	G/G	G/G	-/-	-/-	G/G	-/-	G/G	-/-	G/G	-/-
chr02	22589618	C	T	C/C	C/C	C/C	C/C	C/C	C/C	C/C	C/C	C/C	C/C	C/C	C/C	C/C	C/C	C/C	-/-	C/C	C/C	C/C	-/-	-/-	C/C	C/C	C/C	C/C	C/C	-/-	-/-	C/C	-/-	T/T	C/C	C/C	C/C	C/C	-/-	-/-	C/C	C/C	C/C	C/C	C/C	-/-	C/C	C/C
chr02	22591341	G	T	G/G	T/T	T/T	T/T	T/T	T/T	T/T	T/T	T/T	T/T	T/T	G/G	T/T	T/T	T/T	T/T	T/T	T/T	-/-	-/-	-/-	-/-	-/-	T/T	-/-	T/T	-/-	T/T	-/-	-/-	G/G	G/G	T/T	T/T	-/-	-/-	-/-	-/-	-/-	T/T	T/T	T/T	-/-	-/-	T/T
chr02	22597869	G	A	G/G	G/G	G/G	G/G	G/G	G/G	G/G	G/G	-/-	G/G	G/G	A/A	G/G	G/G	G/G	G/G	-/-	G/G	G/G	-/-	-/-	-/-	G/G	G/G	-/-	G/G	-/-	-/-	-/-	-/-	G/G	-/-	G/G	-/-	G/G	-/-	-/-	-/-	-/-	G/G	-/-	G/G	-/-	-/-	-/-
chr02	22616756	T	C	T/T	T/T	T/T	T/T	T/T	T/T	T/T	T/T	T/T	T/T	T/T	T/T	T/T	T/T	T/T	T/T	T/T	-/-	-/-	T/T	-/-	-/-	T/T	T/T	T/T	T/T	-/-	-/-	-/-	T/T	C/C	-/-	T/T	T/T	T/T	T/T	T/T	-/-	T/T	T/T	-/-	T/T	-/-	-/-	T/T
chr02	22701257	A	G	A/A	G/G	G/G	G/G	G/G	G/G	G/G	G/G	G/G	G/G	G/G	G/G	G/G	G/G	G/G	G/G	G/G	G/G	G/G	G/G	G/G	G/G	G/G	G/G	G/G	G/G	G/G	G/G	G/G	G/G	-/-	G/G	G/G	G/G	G/G	-/-	G/G	G/G	G/G	G/G	G/G	G/G	-/-	G/G	G/G
chr02	22733610	A	C	A/A	A/A	A/A	A/A	A/A	A/A	A/A	A/A	A/A	A/A	A/A	A/A	A/A	A/A	A/A	A/A	A/A	-/-	-/-	-/-	-/-	-/-	A/A	A/A	A/A	-/-	-/-	A/A	-/-	A/A	C/C	-/-	A/A	A/A	A/A	-/-	A/A	A/A	A/A	A/A	A/A	A/A	-/-	A/A	A/A
chr02	22733626	C	T	C/C	C/C	C/C	C/C	C/C	C/C	C/C	C/C	C/C	C/C	C/C	C/C	C/C	C/C	C/C	C/C	C/C	-/-	-/-	-/-	-/-	-/-	C/C	C/C	C/C	-/-	-/-	C/C	-/-	C/C	T/T	-/-	C/C	C/C	C/C	-/-	C/C	C/C	C/C	C/C	-/-	C/C	-/-	C/C	C/C
chr02	22739713	TAGAGAGAGAGAGAGAGAGA	TAGAGAGAGAGAGAGAGA	TAGAGAGAGAGAGAGAGAGA/TAGAGAGAGAGAGAGAGAGA	TAGAGAGAGAGAGAGAGA/TAGAGAGAGAGAGAGAGA	TAGAGAGAGAGAGAGAGA/TAGAGAGAGAGAGAGAGA	TAGAGAGAGAGAGAGAGA/TAGAGAGAGAGAGAGAGA	TAGAGAGAGAGAGAGAGA/TAGAGAGAGAGAGAGAGA	TAGAGAGAGAGAGAGAGA/TAGAGAGAGAGAGAGAGA	TAGAGAGAGAGAGAGAGA/TAGAGAGAGAGAGAGAGA	TAGAGAGAGAGAGAGAGA/TAGAGAGAGAGAGAGAGA	-/-	-/-	-/-	-/-	TAGAGAGAGAGAGAGAGA/TAGAGAGAGAGAGAGAGA	TAGAGAGAGAGAGAGAGA/TAGAGAGAGAGAGAGAGA	TAGAGAGAGAGAGAGAGA/TAGAGAGAGAGAGAGAGA	TAGAGAGAGAGAGAGAGA/TAGAGAGAGAGAGAGAGA	TAGAGAGAGAGAGAGAGA/TAGAGAGAGAGAGAGAGA	TAGAGAGAGAGAGAGAGA/TAGAGAGAGAGAGAGAGA	-/-	-/-	-/-	-/-	TAGAGAGAGAGAGAGAGA/TAGAGAGAGAGAGAGAGA	TAGAGAGAGAGAGAGAGA/TAGAGAGAGAGAGAGAGA	TAGAGAGAGAGAGAGAGA/TAGAGAGAGAGAGAGAGA	TAGAGAGAGAGAGAGAGA/TAGAGAGAGAGAGAGAGA	-/-	-/-	-/-	TAGAGAGAGAGAGAGAGA/TAGAGAGAGAGAGAGAGA	-/-	-/-	-/-	TAGAGAGAGAGAGAGAGA/TAGAGAGAGAGAGAGAGA	-/-	-/-	-/-	-/-	-/-	TAGAGAGAGAGAGAGAGA/TAGAGAGAGAGAGAGAGA	TAGAGAGAGAGAGAGAGA/TAGAGAGAGAGAGAGAGA	TAGAGAGAGAGAGAGAGA/TAGAGAGAGAGAGAGAGA	-/-	TAGAGAGAGAGAGAGAGAGA/TAGAGAGAGAGAGAGAGA	TAGAGAGAGAGAGAGAGA/TAGAGAGAGAGAGAGAGA
chr02	22751910	G	A	G/G	G/G	G/G	G/G	G/G	G/G	G/G	G/G	-/-	G/G	-/-	G/G	G/G	G/G	G/G	G/G	G/G	-/-	-/-	G/G	-/-	-/-	-/-	G/G	-/-	G/G	-/-	-/-	-/-	G/G	A/A	-/-	G/G	G/G	G/G	-/-	G/G	-/-	-/-	G/G	-/-	-/-	-/-	G/G	-/-
chr02	22811338	T	C	T/T	T/T	T/T	T/T	-/-	T/T	T/T	T/T	-/-	T/T	T/T	T/T	T/T	T/T	T/T	T/T	T/T	T/T	-/-	-/-	-/-	-/-	T/T	T/T	T/T	T/T	-/-	-/-	T/T	T/T	C/C	T/T	T/T	T/T	T/T	-/-	-/-	-/-	T/T	T/T	T/T	T/T	-/-	T/T	T/T
chr02	22811350	T	G	T/T	T/T	T/T	T/T	-/-	T/T	T/T	T/T	-/-	T/T	T/T	T/T	T/T	T/T	T/T	T/T	T/T	T/T	-/-	-/-	-/-	-/-	T/T	T/T	T/T	T/T	-/-	-/-	T/T	T/T	G/G	T/T	T/T	T/T	T/T	-/-	-/-	-/-	T/T	T/T	T/T	T/T	-/-	T/T	T/T
chr02	22811533	A	C	A/A	-/-	A/A	A/A	A/A	A/A	A/A	A/A	-/-	A/A	A/A	A/A	A/A	A/A	A/A	A/A	A/A	A/A	-/-	-/-	A/A	-/-	A/A	A/A	A/A	A/A	A/A	A/A	A/A	A/A	C/C	A/A	A/A	-/-	A/A	-/-	-/-	A/A	-/-	A/A	A/A	A/A	-/-	-/-	-/-
chr02	22863822	A	G	A/A	A/A	-/-	A/A	-/-	A/A	-/-	A/A	A/A	A/A	A/A	G/G	A/A	A/A	A/A	A/A	A/A	-/-	-/-	-/-	A/A	-/-	-/-	A/A	-/-	A/A	-/-	-/-	-/-	A/A	G/G	A/A	A/A	A/A	-/-	-/-	A/A	A/A	-/-	-/-	-/-	A/A	-/-	-/-	-/-
chr02	22952570	G	A	G/G	G/G	G/G	G/G	G/G	G/G	G/G	G/G	-/-	G/G	G/G	G/A	G/G	G/G	G/G	G/G	G/G	G/G	G/G	G/A	-/-	-/-	G/A	G/G	G/G	G/G	-/-	-/-	G/A	G/G	G/A	G/A	G/G	-/-	G/A	-/-	G/G	-/-	G/G	G/G	G/G	G/G	-/-	G/A	G/G
chr02	23159231	G	A	G/G	G/G	G/G	G/G	G/G	G/G	G/G	G/G	-/-	G/G	G/G	G/G	G/G	G/G	G/G	G/G	G/G	-/-	-/-	-/-	G/G	G/G	G/G	-/-	G/G	G/G	-/-	-/-	-/-	G/G	A/A	-/-	G/G	G/G	-/-	G/G	-/-	-/-	-/-	G/G	G/G	G/G	-/-	G/G	-/-
chr02	23185292	A	G	A/A	A/A	A/A	A/A	A/A	A/A	A/A	A/A	A/A	A/A	A/A	A/A	A/A	A/A	A/A	A/A	A/A	A/A	-/-	-/-	-/-	A/A	A/A	A/A	A/A	A/A	-/-	A/A	A/A	A/A	G/G	A/A	A/A	A/A	G/G	A/A	A/A	A/A	-/-	A/A	A/A	A/A	-/-	A/A	A/A
chr02	23185301	G	A	G/G	G/G	G/G	G/G	G/G	G/G	G/G	G/G	G/G	G/G	G/G	G/G	G/G	G/G	G/G	G/G	G/G	G/G	-/-	-/-	-/-	G/G	A/A	G/G	G/G	G/G	-/-	G/G	G/G	G/G	G/G	G/G	G/G	G/G	G/G	G/G	G/G	G/G	-/-	G/G	G/G	G/G	-/-	G/G	G/G
chr02	23185577	C	T	C/C	C/C	C/C	C/C	C/C	C/C	C/C	C/C	C/C	C/C	C/C	T/T	C/C	C/C	C/C	C/C	C/C	C/C	-/-	-/-	-/-	C/C	C/C	C/C	C/C	C/C	-/-	-/-	-/-	C/C	T/T	C/C	C/C	C/C	-/-	-/-	-/-	-/-	C/C	C/C	C/C	C/C	-/-	T/T	C/C
chr02	23217448	A	G	A/A	A/A	A/A	A/A	A/A	A/A	A/A	A/A	A/A	A/A	A/A	G/G	A/A	A/A	A/A	A/A	A/A	A/A	-/-	-/-	A/A	-/-	-/-	A/A	A/A	A/A	-/-	A/A	-/-	A/A	G/G	G/G	A/A	A/A	-/-	-/-	A/A	A/A	-/-	A/A	A/A	A/A	-/-	-/-	A/A
chr02	23217462	G	T	G/G	G/G	G/G	G/G	G/G	G/G	G/G	G/G	G/G	G/G	G/G	T/T	G/G	G/G	G/G	G/G	G/G	G/G	-/-	-/-	G/G	-/-	G/G	G/G	G/G	G/G	-/-	G/G	-/-	G/G	G/G	G/G	G/G	G/G	G/G	-/-	G/G	G/G	-/-	G/G	G/G	G/G	-/-	-/-	G/G
chr02	23480583	C	A	C/C	C/C	C/C	C/C	C/C	C/C	C/C	C/C	-/-	C/C	C/C	C/C	C/C	C/C	C/C	C/C	C/C	-/-	-/-	-/-	-/-	C/C	C/C	C/C	C/C	C/C	-/-	C/C	-/-	C/C	A/A	-/-	C/C	-/-	-/-	-/-	C/C	-/-	-/-	C/C	-/-	C/C	-/-	-/-	-/-
chr02	23518482	C	A	C/C	C/C	C/C	C/C	C/C	C/C	C/C	C/C	C/C	C/C	C/C	C/C	C/C	C/C	C/C	C/C	C/C	C/C	-/-	-/-	-/-	-/-	C/C	-/-	C/C	C/C	-/-	-/-	-/-	C/C	A/A	-/-	C/C	C/C	A/A	-/-	-/-	-/-	-/-	C/C	C/C	C/C	-/-	C/C	C/C
chr02	23529921	T	C	T/T	T/T	T/T	T/T	T/T	T/T	T/T	T/T	-/-	T/T	T/T	T/T	T/T	T/T	T/T	T/T	T/T	T/T	T/T	-/-	T/T	T/T	T/T	T/T	-/-	-/-	T/T	-/-	-/-	T/T	C/C	T/T	T/T	T/T	-/-	-/-	-/-	-/-	-/-	T/T	T/T	-/-	-/-	-/-	T/T
chr02	23529956	G	A	G/G	G/G	G/G	G/G	G/G	G/G	G/G	G/G	G/G	G/G	G/G	A/A	G/G	G/G	G/G	G/G	G/G	G/G	-/-	-/-	-/-	-/-	G/G	G/G	G/G	G/G	-/-	G/G	-/-	G/G	A/A	-/-	G/G	G/G	A/A	-/-	G/G	G/G	-/-	G/G	-/-	G/G	-/-	-/-	G/G
chr02	23541987	G	A	G/G	G/G	G/G	G/G	G/G	G/G	G/G	G/G	-/-	G/G	G/G	A/A	G/G	G/G	G/G	G/G	G/G	G/G	-/-	-/-	-/-	-/-	G/G	-/-	G/G	G/G	-/-	-/-	-/-	G/G	G/G	G/G	G/G	G/G	G/G	-/-	-/-	G/G	-/-	G/G	G/G	G/G	-/-	-/-	G/G
chr02	23567380	T	C	T/T	T/T	T/T	T/T	T/T	T/T	T/T	T/T	T/T	T/T	T/T	C/C	T/T	T/T	T/T	T/T	T/T	T/T	-/-	-/-	-/-	-/-	T/T	T/T	T/T	T/T	-/-	T/T	C/C	T/T	C/C	T/T	T/T	T/T	C/C	-/-	T/T	T/T	T/T	T/T	T/T	T/T	-/-	C/C	T/T
chr02	23606176	C	T	C/C	C/C	C/C	C/C	-/-	C/C	C/C	C/C	-/-	C/C	C/C	C/C	C/C	C/C	C/C	C/C	C/C	-/-	-/-	-/-	C/C	-/-	C/C	C/C	C/C	-/-	-/-	-/-	C/C	C/C	T/T	C/C	C/C	C/C	-/-	-/-	-/-	C/C	C/C	C/C	C/C	C/C	-/-	C/C	C/C
chr02	23670594	T	G	T/T	T/T	T/T	T/T	T/T	T/T	T/T	T/T	T/T	T/T	T/T	T/T	T/T	T/T	T/T	T/T	T/T	-/-	-/-	-/-	-/-	-/-	T/T	T/T	T/T	T/T	-/-	T/T	T/T	-/-	G/G	-/-	T/T	T/T	-/-	-/-	T/T	-/-	T/T	T/T	T/T	T/T	-/-	T/T	T/T
chr02	23698255	G	T	G/G	G/G	G/G	G/G	G/G	G/G	G/G	G/G	G/G	G/G	G/G	G/G	G/G	G/G	G/G	G/G	G/G	-/-	G/G	-/-	G/G	-/-	G/G	G/G	G/G	G/G	G/G	G/G	-/-	G/G	T/T	G/G	G/G	G/G	T/T	G/G	G/G	G/G	-/-	G/G	G/G	G/G	-/-	G/G	G/G
chr02	23723293	C	T	C/C	-/-	C/C	C/C	C/C	C/C	C/C	C/C	-/-	C/C	C/C	T/T	C/C	C/C	C/C	C/C	C/C	C/C	-/-	-/-	C/C	-/-	C/C	C/C	-/-	C/C	C/C	-/-	-/-	C/C	C/C	-/-	C/C	C/C	C/C	-/-	C/C	C/C	-/-	C/C	C/C	C/C	-/-	-/-	-/-
chr02	23732612	G	A	G/G	G/G	G/G	G/G	-/-	G/G	G/G	G/G	-/-	G/G	G/G	A/A	G/G	G/G	G/G	G/G	G/G	-/-	-/-	-/-	-/-	G/G	G/G	G/G	G/G	G/G	-/-	-/-	-/-	G/G	G/G	-/-	G/G	-/-	G/G	-/-	-/-	-/-	-/-	G/G	-/-	G/G	-/-	-/-	-/-
chr02	23775529	G	A	G/G	G/G	G/G	G/G	G/G	G/G	G/G	-/-	-/-	G/G	-/-	A/A	G/G	G/G	G/G	G/G	G/G	G/G	G/G	-/-	-/-	-/-	G/G	G/G	-/-	G/G	-/-	G/G	-/-	G/G	G/G	-/-	G/G	G/G	G/G	-/-	-/-	G/G	-/-	-/-	G/G	G/G	-/-	-/-	G/G
chr02	23782264	C	G	C/C	C/C	C/C	C/C	-/-	C/C	C/C	C/C	C/C	C/C	C/C	G/G	C/C	C/C	C/C	C/C	C/C	C/C	-/-	-/-	-/-	-/-	-/-	C/C	C/C	C/C	-/-	-/-	-/-	C/C	C/C	C/C	-/-	C/C	C/C	-/-	C/C	-/-	-/-	C/C	-/-	C/C	-/-	-/-	C/C
chr02	23812951	C	T	T/T	C/C	C/C	C/C	C/C	C/C	-/-	C/C	-/-	C/C	-/-	C/C	C/C	C/C	C/C	-/-	C/C	C/C	C/C	C/C	-/-	C/C	-/-	C/C	C/C	C/C	-/-	C/C	-/-	C/C	C/C	C/C	C/C	C/C	C/C	-/-	-/-	C/C	-/-	C/C	C/C	C/C	C/C	C/C	C/C
chr02	23822508	G	A	-/-	G/G	G/G	G/G	G/G	G/G	A/A	G/G	G/G	G/G	-/-	G/G	G/G	G/G	G/G	G/G	G/G	G/G	-/-	-/-	-/-	G/G	G/G	G/G	G/G	G/G	G/G	-/-	G/G	G/G	G/G	-/-	G/G	G/G	G/G	-/-	-/-	G/G	-/-	G/G	-/-	G/G	-/-	G/G	G/G
chr02	23830052	G	A	A/A	G/G	G/G	G/G	G/G	G/G	A/A	G/G	G/G	G/G	-/-	G/G	G/G	G/G	G/G	G/G	G/G	G/G	-/-	-/-	-/-	-/-	G/G	G/G	G/G	G/G	-/-	G/G	-/-	G/G	G/G	G/G	G/G	G/G	G/G	-/-	G/G	-/-	-/-	G/G	-/-	G/G	-/-	G/G	G/G
chr02	23830302	G	A	A/A	G/G	G/G	G/G	G/G	G/G	A/A	G/G	G/G	G/G	-/-	G/G	G/G	G/G	G/G	G/G	G/G	G/G	-/-	G/G	-/-	-/-	G/G	G/G	G/G	G/G	-/-	G/G	-/-	G/G	G/G	-/-	G/G	G/G	G/G	-/-	-/-	-/-	G/G	G/G	G/G	G/G	-/-	G/G	G/G
chr02	23841520	T	C	T/T	T/T	T/T	-/-	-/-	T/T	T/T	T/T	-/-	T/C	-/-	-/-	T/T	T/T	T/T	-/-	T/T	-/-	-/-	-/-	-/-	T/C	T/C	T/T	T/C	T/C	-/-	T/T	T/C	T/C	T/C	T/C	-/-	-/-	T/C	-/-	-/-	-/-	-/-	T/T	-/-	-/-	-/-	T/C	T/C
chr02	23895783	T	C	T/T	T/T	T/T	T/T	T/T	T/T	T/T	T/T	-/-	-/-	-/-	C/C	T/T	T/T	T/T	-/-	T/T	T/T	T/T	-/-	T/T	T/T	T/T	T/T	T/T	T/T	-/-	-/-	-/-	T/T	C/C	-/-	T/T	T/T	-/-	-/-	-/-	T/T	-/-	T/T	T/T	T/T	-/-	-/-	T/T
chr02	23909717	T	C	C/C	-/-	T/T	T/T	T/T	T/T	C/C	T/T	T/T	-/-	-/-	-/-	T/T	T/T	T/T	T/T	T/T	T/T	-/-	-/-	T/T	-/-	-/-	T/T	T/T	T/T	-/-	-/-	-/-	T/T	C/C	T/T	T/T	T/T	-/-	-/-	-/-	T/T	-/-	T/T	T/T	T/T	-/-	C/C	T/T
chr02	23936292	C	A	C/C	C/C	C/C	C/C	C/C	C/C	C/C	C/C	C/C	C/C	-/-	C/A	C/C	C/C	C/C	C/C	C/C	-/-	-/-	C/C	-/-	-/-	-/-	-/-	-/-	C/C	-/-	-/-	-/-	C/C	C/C	-/-	C/C	C/C	C/C	-/-	C/C	C/C	C/C	C/C	-/-	-/-	-/-	C/A	C/C
chr02	23947044	C	A	A/A	C/C	C/C	C/C	C/C	C/C	-/-	C/C	C/C	-/-	-/-	C/C	C/C	C/C	C/C	C/C	C/C	C/C	-/-	-/-	-/-	-/-	C/C	C/C	C/C	-/-	-/-	-/-	-/-	C/C	C/C	-/-	C/C	C/C	-/-	-/-	C/C	-/-	C/C	C/C	-/-	C/C	-/-	-/-	-/-
chr02	23954537	G	T	-/-	G/G	G/G	G/G	G/G	G/G	-/-	G/G	-/-	-/-	-/-	T/T	G/G	G/G	G/G	-/-	G/G	G/G	-/-	-/-	-/-	-/-	G/G	G/G	-/-	G/G	-/-	G/G	-/-	-/-	T/T	G/G	G/G	G/G	-/-	-/-	-/-	-/-	-/-	G/G	G/G	G/G	-/-	-/-	G/G
chr02	24013708	G	A	G/G	G/G	G/G	G/G	G/G	G/G	G/G	G/G	G/G	G/G	G/G	A/A	G/G	G/G	G/G	G/G	G/G	G/G	-/-	-/-	G/G	G/G	G/G	G/G	G/G	G/G	G/G	G/G	-/-	G/G	A/A	G/G	G/G	G/G	A/A	-/-	-/-	G/G	G/G	G/G	G/G	G/G	-/-	A/A	G/G
chr02	24059357	C	T	C/C	C/C	C/C	C/C	C/C	C/C	C/C	C/C	C/C	C/C	C/C	T/T	C/C	C/C	C/C	C/C	C/C	-/-	-/-	-/-	C/C	C/C	C/C	C/C	-/-	C/C	-/-	-/-	-/-	C/C	T/T	-/-	C/C	C/C	-/-	-/-	-/-	-/-	-/-	C/C	-/-	C/C	-/-	-/-	-/-
chr02	24118493	C	T	C/C	C/C	C/C	C/C	C/C	C/C	C/C	C/C	-/-	-/-	C/C	C/C	C/C	C/C	C/C	-/-	C/C	C/C	-/-	C/C	-/-	-/-	-/-	C/C	-/-	C/C	-/-	-/-	-/-	C/C	C/T	C/C	-/-	-/-	-/-	-/-	C/C	-/-	-/-	C/C	C/C	-/-	-/-	C/C	-/-
chr02	24125694	A	G	A/A	A/A	A/A	A/A	A/A	A/A	A/A	A/A	A/A	A/A	A/A	G/G	A/A	A/A	A/A	A/A	A/A	-/-	-/-	-/-	-/-	-/-	A/A	A/A	A/A	A/A	-/-	-/-	-/-	-/-	-/-	A/A	A/A	-/-	-/-	-/-	-/-	-/-	-/-	A/A	A/A	-/-	-/-	-/-	-/-
chr02	24208724	G	T	G/G	G/G	G/G	G/G	G/G	G/G	G/G	G/G	G/G	G/G	G/G	G/G	G/G	G/G	G/G	G/G	G/G	G/G	-/-	-/-	-/-	-/-	G/G	G/G	G/G	G/G	-/-	-/-	G/G	G/G	T/T	-/-	G/G	G/G	-/-	-/-	G/G	G/G	-/-	G/G	-/-	-/-	-/-	G/G	G/G
chr02	24211722	C	T	C/C	C/C	C/C	C/C	C/C	C/C	C/C	C/C	C/C	C/C	-/-	T/T	C/C	C/C	C/C	C/C	C/C	-/-	-/-	-/-	-/-	C/C	C/C	C/C	C/C	C/C	-/-	C/C	-/-	C/C	C/C	-/-	C/C	-/-	C/C	-/-	C/C	C/C	-/-	C/C	C/C	C/C	-/-	-/-	-/-
chr02	24239937	T	C	T/T	T/T	T/T	T/T	T/T	T/T	T/T	T/T	-/-	-/-	-/-	T/T	T/T	T/T	T/T	T/T	T/T	-/-	T/T	T/T	-/-	-/-	-/-	T/T	T/T	T/T	T/T	-/-	-/-	T/T	C/C	T/T	T/T	-/-	-/-	-/-	-/-	-/-	-/-	T/T	-/-	-/-	-/-	T/T	T/T
chr02	24261610	G	A	-/-	G/G	G/G	G/G	G/G	G/G	-/-	G/G	-/-	G/G	-/-	A/A	G/G	G/G	G/G	G/G	G/G	G/G	G/G	-/-	-/-	-/-	G/G	G/G	G/G	G/G	-/-	G/G	G/A	G/G	G/G	G/G	G/G	-/-	G/G	-/-	G/G	-/-	-/-	G/G	-/-	G/G	-/-	-/-	G/G
chr02	24269941	G	C	C/C	G/G	G/G	G/G	G/G	G/G	-/-	G/G	G/G	G/G	-/-	G/G	G/G	G/G	G/G	G/G	G/G	-/-	-/-	-/-	-/-	-/-	-/-	-/-	G/G	-/-	-/-	G/G	G/G	-/-	-/-	-/-	G/G	G/G	-/-	-/-	-/-	-/-	-/-	G/G	G/G	G/G	-/-	G/G	G/G
chr02	24270169	A	G	G/G	G/G	G/G	G/G	G/G	G/G	G/G	G/G	G/G	-/-	G/G	A/A	G/G	G/G	G/G	G/G	G/G	-/-	-/-	-/-	-/-	-/-	G/G	-/-	-/-	-/-	-/-	-/-	-/-	-/-	-/-	G/G	G/G	G/G	-/-	-/-	-/-	G/G	-/-	G/G	G/G	-/-	-/-	-/-	-/-
chr02	24279058	T	A	-/-	T/T	T/T	T/T	T/T	T/T	-/-	T/T	T/T	A/A	-/-	A/A	T/T	-/-	T/T	-/-	T/T	-/-	T/A	A/A	-/-	T/T	A/A	A/A	A/A	A/A	-/-	-/-	-/-	A/A	A/A	T/T	T/T	T/T	A/A	-/-	-/-	-/-	-/-	T/T	-/-	-/-	-/-	A/A	-/-
chr02	24367818	C	G	C/C	G/G	G/G	-/-	G/G	G/G	C/C	G/G	-/-	G/G	-/-	-/-	G/G	G/G	G/G	G/G	G/G	G/G	-/-	-/-	-/-	-/-	G/G	G/G	G/G	G/G	-/-	G/G	-/-	G/G	G/G	-/-	G/G	-/-	G/G	-/-	G/G	-/-	G/G	-/-	-/-	-/-	-/-	-/-	G/G
chr02	24368539	G	A	G/G	G/G	G/G	G/G	G/G	G/G	G/G	G/G	G/G	G/G	-/-	-/-	G/G	G/G	G/G	G/G	G/G	G/G	G/G	-/-	G/G	G/G	G/G	G/G	G/G	G/G	-/-	G/G	-/-	G/G	G/A	G/G	G/G	-/-	G/A	-/-	G/G	G/G	G/G	G/G	-/-	-/-	G/A	-/-	G/G
chr02	24368548	G	A	A/A	G/G	G/G	G/G	G/G	G/G	-/-	G/G	G/G	G/G	-/-	-/-	G/G	G/G	G/G	G/G	G/G	G/G	G/G	-/-	G/G	G/G	G/G	G/G	G/G	G/G	-/-	G/G	-/-	G/G	G/G	G/G	G/G	-/-	G/G	-/-	G/G	G/G	G/G	G/G	-/-	-/-	G/G	-/-	G/G
chr02	24511159	G	A	G/G	G/G	G/G	G/G	-/-	G/G	G/G	G/G	G/G	-/-	G/G	G/G	G/G	G/G	G/G	-/-	G/G	-/-	-/-	-/-	-/-	-/-	G/G	A/A	A/A	-/-	-/-	G/G	-/-	G/A	G/G	-/-	G/G	-/-	-/-	-/-	-/-	-/-	-/-	-/-	G/G	G/G	-/-	-/-	-/-
chr02	24567409	A	C	A/A	C/C	C/C	C/C	C/C	C/C	A/A	C/C	C/C	A/A	A/A	C/C	C/C	C/C	C/C	C/C	C/C	A/A	-/-	C/C	C/C	C/C	C/C	A/A	-/-	A/A	A/C	C/C	-/-	A/A	A/A	C/C	C/C	C/C	A/A	-/-	A/A	C/C	-/-	C/C	C/C	C/C	-/-	C/C	A/A
chr02	24586492	TCC	TCCC	TCC/TCC	TCC/TCC	TCC/TCC	TCC/TCC	TCC/TCC	TCC/TCC	TCC/TCC	TCC/TCC	TCC/TCC	TCC/TCC	TCC/TCC	TCC/TCC	TCC/TCC	TCC/TCC	TCC/TCC	TCC/TCC	TCC/TCC	TCC/TCC	TCC/TCC	TCC/TCC	-/-	TCC/TCC	TCC/TCC	TCC/TCC	TCC/TCC	TCC/TCC	TCC/TCC	TCC/TCC	TCC/TCC	TCC/TCC	TCC/TCCC	TCC/TCC	TCC/TCC	TCC/TCC	TCC/TCCC	TCC/TCC	TCC/TCC	TCC/TCC	TCC/TCC	TCC/TCC	TCC/TCC	TCC/TCC	-/-	TCC/TCC	TCC/TCC
chr02	24586869	C	T	C/C	T/T	T/T	T/T	T/T	T/T	C/C	T/T	T/T	C/C	C/C	C/C	T/T	T/T	T/T	T/T	T/T	-/-	-/-	-/-	-/-	-/-	C/C	C/C	C/C	-/-	-/-	T/T	-/-	C/T	C/C	T/T	T/T	C/C	C/C	C/C	-/-	-/-	-/-	T/T	-/-	C/C	-/-	C/C	-/-
chr02	24589605	G	A	G/G	G/G	G/G	G/G	G/G	G/G	G/G	G/G	G/G	G/G	G/G	G/G	G/G	G/G	G/G	G/G	G/G	-/-	G/G	G/G	-/-	G/G	G/G	G/G	G/G	G/G	G/G	G/G	G/G	G/G	A/A	G/G	G/G	G/G	A/A	-/-	G/G	G/G	-/-	G/G	G/G	G/G	-/-	G/G	G/G
chr02	24670691	C	A	C/C	C/C	C/C	C/C	C/C	C/C	C/C	C/C	-/-	-/-	C/C	C/C	C/C	C/C	C/C	C/C	C/C	-/-	-/-	-/-	-/-	-/-	C/C	A/A	-/-	-/-	-/-	-/-	-/-	A/A	C/C	C/C	C/C	C/C	C/C	-/-	-/-	-/-	-/-	C/C	C/C	C/C	-/-	C/C	-/-
chr02	24718149	T	A	T/T	T/T	T/T	T/T	T/T	T/T	T/T	T/T	T/T	-/-	T/T	T/T	T/T	T/T	T/T	T/T	T/T	A/A	-/-	-/-	T/T	-/-	-/-	A/A	-/-	-/-	-/-	T/T	-/-	-/-	T/T	T/T	T/T	T/T	T/T	-/-	-/-	T/T	-/-	T/T	-/-	T/T	-/-	-/-	-/-
chr02	24718335	G	A	A/A	G/G	G/G	G/G	G/G	G/G	G/G	G/G	G/G	G/G	G/G	G/G	G/G	G/G	G/G	G/G	G/G	G/G	G/G	G/G	G/G	G/G	G/G	G/G	G/G	G/G	G/G	G/G	G/G	G/G	G/G	G/G	G/G	G/G	G/G	-/-	G/G	G/G	G/G	G/G	G/G	G/G	G/G	G/G	G/G
chr02	24785624	G	T	T/T	G/G	G/G	G/G	G/G	G/G	G/G	G/G	-/-	T/T	G/G	T/T	G/G	G/G	G/G	G/G	G/G	-/-	-/-	T/T	-/-	-/-	T/T	T/T	T/T	T/T	-/-	-/-	T/T	-/-	T/T	G/G	-/-	G/G	-/-	-/-	-/-	-/-	-/-	G/G	G/G	G/G	-/-	T/T	-/-
chr02	24810900	C	T	T/T	C/C	C/C	C/C	C/C	C/C	C/C	C/C	-/-	C/C	C/C	T/T	C/C	C/C	C/C	-/-	C/C	C/C	-/-	-/-	C/C	-/-	C/C	C/C	C/C	C/C	C/C	C/C	T/T	C/C	T/T	C/C	C/C	C/C	T/T	-/-	C/C	C/C	C/C	C/C	C/C	C/C	-/-	T/T	-/-
chr02	24811081	G	A	G/G	G/G	G/G	G/G	G/G	G/G	G/G	G/G	G/G	-/-	G/G	G/G	G/G	G/G	G/G	G/G	G/G	G/G	-/-	-/-	G/G	G/G	G/G	G/G	-/-	G/G	G/G	G/G	-/-	G/G	A/A	G/G	G/G	G/G	A/A	-/-	G/G	G/G	-/-	G/G	G/G	G/G	-/-	-/-	-/-
chr02	24812671	C	A	C/C	C/C	C/C	C/C	C/C	C/C	C/C	C/C	C/C	A/A	C/C	C/C	C/C	C/C	C/C	C/C	C/C	A/A	-/-	-/-	-/-	-/-	A/A	A/A	A/A	-/-	-/-	C/C	-/-	A/A	-/-	C/C	C/C	C/C	C/C	-/-	A/A	C/C	-/-	C/C	C/C	C/C	-/-	-/-	A/A
chr02	24813141	A	T	A/A	A/A	-/-	A/A	A/A	A/A	A/A	A/A	-/-	-/-	-/-	T/T	A/A	A/A	A/A	A/A	A/A	A/A	-/-	-/-	-/-	A/A	-/-	-/-	-/-	-/-	-/-	-/-	-/-	A/A	A/A	A/A	A/A	-/-	A/A	-/-	-/-	A/A	-/-	A/A	A/A	-/-	-/-	-/-	A/A
chr02	24813490	TAA	TAAA	TAA/TAA	TAA/TAA	TAA/TAA	TAA/TAA	TAA/TAA	TAA/TAA	TAA/TAA	TAA/TAA	TAA/TAA	TAA/TAA	TAA/TAA	TAAA/TAAA	TAA/TAA	TAA/TAA	TAA/TAA	TAA/TAA	TAA/TAA	-/-	-/-	-/-	-/-	TAA/TAA	TAA/TAA	TAA/TAA	TAA/TAA	TAA/TAA	-/-	-/-	TAA/TAAA	TAA/TAA	TAA/TAA	-/-	TAA/TAA	TAA/TAA	TAA/TAA	-/-	-/-	-/-	-/-	TAA/TAA	TAA/TAA	TAA/TAA	-/-	-/-	-/-
chr02	24826752	A	T	A/A	A/A	A/A	A/A	A/A	A/A	A/A	A/A	A/A	A/A	A/A	A/A	A/A	A/A	A/A	A/A	A/A	A/A	-/-	A/A	-/-	A/A	A/A	A/A	A/A	-/-	A/A	A/A	A/A	A/A	T/T	A/A	A/A	A/A	-/-	-/-	-/-	A/A	A/A	A/A	A/A	A/A	-/-	A/A	A/A
chr02	24874319	A	C	A/A	A/A	A/A	A/A	-/-	A/A	A/A	-/-	A/A	A/A	A/A	A/A	A/A	A/A	A/A	A/A	A/A	A/A	-/-	A/A	-/-	-/-	-/-	A/A	A/A	A/A	-/-	A/A	-/-	A/A	C/C	A/A	-/-	-/-	-/-	-/-	-/-	-/-	-/-	A/A	-/-	A/A	-/-	-/-	A/A
chr02	24874323	A	G	A/A	A/A	A/A	A/A	-/-	A/A	A/A	-/-	A/A	A/A	A/A	A/A	A/A	A/A	A/A	A/A	A/A	A/A	-/-	A/A	-/-	-/-	-/-	A/A	A/A	A/A	-/-	A/A	-/-	A/A	G/G	A/A	-/-	-/-	-/-	-/-	-/-	-/-	-/-	A/A	-/-	A/A	-/-	-/-	A/A
chr02	24879659	T	G	T/T	T/T	T/T	T/T	T/T	T/T	-/-	T/T	-/-	-/-	T/T	T/T	T/T	T/T	T/T	T/T	T/T	-/-	-/-	-/-	-/-	-/-	T/T	T/T	T/T	T/T	-/-	-/-	T/T	T/T	G/G	T/T	T/T	-/-	-/-	-/-	-/-	T/T	-/-	T/T	T/T	T/T	-/-	T/T	T/T
chr02	24906457	G	A	G/G	G/G	G/G	G/G	G/G	G/G	G/G	G/G	G/G	-/-	-/-	A/A	G/G	G/G	G/G	G/G	G/G	G/G	-/-	-/-	-/-	-/-	-/-	G/G	G/G	-/-	-/-	G/G	-/-	-/-	-/-	-/-	G/G	-/-	-/-	-/-	G/G	-/-	-/-	G/G	-/-	G/G	-/-	-/-	-/-
chr02	24933065	A	C	A/A	A/A	A/A	A/A	A/A	A/A	A/A	A/A	-/-	A/A	A/A	C/C	A/A	A/A	A/A	A/A	A/A	A/A	-/-	-/-	-/-	A/A	A/A	A/A	A/A	A/A	-/-	-/-	-/-	A/A	C/C	A/A	A/A	A/A	-/-	-/-	-/-	A/A	-/-	A/A	A/A	A/A	-/-	-/-	A/A
chr02	25003058	G	A	G/G	G/G	G/G	G/G	G/G	G/G	G/G	G/G	-/-	A/A	G/G	G/G	G/G	G/G	G/G	G/G	G/G	-/-	-/-	-/-	-/-	G/G	A/A	A/A	A/A	A/A	-/-	-/-	G/G	A/A	G/G	G/G	A/A	G/G	G/G	G/G	G/G	G/G	A/A	G/G	G/G	G/G	G/G	G/G	A/A
chr02	25028907	C	T	T/T	C/C	C/C	C/C	C/C	C/C	C/C	C/C	C/C	C/C	C/C	C/C	C/C	C/C	C/C	C/C	C/C	-/-	C/C	C/C	-/-	-/-	C/C	C/C	C/C	C/C	-/-	C/C	C/C	C/C	C/C	C/C	C/C	C/C	C/C	-/-	C/C	-/-	C/C	C/C	C/C	C/C	-/-	C/C	C/C
chr02	25073113	G	A	A/A	G/G	G/G	G/G	G/G	G/G	G/G	G/G	G/G	G/G	G/G	-/-	G/G	G/G	G/G	G/G	G/G	G/G	G/G	-/-	G/G	-/-	G/G	G/G	G/G	G/G	-/-	G/G	-/-	G/G	-/-	G/G	G/G	G/G	-/-	-/-	G/G	G/G	G/G	G/G	G/G	G/G	-/-	-/-	G/G
chr02	25169664	A	G	A/A	A/A	A/A	A/A	A/A	A/A	A/A	A/A	A/A	A/A	A/A	-/-	A/A	A/A	A/A	A/A	A/A	A/A	-/-	-/-	-/-	A/A	A/A	A/A	A/A	A/A	-/-	A/A	-/-	A/A	A/A	A/A	A/A	A/A	A/A	-/-	A/A	-/-	A/A	A/A	A/A	A/A	-/-	A/G	A/A
chr02	25204518	A	G	G/G	A/A	A/A	A/A	A/A	A/A	A/A	A/A	A/A	-/-	A/A	G/G	A/A	A/A	A/A	A/A	A/A	-/-	-/-	A/G	-/-	-/-	-/-	-/-	-/-	-/-	-/-	A/A	-/-	G/G	-/-	A/A	G/G	A/A	-/-	-/-	-/-	-/-	-/-	A/A	A/A	A/A	-/-	-/-	-/-
chr02	25249158	T	G	G/G	T/T	T/T	T/T	T/T	T/T	T/T	T/T	-/-	G/G	T/T	G/G	T/T	T/T	T/T	T/T	T/T	-/-	-/-	-/-	-/-	-/-	-/-	G/G	G/G	-/-	-/-	T/T	G/G	-/-	G/G	-/-	G/G	-/-	G/G	-/-	T/G	-/-	-/-	-/-	T/T	T/T	-/-	G/G	G/G
chr02	25281328	A	G	A/A	A/A	A/A	A/A	-/-	A/A	A/A	A/A	-/-	-/-	-/-	A/A	A/A	-/-	A/A	-/-	-/-	A/G	-/-	A/A	-/-	-/-	A/G	A/G	A/G	A/G	-/-	-/-	-/-	A/G	A/A	A/A	-/-	-/-	-/-	-/-	A/G	-/-	-/-	A/A	-/-	-/-	-/-	A/A	A/G
chr02	25327368	C	T	T/T	C/C	C/C	C/C	C/C	C/C	C/C	C/C	C/C	C/C	C/C	T/T	C/C	C/C	C/C	C/C	C/C	C/C	-/-	-/-	C/C	C/C	C/C	C/C	C/C	C/C	-/-	-/-	-/-	C/C	C/C	C/C	C/C	C/C	C/C	-/-	-/-	C/C	C/C	C/C	C/C	-/-	-/-	T/T	C/C
chr02	25327544	G	T	T/T	G/G	G/G	G/G	G/G	G/G	G/G	G/G	G/G	G/G	G/G	T/T	G/G	G/G	G/G	G/G	G/G	G/G	G/G	-/-	G/G	G/G	G/G	G/G	G/G	G/G	G/G	G/G	T/T	G/G	G/G	G/G	G/G	G/G	-/-	-/-	G/G	G/G	-/-	G/G	G/G	G/G	-/-	T/T	G/G
chr02	25562492	T	A	T/T	T/T	T/T	T/T	T/T	T/T	T/T	T/T	T/T	T/T	T/T	T/T	T/T	T/T	T/T	T/T	T/T	T/T	-/-	T/T	-/-	T/T	T/T	T/T	T/T	T/T	-/-	T/T	T/T	T/T	A/A	-/-	T/T	T/T	A/A	-/-	T/T	-/-	-/-	T/T	T/T	T/T	-/-	T/T	T/T
chr02	25592024	C	G	C/C	C/C	C/C	C/C	C/C	C/C	C/C	C/C	C/C	C/C	C/C	C/C	C/C	C/C	C/C	C/C	C/C	C/C	-/-	-/-	-/-	-/-	C/C	C/C	C/C	C/C	C/C	C/C	-/-	C/C	G/G	-/-	C/C	C/C	-/-	-/-	C/C	-/-	C/C	C/C	C/C	-/-	-/-	C/C	C/C
chr02	25631548	A	G	A/A	A/A	A/A	A/A	A/A	A/A	A/A	-/-	A/A	A/A	A/A	A/A	A/A	A/A	A/A	A/A	A/A	-/-	-/-	A/A	-/-	-/-	-/-	A/A	A/A	-/-	-/-	A/A	A/A	A/A	G/G	A/A	A/A	-/-	G/G	-/-	A/A	A/A	-/-	A/A	A/A	A/A	-/-	A/A	-/-
chr02	25637529	A	G	A/A	A/A	A/A	A/A	A/A	A/A	A/A	-/-	-/-	-/-	-/-	A/A	A/A	A/A	A/A	-/-	A/A	-/-	-/-	A/A	-/-	-/-	A/A	A/A	A/A	A/A	-/-	-/-	A/A	A/A	G/G	A/A	A/A	A/A	-/-	-/-	-/-	-/-	-/-	A/A	-/-	-/-	-/-	A/A	A/A
chr02	25637536	A	G	A/A	A/A	A/A	A/A	A/A	A/A	A/A	-/-	-/-	-/-	-/-	A/A	A/A	A/A	A/A	-/-	A/A	-/-	-/-	A/A	-/-	-/-	A/A	A/A	A/A	A/A	-/-	-/-	A/A	A/A	G/G	A/A	A/A	A/A	-/-	-/-	-/-	-/-	-/-	A/A	-/-	-/-	-/-	A/A	A/A
chr02	25669885	C	A	C/C	C/C	C/C	C/C	C/C	C/C	C/C	C/C	C/C	C/C	C/C	C/C	C/C	C/C	C/C	C/C	C/C	C/C	-/-	-/-	-/-	C/C	C/C	C/C	C/C	C/C	C/C	C/C	C/C	C/C	A/A	C/C	C/C	C/C	C/A	-/-	C/C	C/C	-/-	C/C	C/C	C/C	-/-	C/C	C/C
chr02	25684127	AGGGGG	AGGGG	AGGGGG/AGGGGG	AGGGGG/AGGGGG	AGGGGG/AGGGGG	AGGGGG/AGGGGG	AGGGGG/AGGGGG	AGGGGG/AGGGGG	AGGGGG/AGGGGG	AGGGGG/AGGGGG	AGGGGG/AGGGGG	AGGGGG/AGGGGG	AGGGGG/AGGGGG	AGGGGG/AGGGGG	AGGGGG/AGGGGG	AGGGGG/AGGGGG	AGGGGG/AGGGGG	AGGGGG/AGGGGG	AGGGGG/AGGGGG	AGGGGG/AGGGGG	AGGGGG/AGGGGG	AGGGGG/AGGGGG	AGGGGG/AGGGGG	AGGGGG/AGGGGG	AGGGGG/AGGGGG	AGGGGG/AGGGGG	AGGGGG/AGGGGG	AGGGGG/AGGGGG	AGGGGG/AGGGGG	AGGGGG/AGGGGG	AGGGGG/AGGGGG	AGGGGG/AGGGGG	AGGGG/AGGGG	AGGGGG/AGGGGG	AGGGGG/AGGGGG	AGGGGG/AGGGGG	AGGGG/AGGGG	AGGGGG/AGGGGG	AGGGGG/AGGGGG	AGGGGG/AGGGGG	AGGGGG/AGGGGG	AGGGGG/AGGGGG	AGGGGG/AGGGGG	AGGGGG/AGGGGG	-/-	AGGGGG/AGGGGG	AGGGGG/AGGGGG
chr02	25736993	G	A	A/A	G/G	G/G	-/-	G/G	G/G	G/G	G/G	G/G	-/-	G/G	G/G	G/G	G/G	G/G	G/G	G/G	G/G	-/-	-/-	-/-	-/-	G/G	G/G	G/G	-/-	-/-	-/-	G/G	G/G	G/G	-/-	-/-	G/G	G/G	-/-	-/-	-/-	-/-	-/-	-/-	-/-	-/-	G/G	-/-
chr02	25743687	A	T	T/T	A/A	A/A	A/A	-/-	A/A	A/A	A/A	A/A	-/-	A/A	A/A	A/A	A/A	A/A	A/A	A/A	-/-	-/-	A/A	-/-	-/-	A/A	A/A	-/-	-/-	-/-	-/-	-/-	A/A	A/A	-/-	-/-	A/A	-/-	-/-	-/-	A/A	-/-	A/A	A/A	A/A	-/-	-/-	-/-
chr02	25746651	C	G	G/G	C/C	C/C	C/C	C/C	C/C	C/C	C/C	C/C	C/C	C/C	C/C	C/C	C/C	C/C	C/C	C/C	C/C	-/-	-/-	-/-	-/-	C/C	C/C	C/C	-/-	-/-	C/C	-/-	C/C	C/C	C/C	-/-	C/C	C/C	-/-	-/-	C/C	-/-	C/C	C/C	C/C	-/-	C/C	C/C
chr02	25797419	T	C	T/T	T/T	T/T	T/T	T/T	T/T	T/T	T/T	T/T	T/T	T/T	T/T	T/T	T/T	T/T	T/T	T/T	-/-	-/-	-/-	-/-	T/T	T/T	T/T	T/T	T/T	-/-	-/-	T/T	T/T	C/C	-/-	T/T	-/-	-/-	-/-	T/T	T/T	T/T	T/T	T/T	-/-	-/-	T/T	T/T
chr02	25831496	T	A	T/T	T/T	T/T	T/T	T/T	T/T	T/T	T/T	T/T	T/T	T/T	T/T	T/T	T/T	T/T	T/T	T/T	-/-	T/T	T/T	T/T	T/T	T/T	T/T	T/T	T/T	T/T	T/T	T/T	T/T	A/A	T/T	T/T	T/T	A/A	T/T	T/T	T/T	T/T	T/T	T/T	T/T	-/-	T/T	T/T
chr02	25849563	CAAA	CAA	CAAA/CAAA	CAAA/CAAA	CAAA/CAAA	CAAA/CAAA	CAAA/CAAA	CAAA/CAAA	CAAA/CAAA	CAAA/CAAA	CAAA/CAAA	CAAA/CAAA	CAAA/CAAA	CAAA/CAAA	CAAA/CAAA	CAAA/CAAA	CAAA/CAAA	CAAA/CAAA	CAAA/CAAA	CAAA/CAAA	CAAA/CAAA	-/-	-/-	CAAA/CAAA	CAAA/CAAA	CAAA/CAAA	CAAA/CAAA	CAAA/CAAA	-/-	CAAA/CAAA	CAAA/CAAA	CAAA/CAAA	CAA/CAA	CAAA/CAAA	CAAA/CAAA	CAAA/CAAA	-/-	-/-	CAAA/CAAA	CAAA/CAAA	CAAA/CAAA	CAAA/CAAA	CAAA/CAAA	CAAA/CAAA	-/-	CAAA/CAAA	-/-
chr02	25903230	G	A	G/G	G/G	G/G	G/G	G/G	G/G	G/G	G/G	-/-	G/G	G/G	G/G	G/G	G/G	G/G	G/G	G/G	-/-	-/-	-/-	-/-	-/-	G/G	G/G	G/G	G/G	-/-	-/-	-/-	G/G	A/A	G/G	G/G	G/G	-/-	-/-	-/-	G/G	-/-	G/G	G/G	G/G	-/-	G/G	-/-
chr02	25910049	T	C	T/T	T/T	T/T	T/T	T/T	T/T	T/T	T/T	T/T	T/T	T/T	T/T	T/T	T/T	T/T	T/T	T/T	-/-	-/-	T/T	-/-	-/-	T/T	T/T	T/T	T/T	-/-	T/T	-/-	T/T	C/C	T/T	T/T	T/T	-/-	T/T	T/T	-/-	-/-	T/T	T/T	T/T	-/-	T/T	T/T
chr02	25940941	C	T	C/C	C/C	-/-	C/C	C/C	C/C	C/C	C/C	C/C	-/-	-/-	C/C	C/C	C/C	C/C	-/-	C/C	-/-	-/-	-/-	-/-	C/C	C/C	C/C	C/C	C/T	C/C	-/-	C/C	C/C	C/C	-/-	-/-	-/-	-/-	-/-	-/-	-/-	-/-	C/C	-/-	C/C	C/C	C/C	C/C
chr02	25980151	A	C	A/A	A/A	A/A	A/A	A/A	A/A	-/-	A/A	-/-	A/A	-/-	A/A	A/A	A/A	A/A	-/-	A/A	A/A	-/-	-/-	-/-	-/-	-/-	A/A	A/A	A/A	A/A	-/-	A/A	-/-	A/C	-/-	A/A	A/A	-/-	-/-	-/-	A/A	-/-	A/A	A/A	A/A	-/-	A/A	A/A
chr02	26077588	T	C	T/T	T/T	T/T	T/T	T/T	T/T	T/T	T/T	T/T	T/T	-/-	T/T	T/T	T/T	T/T	T/T	T/T	T/T	-/-	-/-	-/-	T/T	T/T	T/T	T/T	T/T	-/-	T/T	T/T	T/T	C/C	T/T	T/T	T/T	-/-	-/-	T/T	-/-	T/T	T/T	T/T	T/T	-/-	T/T	T/T
chr02	26289522	G	C	G/G	G/G	G/G	G/G	G/G	G/G	G/G	G/G	G/G	G/G	G/G	G/G	G/G	G/G	G/G	G/G	G/G	G/G	-/-	-/-	G/G	-/-	G/G	G/G	G/G	G/G	-/-	-/-	-/-	G/G	C/C	G/G	G/G	G/G	-/-	-/-	G/G	-/-	G/G	G/G	-/-	G/G	-/-	G/G	G/G
chr02	26315945	G	A	G/G	G/G	G/G	G/G	G/G	G/G	G/G	G/G	-/-	-/-	-/-	G/A	G/G	G/G	G/G	G/G	G/G	-/-	-/-	G/A	-/-	-/-	G/G	G/G	G/G	G/G	-/-	-/-	G/A	-/-	A/A	G/G	G/G	G/G	-/-	-/-	-/-	-/-	-/-	-/-	-/-	-/-	-/-	-/-	-/-
chr02	26317575	A	C	A/A	A/A	A/A	A/A	A/A	A/A	A/A	A/A	A/A	A/A	A/A	A/A	A/A	A/A	A/A	A/A	A/A	A/A	-/-	-/-	A/A	-/-	A/A	A/A	A/A	A/A	A/A	-/-	A/A	A/A	C/C	A/A	A/A	A/A	-/-	A/A	A/A	A/A	A/A	A/A	A/A	A/A	-/-	A/A	A/A
chr02	26375118	A	G	A/A	A/A	A/A	A/A	A/A	A/A	A/A	A/A	A/A	A/A	A/A	A/A	A/A	A/A	A/A	A/A	A/A	A/A	-/-	-/-	-/-	A/A	A/A	A/A	A/A	A/A	-/-	A/A	A/A	A/A	G/G	-/-	A/A	A/A	-/-	A/A	A/A	A/A	A/A	A/A	A/A	A/A	-/-	A/A	A/A
chr02	26388457	A	C	A/A	A/A	A/A	A/A	A/A	A/A	A/A	A/A	A/A	A/A	A/A	A/A	A/A	A/A	A/A	A/A	A/A	A/A	A/A	A/A	A/A	A/A	A/A	A/A	A/A	A/A	-/-	A/A	A/A	A/A	C/C	A/A	A/A	A/A	C/C	A/A	A/A	A/A	A/A	A/A	A/A	A/A	-/-	A/A	A/A
chr02	26494098	G	A	G/G	G/G	G/G	G/G	G/G	G/G	G/G	G/G	G/G	G/G	G/G	G/G	G/G	G/G	G/G	G/G	G/G	G/G	-/-	G/G	-/-	-/-	G/G	G/G	G/G	G/G	-/-	-/-	G/G	G/G	A/A	G/G	G/G	G/G	-/-	-/-	G/G	G/G	-/-	-/-	-/-	G/G	-/-	G/G	-/-
chr02	26634709	G	A	G/G	G/G	G/G	G/G	G/G	G/G	G/G	-/-	-/-	G/G	G/G	G/G	G/G	G/G	G/G	G/G	-/-	G/G	-/-	G/G	-/-	-/-	G/G	G/G	-/-	G/G	-/-	-/-	G/G	-/-	A/A	G/G	G/G	G/G	-/-	-/-	-/-	G/G	-/-	G/G	G/G	G/G	-/-	G/G	-/-
chr02	26689227	C	T	C/C	C/C	C/C	C/C	C/C	C/C	C/C	C/C	C/C	C/C	C/C	C/C	C/C	C/C	C/C	C/C	C/C	C/C	-/-	-/-	C/C	-/-	-/-	C/C	C/C	C/C	-/-	C/C	C/C	C/C	T/T	-/-	-/-	C/C	-/-	C/C	-/-	C/C	C/C	C/C	C/C	C/C	-/-	C/C	C/C
chr02	26847623	T	C	T/T	T/T	T/T	T/T	T/T	T/T	T/T	T/T	T/T	T/T	-/-	T/T	T/T	T/T	T/T	T/T	T/T	T/T	-/-	T/T	T/T	-/-	T/T	T/T	T/T	T/T	-/-	T/T	T/T	T/T	C/C	T/T	T/T	-/-	-/-	-/-	-/-	-/-	T/T	T/T	T/T	T/T	-/-	T/T	T/T
chr02	26848781	T	C	T/T	T/T	T/T	T/T	T/T	T/T	T/T	T/T	-/-	T/T	T/T	T/T	T/T	T/T	T/T	T/T	T/T	T/T	T/T	-/-	-/-	-/-	T/T	T/T	T/T	T/T	-/-	T/T	T/T	T/T	C/C	-/-	T/T	T/T	-/-	-/-	T/T	T/T	-/-	T/T	T/T	T/T	-/-	T/T	-/-
chr02	27049655	G	A	G/G	G/G	G/G	-/-	-/-	G/G	G/G	G/G	-/-	-/-	-/-	G/G	G/G	G/G	G/G	G/G	G/G	-/-	-/-	G/G	-/-	-/-	G/G	G/G	G/G	G/G	-/-	-/-	-/-	G/G	A/A	-/-	G/G	G/G	A/A	-/-	G/G	-/-	-/-	-/-	-/-	-/-	-/-	-/-	G/G
chr02	27051463	T	A	T/T	T/T	T/T	T/T	T/T	T/T	T/T	T/T	-/-	T/T	T/T	T/A	T/T	T/T	T/T	T/T	T/T	T/T	-/-	-/-	-/-	T/T	T/A	T/T	-/-	-/-	-/-	T/T	T/A	T/T	T/A	-/-	T/T	T/T	-/-	-/-	T/T	-/-	T/T	T/T	T/T	-/-	-/-	T/A	T/T
chr02	27077407	C	T	C/C	C/C	C/C	C/C	-/-	C/C	C/C	C/C	-/-	C/T	C/C	C/C	C/C	C/C	C/C	-/-	-/-	C/C	-/-	-/-	-/-	-/-	-/-	C/C	C/C	-/-	-/-	C/C	-/-	C/C	C/C	C/C	-/-	C/C	-/-	-/-	-/-	-/-	C/C	-/-	-/-	C/C	-/-	-/-	-/-
chr02	27217534	G	T	G/G	G/G	G/G	G/G	G/G	G/G	G/G	G/G	G/G	G/G	-/-	G/G	G/G	G/G	T/T	G/G	G/G	G/G	-/-	-/-	G/G	-/-	G/G	G/G	G/G	G/G	-/-	G/G	G/G	G/G	G/G	-/-	G/G	G/G	G/G	-/-	G/G	G/G	-/-	G/G	G/G	G/G	G/G	G/G	G/G
chr02	27217667	T	C	T/T	T/T	T/T	-/-	T/T	T/T	T/T	T/T	-/-	T/T	-/-	T/T	T/T	T/T	T/T	T/T	T/T	T/T	T/T	-/-	-/-	-/-	T/C	T/T	T/T	T/T	-/-	-/-	T/T	T/T	T/T	T/T	T/T	T/T	T/T	-/-	-/-	T/T	-/-	T/T	T/T	T/T	T/T	T/T	T/T
chr02	27455108	C	T	C/C	-/-	C/C	C/C	C/C	C/C	C/C	-/-	-/-	-/-	C/C	C/T	-/-	C/C	C/C	C/C	C/C	C/C	-/-	-/-	C/C	-/-	C/T	C/C	-/-	-/-	-/-	-/-	-/-	C/C	C/T	-/-	C/C	-/-	C/T	-/-	-/-	-/-	C/C	-/-	C/C	-/-	-/-	-/-	C/C
chr02	28236073	T	C	T/T	T/T	T/T	T/T	T/T	T/T	T/T	T/T	-/-	T/T	T/T	T/T	T/T	T/T	T/T	T/T	T/T	T/T	T/T	C/C	T/T	T/T	T/T	T/T	T/T	T/T	T/T	T/T	-/-	T/T	C/C	C/C	T/T	T/T	C/C	T/T	T/T	-/-	T/T	T/T	T/T	T/T	-/-	T/T	T/T
chr02	28319453	T	A	T/T	T/T	T/T	T/T	T/T	T/T	T/T	T/T	T/T	A/A	T/T	T/T	T/T	T/T	T/T	T/T	T/T	-/-	-/-	T/T	T/T	-/-	A/A	A/A	A/A	T/T	-/-	T/T	T/T	A/A	T/T	T/T	A/A	T/T	T/T	-/-	A/A	A/A	-/-	A/A	T/T	T/T	-/-	T/T	-/-
chr02	28730541	G	A	G/G	G/G	G/G	G/G	-/-	G/G	G/G	G/G	-/-	G/G	G/G	G/G	G/G	G/G	G/G	G/G	G/G	G/G	G/G	G/G	G/G	G/G	G/G	G/G	G/G	G/G	G/G	G/G	G/G	G/G	G/G	-/-	G/G	G/G	-/-	G/G	G/G	G/G	-/-	G/G	G/G	G/G	G/A	G/G	G/G
chr02	28978247	A	G	A/A	A/A	A/A	A/A	-/-	A/A	-/-	A/A	A/A	A/A	-/-	A/A	A/A	A/A	A/A	-/-	A/A	A/A	A/A	A/G	-/-	-/-	A/A	A/A	-/-	A/A	-/-	-/-	A/G	A/A	A/G	A/G	A/G	-/-	A/G	-/-	A/A	A/A	-/-	A/A	-/-	-/-	-/-	A/A	A/A
chr02	29150559	C	T	C/C	C/C	C/C	C/C	C/C	C/C	C/C	C/C	C/C	C/C	C/C	C/C	C/C	C/C	C/C	C/C	C/C	-/-	-/-	C/C	-/-	-/-	C/T	C/C	C/C	-/-	-/-	C/C	C/C	-/-	C/T	C/C	C/C	-/-	-/-	-/-	-/-	C/C	-/-	C/C	C/C	C/C	-/-	C/C	-/-
chr02	29150565	A	T	A/A	A/A	A/A	A/A	A/A	A/A	A/A	A/A	A/A	A/A	A/A	A/A	A/A	A/A	A/A	A/A	A/A	-/-	-/-	A/A	-/-	-/-	A/T	A/A	A/A	-/-	-/-	A/A	A/A	-/-	A/T	A/A	A/A	-/-	-/-	-/-	-/-	A/A	-/-	A/A	A/A	A/A	-/-	A/A	-/-
chr02	29415497	C	T	C/C	C/C	C/C	C/C	C/C	C/C	C/C	C/C	C/C	C/C	C/C	C/C	C/C	C/C	C/C	C/C	C/C	C/C	-/-	-/-	-/-	C/C	C/C	C/C	C/C	C/C	-/-	-/-	-/-	C/C	T/T	-/-	C/C	C/C	C/C	-/-	C/C	C/C	C/C	C/C	C/C	C/C	-/-	C/C	C/C
chr02	29922991	C	T	C/C	C/C	C/C	C/C	C/C	C/C	C/C	C/C	C/C	C/C	C/C	C/C	C/C	C/C	C/C	C/C	C/C	C/C	-/-	-/-	-/-	-/-	C/C	C/C	C/C	C/C	-/-	C/C	C/C	C/C	C/C	C/C	C/C	C/C	C/T	-/-	C/C	C/C	C/C	C/C	C/C	-/-	C/T	C/C	C/C
chr02	30200729	G	T	G/G	G/G	G/G	G/G	G/G	G/G	G/G	G/G	G/G	G/G	G/G	G/G	G/G	G/G	G/G	G/G	G/G	G/G	-/-	G/G	G/G	G/G	G/G	G/G	G/G	G/G	-/-	G/G	G/G	G/G	G/G	G/G	G/G	G/G	T/T	G/G	G/G	G/G	-/-	G/G	G/G	G/G	-/-	G/G	G/G
chr02	30549201	G	A	G/A	G/A	G/A	-/-	-/-	G/G	-/-	G/A	-/-	-/-	-/-	G/G	G/A	G/A	G/A	-/-	G/G	-/-	-/-	-/-	G/A	-/-	-/-	G/A	G/G	G/A	-/-	G/A	-/-	G/A	G/G	-/-	G/A	G/A	-/-	-/-	-/-	G/A	-/-	G/A	G/A	G/A	-/-	-/-	-/-
chr02	30899786	G	A	G/G	G/G	-/-	G/G	-/-	G/G	G/G	G/G	G/G	-/-	-/-	G/G	-/-	G/G	G/G	G/G	G/G	-/-	-/-	-/-	-/-	-/-	-/-	G/A	-/-	G/G	-/-	-/-	G/G	G/G	G/G	-/-	G/G	G/G	G/G	-/-	-/-	-/-	-/-	G/G	G/G	G/G	-/-	G/G	G/G
chr02	30899790	G	A	G/G	G/G	-/-	G/G	-/-	G/G	G/G	G/G	G/G	-/-	-/-	G/G	-/-	G/G	G/G	G/G	G/G	-/-	-/-	-/-	-/-	-/-	-/-	G/A	-/-	G/G	-/-	-/-	G/G	G/G	G/G	-/-	G/G	G/G	G/G	-/-	-/-	-/-	-/-	G/G	G/G	G/G	-/-	G/G	G/G
chr02	32183512	G	A	G/G	G/G	G/G	G/G	G/G	G/G	G/G	G/G	G/G	-/-	-/-	G/A	G/G	G/G	G/G	G/G	G/G	G/G	-/-	G/A	-/-	G/G	G/G	G/G	G/G	G/G	-/-	-/-	G/A	G/G	G/A	G/G	G/A	G/G	G/A	-/-	-/-	-/-	-/-	G/G	G/G	-/-	-/-	G/A	G/G
chr02	32374769	G	A	G/G	G/G	G/G	G/G	G/G	G/G	G/G	G/G	-/-	G/G	-/-	G/A	G/G	G/G	G/G	G/G	G/G	G/G	-/-	G/G	G/G	-/-	G/A	G/G	G/G	G/G	G/G	-/-	-/-	G/G	G/A	-/-	G/G	G/G	-/-	-/-	-/-	G/G	-/-	G/G	G/A	G/G	-/-	G/A	G/G
chr02	32442544	T	A	T/T	-/-	A/A	A/A	A/A	A/A	A/A	-/-	A/A	A/A	-/-	T/T	T/T	A/A	A/A	A/A	A/A	-/-	-/-	-/-	-/-	-/-	-/-	A/A	A/A	-/-	-/-	-/-	-/-	A/A	A/A	-/-	-/-	-/-	-/-	-/-	-/-	A/A	-/-	A/A	-/-	A/A	-/-	A/A	A/A
chr02	32445886	G	A	G/G	G/G	G/G	G/G	G/G	G/G	G/G	G/G	G/G	G/G	G/G	G/G	G/G	G/G	G/G	G/G	G/G	G/G	-/-	G/G	-/-	-/-	G/G	G/G	G/G	G/G	-/-	G/G	G/G	G/G	G/G	-/-	G/G	G/G	A/A	-/-	G/G	G/G	G/G	G/G	-/-	G/G	-/-	G/G	G/G
chr02	32446090	C	T	C/C	C/C	C/C	C/C	-/-	C/C	C/C	C/C	C/C	C/C	C/C	C/C	C/C	C/C	C/C	C/C	C/C	C/C	-/-	C/C	C/C	-/-	C/C	C/C	C/C	C/C	-/-	-/-	-/-	C/C	C/C	C/C	C/C	C/C	T/T	-/-	-/-	-/-	-/-	C/C	C/C	-/-	T/T	C/C	-/-
chr02	32603431	A	G	A/A	A/A	A/A	A/A	A/A	A/A	A/A	A/A	A/A	A/A	A/A	A/A	A/G	A/A	A/A	-/-	A/A	A/A	A/A	-/-	-/-	-/-	A/A	A/A	A/A	A/A	-/-	-/-	-/-	A/A	A/A	-/-	-/-	-/-	-/-	A/A	-/-	-/-	A/A	A/A	-/-	A/A	-/-	A/A	A/A
chr02	33003974	C	T	C/C	C/C	C/C	C/C	C/C	C/C	C/C	C/C	C/C	C/C	C/C	C/C	C/C	C/C	C/C	C/C	C/C	C/C	C/C	C/C	-/-	C/C	C/C	C/C	C/C	C/C	-/-	C/C	C/C	C/C	C/C	C/C	C/C	C/C	T/T	C/C	C/C	-/-	C/C	C/C	C/C	C/C	-/-	C/C	C/C
chr02	33040054	G	A	G/G	G/G	G/G	G/G	G/G	G/G	G/G	G/G	G/G	G/G	G/G	G/G	G/G	G/G	G/G	G/G	G/G	G/G	-/-	G/G	G/G	G/G	G/G	G/G	G/G	G/G	-/-	G/G	-/-	G/G	G/G	G/G	G/G	G/G	A/A	-/-	G/G	G/G	-/-	G/G	G/G	G/G	-/-	G/G	G/G
chr02	33168640	C	T	C/C	C/C	C/C	C/C	C/C	C/C	C/C	C/C	C/C	C/C	C/C	C/C	C/C	C/C	C/C	C/C	C/C	-/-	-/-	-/-	-/-	-/-	C/C	C/C	-/-	C/C	-/-	-/-	C/C	C/C	C/C	-/-	C/C	C/C	C/T	-/-	-/-	-/-	C/C	C/C	C/C	-/-	-/-	C/C	C/C
chr02	33168663	G	A	G/G	G/G	G/G	G/G	G/G	G/G	G/G	G/G	G/G	G/G	G/G	G/G	G/G	G/G	G/G	G/G	G/G	-/-	-/-	-/-	-/-	-/-	G/G	G/G	-/-	G/G	-/-	-/-	G/G	G/G	G/G	-/-	G/G	G/G	G/A	-/-	-/-	-/-	G/G	G/G	G/G	-/-	G/A	G/G	G/G
chr02	33263640	A	T	A/A	A/A	A/A	A/A	A/A	A/A	A/A	A/A	-/-	A/A	-/-	-/-	A/A	A/A	A/A	A/A	A/A	A/A	-/-	-/-	-/-	-/-	A/A	A/A	A/A	-/-	-/-	-/-	A/A	A/A	A/A	A/A	-/-	A/A	A/T	-/-	-/-	A/A	-/-	A/A	A/A	A/A	A/T	A/A	A/A
chr02	33263664	A	G	A/A	A/A	A/A	A/A	A/A	A/A	A/A	A/A	-/-	A/A	-/-	-/-	A/A	A/A	A/A	A/A	A/A	A/A	-/-	-/-	-/-	-/-	A/A	A/A	A/A	-/-	-/-	-/-	A/A	A/A	A/A	A/A	-/-	A/A	A/G	-/-	-/-	A/A	-/-	A/A	A/A	A/A	A/G	A/A	A/A
chr02	33434037	T	C	T/T	T/T	T/T	T/T	T/T	T/T	T/T	T/T	T/T	T/T	T/T	T/T	T/T	T/T	T/T	T/T	T/T	T/T	-/-	T/T	T/T	T/T	T/T	T/T	T/T	T/T	T/T	T/T	T/T	T/T	T/T	T/T	T/T	T/T	-/-	-/-	T/T	T/T	-/-	T/T	T/T	T/T	T/C	T/T	T/T
chr02	33602250	G	A	G/G	G/G	G/G	G/G	G/G	G/G	G/G	G/G	G/G	-/-	G/G	G/G	G/G	G/G	G/G	G/G	G/G	G/G	G/G	G/G	-/-	G/G	G/G	G/G	G/G	G/G	G/G	G/G	G/G	G/G	G/G	G/G	G/G	G/G	A/A	G/G	G/G	-/-	G/G	G/G	G/G	G/G	-/-	G/G	G/G
chr02	33602367	A	G	A/A	A/A	A/A	A/A	A/A	A/A	A/A	A/A	-/-	A/A	A/A	-/-	G/G	A/A	A/A	-/-	-/-	A/A	-/-	-/-	A/A	-/-	A/A	A/A	A/A	A/A	-/-	A/A	-/-	A/A	A/A	A/A	-/-	-/-	A/A	-/-	-/-	A/A	-/-	-/-	A/A	A/A	-/-	-/-	A/A
chr02	33675916	G	C	G/G	G/G	G/G	G/G	G/G	G/G	G/G	G/G	G/G	G/G	G/G	G/G	G/G	G/G	G/G	G/G	G/G	G/G	G/G	G/G	G/G	G/G	G/G	G/G	G/G	G/G	G/G	G/G	G/G	G/G	G/G	G/G	G/G	G/G	C/C	-/-	G/G	G/G	G/G	G/G	G/G	G/G	-/-	G/G	G/G
chr02	33701009	T	C	T/T	T/T	T/T	T/T	T/T	T/T	T/T	T/T	T/T	T/T	T/T	T/T	T/T	T/T	T/T	T/T	T/T	-/-	-/-	T/T	-/-	T/T	T/T	T/T	T/T	T/T	-/-	T/T	T/T	T/T	T/T	T/T	T/T	T/T	C/C	T/T	T/T	T/T	T/T	T/T	T/T	T/T	-/-	T/T	T/T
chr02	34183640	G	A	G/G	G/G	G/G	G/G	G/G	G/G	G/G	G/G	G/G	G/G	G/G	G/G	G/G	G/G	G/G	G/G	G/G	G/G	-/-	-/-	-/-	G/G	A/A	G/G	G/G	G/G	-/-	G/G	G/G	G/G	G/G	G/G	G/G	G/G	G/G	-/-	G/G	G/G	G/G	G/G	G/G	G/G	-/-	G/G	G/G
chr02	34183875	A	G	A/A	A/A	A/A	A/A	A/A	A/A	A/A	A/A	A/A	A/A	A/A	A/A	A/A	A/A	A/A	A/A	A/A	A/A	A/A	A/A	-/-	A/A	-/-	A/A	A/A	A/A	-/-	A/A	-/-	A/A	A/A	A/A	A/A	A/A	G/G	A/A	A/A	A/A	A/A	A/A	A/A	A/A	-/-	A/A	A/A
chr02	34247006	T	C	T/T	T/T	T/T	-/-	T/T	T/T	T/T	T/T	-/-	T/T	T/T	T/T	T/T	T/T	T/T	T/T	-/-	-/-	-/-	T/T	-/-	T/C	T/T	T/T	T/T	T/T	-/-	T/T	T/T	T/T	T/T	-/-	T/T	T/T	T/T	-/-	-/-	-/-	T/T	-/-	T/T	T/T	T/T	T/T	T/T
chr02	34258680	G	C	G/G	G/G	G/G	G/G	G/G	G/G	G/G	G/G	G/G	G/G	G/G	G/G	G/G	G/G	G/G	G/G	G/G	G/G	-/-	G/G	G/G	G/G	-/-	G/G	G/G	G/G	G/G	G/G	G/G	G/G	G/G	G/G	G/G	G/G	C/C	G/G	G/G	-/-	-/-	G/G	G/G	G/G	-/-	G/G	G/G
chr02	34421051	T	A	T/T	-/-	T/T	T/A	T/T	-/-	T/T	T/T	-/-	-/-	-/-	T/T	-/-	-/-	T/T	-/-	T/T	-/-	-/-	-/-	-/-	-/-	T/T	T/T	T/T	T/T	T/T	-/-	T/T	T/T	T/T	T/T	T/A	-/-	-/-	-/-	-/-	T/T	-/-	T/T	T/T	T/T	-/-	T/T	T/T
chr02	34462548	T	C	-/-	T/T	T/T	T/C	-/-	T/C	T/C	T/T	T/C	T/C	T/C	T/T	T/T	T/T	T/T	T/C	T/C	-/-	-/-	-/-	-/-	T/C	-/-	T/C	T/T	T/C	T/C	-/-	-/-	-/-	T/T	-/-	-/-	-/-	-/-	-/-	T/C	-/-	-/-	T/C	-/-	T/T	-/-	-/-	T/C
chr02	34504274	G	A	G/G	G/G	G/G	G/G	G/G	G/G	G/G	G/G	G/G	G/G	-/-	G/G	G/G	G/G	G/G	G/G	G/G	G/G	-/-	G/G	-/-	G/G	-/-	G/G	G/G	G/G	G/G	G/G	G/G	G/G	G/G	-/-	G/G	G/G	G/A	-/-	-/-	G/G	G/G	-/-	G/G	G/G	-/-	G/G	G/G
chr02	34504286	G	A	G/G	G/G	G/G	G/G	G/G	G/G	G/G	G/G	G/G	G/G	-/-	G/G	G/G	G/G	G/G	G/G	G/G	G/G	G/G	G/G	-/-	G/G	G/G	G/G	G/G	G/G	G/G	G/G	G/G	G/G	G/G	-/-	G/G	G/G	G/A	-/-	-/-	G/G	G/G	-/-	G/G	G/G	-/-	G/G	G/G
chr02	34511956	C	T	C/C	C/C	C/C	C/C	C/C	C/C	C/C	C/C	-/-	C/C	C/C	C/C	C/C	C/C	C/C	C/C	C/C	C/C	-/-	C/C	C/C	-/-	C/T	C/C	C/C	C/C	-/-	C/C	C/C	C/C	C/C	C/C	C/C	C/C	-/-	-/-	-/-	C/C	C/C	C/C	C/C	C/C	-/-	C/C	C/C
chr02	34756442	C	A	C/C	C/C	C/A	C/A	C/C	C/A	C/C	C/A	C/A	C/A	-/-	-/-	C/C	C/A	C/A	C/C	C/A	-/-	-/-	-/-	-/-	C/A	-/-	C/C	C/A	C/C	-/-	C/A	-/-	C/A	C/C	-/-	C/C	C/C	-/-	-/-	C/A	C/A	C/A	C/A	C/C	C/C	-/-	C/C	-/-
chr02	34756450	G	A	G/G	G/G	G/G	G/G	G/G	G/G	G/G	G/G	G/G	G/G	G/G	G/G	G/G	G/G	G/G	G/G	G/G	-/-	-/-	G/G	-/-	G/G	-/-	G/G	G/G	G/G	-/-	G/G	-/-	G/G	G/G	-/-	G/A	G/G	-/-	G/G	G/G	G/G	G/G	G/G	G/G	G/G	-/-	G/G	-/-
chr02	34937303	T	C	T/T	T/T	T/T	T/T	T/T	T/T	T/T	T/T	T/T	T/T	T/T	C/C	T/T	T/T	T/T	T/T	T/T	T/T	-/-	T/T	T/T	-/-	C/C	T/T	T/T	T/T	-/-	-/-	C/C	T/T	T/T	T/T	T/T	T/T	-/-	-/-	T/T	-/-	T/T	T/T	T/T	T/T	-/-	C/C	-/-
chr02	34944373	T	C	T/T	T/T	T/T	T/T	T/T	T/T	T/T	T/T	T/T	T/T	T/T	C/C	T/T	T/T	T/T	T/T	T/T	T/T	-/-	-/-	-/-	-/-	C/C	T/T	T/T	T/T	T/T	T/T	-/-	T/T	T/T	T/T	T/T	T/T	-/-	-/-	-/-	T/T	T/T	T/T	T/T	T/T	-/-	C/C	-/-
chr02	35063181	A	G	A/A	G/G	G/G	G/G	G/G	G/G	-/-	G/G	G/G	G/G	-/-	G/G	G/G	G/G	G/G	G/G	G/G	-/-	-/-	-/-	-/-	-/-	G/G	G/G	G/G	-/-	-/-	G/G	G/G	G/G	G/G	-/-	G/G	G/G	G/G	-/-	-/-	-/-	-/-	G/G	G/G	G/G	-/-	G/G	G/G
chr02	35083736	C	T	C/C	C/C	C/C	C/C	C/C	C/C	C/C	C/C	-/-	C/C	C/C	C/C	C/C	C/C	C/C	C/C	C/C	-/-	-/-	C/C	-/-	-/-	C/C	C/C	C/C	-/-	-/-	-/-	C/C	C/C	C/C	C/C	C/C	C/T	C/C	-/-	C/C	-/-	-/-	C/C	-/-	-/-	-/-	C/C	-/-
chr02	35117654	A	C	A/A	A/A	A/A	A/A	A/A	A/A	A/A	A/A	A/A	A/A	A/A	C/C	A/A	A/A	A/A	A/A	A/A	A/A	-/-	A/A	-/-	-/-	C/C	A/A	A/A	A/A	-/-	A/A	-/-	A/A	A/A	A/A	A/A	A/A	C/C	-/-	A/A	A/A	A/A	A/A	A/A	A/A	-/-	C/C	-/-
chr02	35127601	C	A	C/C	-/-	C/C	C/C	-/-	C/C	C/C	-/-	-/-	C/C	-/-	-/-	C/C	C/C	C/C	C/C	-/-	C/C	-/-	-/-	-/-	-/-	-/-	C/C	C/C	C/C	-/-	-/-	C/A	C/C	C/C	C/C	C/C	-/-	-/-	-/-	-/-	C/C	-/-	C/C	C/C	C/C	-/-	-/-	-/-
chr02	35396311	G	A	G/G	G/G	G/G	G/G	G/G	G/G	G/G	G/G	G/G	G/G	G/G	G/G	G/G	G/G	G/G	G/G	G/G	G/G	G/G	G/G	G/G	G/G	G/G	G/G	G/G	G/G	G/G	G/G	G/G	G/G	G/G	G/G	G/G	G/G	A/A	-/-	G/G	G/G	G/G	G/G	G/G	G/G	-/-	G/G	G/G
chr02	35438104	C	T	C/C	C/C	-/-	C/C	C/C	C/C	C/C	C/C	C/C	C/C	C/C	C/C	C/C	C/C	C/C	-/-	C/C	C/C	-/-	-/-	-/-	-/-	C/C	C/C	C/C	C/C	-/-	-/-	-/-	-/-	-/-	C/T	-/-	-/-	-/-	-/-	-/-	C/C	-/-	C/C	C/C	C/C	-/-	-/-	C/C
chr03	760212	AGTGTGTGTGTGTGTGTGT	AGTGTGTGTGTGTGTGTGTGT	AGTGTGTGTGTGTGTGTGT/AGTGTGTGTGTGTGTGTGT	AGTGTGTGTGTGTGTGTGT/AGTGTGTGTGTGTGTGTGT	AGTGTGTGTGTGTGTGTGT/AGTGTGTGTGTGTGTGTGT	AGTGTGTGTGTGTGTGTGT/AGTGTGTGTGTGTGTGTGT	AGTGTGTGTGTGTGTGTGT/AGTGTGTGTGTGTGTGTGT	AGTGTGTGTGTGTGTGTGT/AGTGTGTGTGTGTGTGTGT	AGTGTGTGTGTGTGTGTGT/AGTGTGTGTGTGTGTGTGT	AGTGTGTGTGTGTGTGTGT/AGTGTGTGTGTGTGTGTGT	AGTGTGTGTGTGTGTGTGT/AGTGTGTGTGTGTGTGTGT	-/-	AGTGTGTGTGTGTGTGTGT/AGTGTGTGTGTGTGTGTGT	AGTGTGTGTGTGTGTGTGTGT/AGTGTGTGTGTGTGTGTGTGT	AGTGTGTGTGTGTGTGTGT/AGTGTGTGTGTGTGTGTGT	AGTGTGTGTGTGTGTGTGT/AGTGTGTGTGTGTGTGTGT	AGTGTGTGTGTGTGTGTGT/AGTGTGTGTGTGTGTGTGT	AGTGTGTGTGTGTGTGTGT/AGTGTGTGTGTGTGTGTGT	AGTGTGTGTGTGTGTGTGT/AGTGTGTGTGTGTGTGTGT	-/-	-/-	AGTGTGTGTGTGTGTGTGTGT/AGTGTGTGTGTGTGTGTGTGT	-/-	-/-	AGTGTGTGTGTGTGTGTGTGT/AGTGTGTGTGTGTGTGTGTGT	AGTGTGTGTGTGTGTGTGT/AGTGTGTGTGTGTGTGTGT	-/-	AGTGTGTGTGTGTGTGTGT/AGTGTGTGTGTGTGTGTGT	-/-	AGTGTGTGTGTGTGTGTGT/AGTGTGTGTGTGTGTGTGT	AGTGTGTGTGTGTGTGTGTGT/AGTGTGTGTGTGTGTGTGTGT	-/-	AGTGTGTGTGTGTGTGTGTGT/AGTGTGTGTGTGTGTGTGTGT	-/-	AGTGTGTGTGTGTGTGTGT/AGTGTGTGTGTGTGTGTGT	-/-	AGTGTGTGTGTGTGTGTGTGT/AGTGTGTGTGTGTGTGTGTGT	AGTGTGTGTGTGTGTGTGTGT/AGTGTGTGTGTGTGTGTGTGT	-/-	-/-	-/-	-/-	-/-	-/-	-/-	AGTGTGTGTGTGTGTGTGTGT/AGTGTGTGTGTGTGTGTGTGT	-/-
chr03	938326	C	A	C/C	C/C	C/C	C/C	C/C	C/C	C/C	C/C	C/C	A/A	C/C	C/C	C/C	C/C	C/C	C/C	C/C	-/-	-/-	C/C	-/-	-/-	C/C	C/C	-/-	C/C	-/-	C/C	C/C	A/A	C/C	-/-	C/C	C/C	C/C	-/-	-/-	-/-	-/-	A/A	-/-	C/C	-/-	C/C	-/-
chr03	1123370	ATT	ATTT	ATT/ATT	ATT/ATT	-/-	ATT/ATT	ATT/ATT	ATT/ATT	ATT/ATT	-/-	ATT/ATT	ATTT/ATTT	ATT/ATT	ATT/ATT	ATTT/ATTT	ATT/ATT	ATT/ATT	ATT/ATT	ATT/ATT	-/-	-/-	-/-	-/-	-/-	ATTT/ATTT	ATTT/ATTT	ATTT/ATTT	ATT/ATT	-/-	-/-	-/-	ATTT/ATTT	ATT/ATT	-/-	ATT/ATT	-/-	-/-	-/-	-/-	-/-	-/-	ATTT/ATTT	-/-	-/-	-/-	-/-	ATTT/ATTT
chr03	1531911	G	T	G/G	G/G	G/G	G/G	-/-	G/G	G/G	G/G	G/G	G/G	-/-	G/G	G/T	G/G	G/G	-/-	G/G	-/-	-/-	-/-	-/-	G/G	-/-	G/G	G/G	G/G	-/-	-/-	G/G	G/G	G/G	-/-	G/T	-/-	-/-	G/G	G/G	-/-	-/-	-/-	G/G	-/-	-/-	G/T	-/-
chr03	2752447	TG	T	TG/TG	-/-	TG/TG	TG/TG	TG/TG	TG/TG	-/-	TG/TG	-/-	TG/TG	-/-	TG/TG	TG/T	-/-	TG/TG	TG/TG	TG/TG	-/-	-/-	-/-	-/-	-/-	TG/TG	-/-	TG/TG	-/-	-/-	-/-	-/-	TG/TG	-/-	TG/TG	-/-	TG/TG	-/-	-/-	-/-	TG/TG	-/-	TG/TG	TG/TG	-/-	TG/TG	TG/TG	TG/TG
chr03	2974997	A	T	A/A	A/T	A/T	A/T	A/T	A/T	A/A	A/T	A/T	A/T	A/A	A/T	A/T	A/T	A/A	-/-	A/T	A/T	A/T	A/T	A/T	A/T	A/T	A/T	A/T	A/T	A/T	-/-	A/T	A/T	A/T	A/T	A/T	A/T	A/T	A/T	A/T	A/T	A/T	A/T	A/T	A/T	-/-	A/T	A/T
chr03	3376899	TTGTGTGTGTGTGTGTGTGTG	TTGTGTGTGTGTGTGTGTG	TTGTGTGTGTGTGTGTGTGTG/TTGTGTGTGTGTGTGTGTGTG	TTGTGTGTGTGTGTGTGTGTG/TTGTGTGTGTGTGTGTGTGTG	TTGTGTGTGTGTGTGTGTGTG/TTGTGTGTGTGTGTGTGTGTG	TTGTGTGTGTGTGTGTGTGTG/TTGTGTGTGTGTGTGTGTGTG	TTGTGTGTGTGTGTGTGTGTG/TTGTGTGTGTGTGTGTGTGTG	TTGTGTGTGTGTGTGTGTGTG/TTGTGTGTGTGTGTGTGTGTG	TTGTGTGTGTGTGTGTGTGTG/TTGTGTGTGTGTGTGTGTGTG	TTGTGTGTGTGTGTGTGTGTG/TTGTGTGTGTGTGTGTGTGTG	-/-	TTGTGTGTGTGTGTGTGTGTG/TTGTGTGTGTGTGTGTGTGTG	-/-	-/-	-/-	TTGTGTGTGTGTGTGTGTGTG/TTGTGTGTGTGTGTGTGTGTG	TTGTGTGTGTGTGTGTGTGTG/TTGTGTGTGTGTGTGTGTGTG	TTGTGTGTGTGTGTGTGTGTG/TTGTGTGTGTGTGTGTGTGTG	TTGTGTGTGTGTGTGTGTGTG/TTGTGTGTGTGTGTGTGTGTG	TTGTGTGTGTGTGTGTGTGTG/TTGTGTGTGTGTGTGTGTGTG	TTGTGTGTGTGTGTGTGTGTG/TTGTGTGTGTGTGTGTGTGTG	TTGTGTGTGTGTGTGTGTGTG/TTGTGTGTGTGTGTGTGTGTG	TTGTGTGTGTGTGTGTGTGTG/TTGTGTGTGTGTGTGTGTGTG	-/-	-/-	-/-	TTGTGTGTGTGTGTGTGTGTG/TTGTGTGTGTGTGTGTGTGTG	TTGTGTGTGTGTGTGTGTGTG/TTGTGTGTGTGTGTGTGTG	TTGTGTGTGTGTGTGTGTGTG/TTGTGTGTGTGTGTGTGTGTG	TTGTGTGTGTGTGTGTGTGTG/TTGTGTGTGTGTGTGTGTGTG	TTGTGTGTGTGTGTGTGTGTG/TTGTGTGTGTGTGTGTGTGTG	-/-	TTGTGTGTGTGTGTGTGTGTG/TTGTGTGTGTGTGTGTGTG	TTGTGTGTGTGTGTGTGTGTG/TTGTGTGTGTGTGTGTGTG	-/-	-/-	TTGTGTGTGTGTGTGTGTGTG/TTGTGTGTGTGTGTGTGTGTG	TTGTGTGTGTGTGTGTGTGTG/TTGTGTGTGTGTGTGTGTGTG	-/-	TTGTGTGTGTGTGTGTGTGTG/TTGTGTGTGTGTGTGTGTGTG	TTGTGTGTGTGTGTGTGTGTG/TTGTGTGTGTGTGTGTGTGTG	TTGTGTGTGTGTGTGTGTGTG/TTGTGTGTGTGTGTGTGTGTG	-/-	TTGTGTGTGTGTGTGTGTGTG/TTGTGTGTGTGTGTGTGTGTG	-/-	TTGTGTGTGTGTGTGTGTGTG/TTGTGTGTGTGTGTGTGTGTG	TTGTGTGTGTGTGTGTGTGTG/TTGTGTGTGTGTGTGTGTGTG
chr03	4033813	G	A	G/G	G/G	-/-	G/A	G/G	G/A	G/G	G/G	G/G	G/A	-/-	G/A	G/A	G/G	G/G	G/G	G/A	-/-	-/-	G/A	-/-	-/-	G/A	G/G	G/G	G/A	-/-	-/-	G/A	G/G	G/A	G/A	G/G	G/A	G/A	G/A	-/-	-/-	-/-	G/G	-/-	G/A	G/A	G/A	-/-
chr03	4033823	CCTCTCTCTCT	CCTCTCTCT	CCTCTCTCTCT/CCTCTCTCTCT	CCTCTCTCTCT/CCTCTCTCTCT	CCTCTCTCTCT/CCTCTCTCTCT	CCTCTCTCTCT/CCTCTCTCTCT	CCTCTCTCTCT/CCTCTCTCTCT	CCTCTCTCTCT/CCTCTCTCTCT	CCTCTCTCTCT/CCTCTCTCTCT	CCTCTCTCTCT/CCTCTCTCTCT	CCTCTCTCTCT/CCTCTCTCTCT	CCTCTCTCTCT/CCTCTCTCTCT	-/-	CCTCTCTCTCT/CCTCTCTCT	CCTCTCTCTCT/CCTCTCTCTCT	CCTCTCTCTCT/CCTCTCTCTCT	CCTCTCTCTCT/CCTCTCTCTCT	CCTCTCTCTCT/CCTCTCTCTCT	CCTCTCTCTCT/CCTCTCTCTCT	-/-	-/-	CCTCTCTCTCT/CCTCTCTCT	-/-	-/-	CCTCTCTCTCT/CCTCTCTCT	CCTCTCTCTCT/CCTCTCTCTCT	CCTCTCTCTCT/CCTCTCTCTCT	CCTCTCTCTCT/CCTCTCTCTCT	CCTCTCTCTCT/CCTCTCTCTCT	CCTCTCTCTCT/CCTCTCTCTCT	CCTCTCTCTCT/CCTCTCTCT	CCTCTCTCTCT/CCTCTCTCTCT	CCTCTCTCTCT/CCTCTCTCT	CCTCTCTCTCT/CCTCTCTCT	CCTCTCTCTCT/CCTCTCTCTCT	CCTCTCTCTCT/CCTCTCTCTCT	CCTCTCTCTCT/CCTCTCTCT	CCTCTCTCTCT/CCTCTCTCT	-/-	-/-	-/-	CCTCTCTCTCT/CCTCTCTCTCT	-/-	CCTCTCTCTCT/CCTCTCTCTCT	CCTCTCTCTCT/CCTCTCTCT	CCTCTCTCTCT/CCTCTCTCT	CCTCTCTCTCT/CCTCTCTCTCT
chr03	4132721	G	A	G/G	G/G	G/G	-/-	-/-	G/G	G/G	G/G	-/-	G/G	-/-	-/-	G/G	G/G	G/G	G/G	G/G	-/-	-/-	-/-	-/-	G/G	-/-	G/G	G/G	G/G	-/-	G/G	-/-	-/-	A/A	-/-	G/G	G/G	-/-	-/-	-/-	-/-	-/-	G/G	-/-	-/-	-/-	A/A	G/G
chr03	4132931	T	C	T/T	T/T	T/T	T/T	-/-	T/T	T/T	T/T	-/-	T/T	-/-	C/C	T/T	T/T	T/T	T/T	T/T	T/T	-/-	-/-	-/-	-/-	C/C	T/T	T/C	-/-	-/-	-/-	-/-	T/T	C/C	-/-	T/T	-/-	-/-	-/-	-/-	-/-	T/T	T/T	T/T	T/T	-/-	-/-	T/T
chr03	4217973	G	A	G/G	G/G	G/G	-/-	-/-	G/G	G/G	-/-	-/-	-/-	-/-	G/G	G/G	G/G	G/G	-/-	G/G	-/-	-/-	G/G	-/-	G/G	G/G	G/G	G/G	-/-	G/G	G/G	-/-	-/-	G/G	G/G	-/-	-/-	G/G	G/A	-/-	-/-	-/-	G/G	G/G	G/G	G/G	G/G	G/G
chr03	4259914	G	A	G/G	G/G	G/G	G/G	G/G	G/G	G/G	G/G	G/G	G/G	-/-	-/-	G/G	G/G	G/G	-/-	G/G	-/-	-/-	-/-	-/-	-/-	-/-	G/G	G/G	-/-	-/-	-/-	-/-	G/G	-/-	-/-	G/G	G/G	-/-	-/-	-/-	-/-	-/-	G/G	G/G	-/-	-/-	A/A	G/G
chr03	4310334	C	A	C/C	C/C	C/C	C/C	C/C	C/C	C/C	C/C	C/C	C/C	C/C	A/A	C/C	C/C	C/C	C/C	C/C	C/C	-/-	-/-	-/-	-/-	A/A	C/C	C/C	C/C	-/-	C/C	-/-	C/C	A/A	-/-	C/C	C/C	A/A	-/-	C/C	C/C	C/C	C/C	C/C	C/C	-/-	A/A	-/-
chr03	4320253	C	T	C/C	C/C	C/C	C/C	C/C	C/C	C/C	C/C	C/C	C/C	-/-	T/T	C/C	C/C	C/C	C/C	C/C	C/C	C/C	-/-	-/-	C/C	C/T	-/-	C/C	C/C	C/C	C/C	-/-	C/C	-/-	-/-	C/C	C/C	-/-	-/-	C/C	C/C	C/C	C/C	C/C	C/C	-/-	-/-	C/C
chr03	4643825	G	T	G/G	G/G	G/G	G/G	G/G	G/G	G/G	G/G	G/G	G/G	G/G	G/G	G/G	G/G	T/T	-/-	G/G	-/-	-/-	-/-	G/G	-/-	G/G	G/G	G/G	G/G	-/-	-/-	-/-	G/G	G/G	-/-	G/G	G/G	G/G	-/-	G/G	-/-	-/-	G/G	-/-	-/-	-/-	G/G	G/G
chr03	5042752	A	C	A/A	A/A	A/A	A/A	A/A	A/A	A/A	A/A	-/-	A/A	-/-	C/C	A/A	A/A	A/A	A/A	A/A	-/-	-/-	-/-	-/-	-/-	-/-	A/A	-/-	A/A	-/-	A/A	-/-	A/A	C/C	-/-	A/A	A/A	C/C	-/-	-/-	-/-	-/-	A/A	-/-	-/-	-/-	-/-	A/A
chr03	5057334	C	A	-/-	-/-	-/-	C/C	C/C	C/C	C/C	C/C	-/-	C/C	-/-	C/A	C/C	C/C	-/-	C/C	C/C	C/C	C/C	-/-	-/-	-/-	C/A	C/C	C/C	C/C	-/-	-/-	-/-	C/C	C/C	-/-	-/-	-/-	C/A	-/-	-/-	C/C	C/C	C/C	-/-	-/-	-/-	C/C	C/C
chr03	5258491	G	T	G/G	G/G	G/G	G/G	G/G	G/G	-/-	G/G	-/-	-/-	-/-	G/T	G/G	G/G	G/G	-/-	G/G	G/G	-/-	G/G	-/-	G/G	G/G	G/G	G/G	G/G	-/-	G/G	-/-	G/G	G/G	G/T	G/G	G/G	G/G	-/-	-/-	-/-	-/-	-/-	G/G	G/G	-/-	G/G	-/-
chr03	5451373	T	G	T/T	T/T	T/T	T/T	T/T	T/T	T/T	T/T	T/T	T/T	T/T	G/G	T/T	T/T	T/T	T/T	T/T	-/-	-/-	-/-	-/-	T/T	G/G	T/T	T/T	T/T	T/T	T/T	G/G	T/T	G/G	-/-	T/T	-/-	G/G	-/-	T/T	T/T	-/-	T/T	T/T	T/T	-/-	G/G	-/-
chr03	7700656	A	T	A/A	A/A	A/A	A/T	A/A	A/T	A/T	A/A	A/T	A/T	A/T	A/T	A/A	A/T	A/A	A/A	A/T	A/T	-/-	A/T	-/-	-/-	A/T	A/T	A/T	-/-	A/T	-/-	A/T	A/T	A/T	-/-	-/-	-/-	A/T	-/-	-/-	-/-	-/-	A/T	-/-	-/-	-/-	-/-	A/T
chr03	7792036	G	C	G/G	G/G	G/G	G/G	G/G	G/G	G/G	G/G	G/G	G/G	G/G	G/C	G/G	G/G	G/G	G/G	G/G	G/G	G/G	G/C	-/-	-/-	G/C	G/G	G/G	G/G	-/-	G/G	G/C	G/G	G/C	G/C	G/G	G/G	G/C	G/C	G/G	G/G	G/G	G/G	G/G	G/G	G/C	G/C	G/G
chr03	7802940	G	A	G/G	G/G	G/G	G/G	G/G	G/G	G/G	G/G	G/G	G/G	G/G	G/A	G/G	G/G	G/G	G/G	G/G	G/G	-/-	-/-	-/-	-/-	G/A	G/G	G/G	G/G	-/-	G/G	-/-	G/G	A/A	G/A	G/G	G/G	G/A	-/-	G/G	G/G	-/-	G/G	G/G	G/G	-/-	-/-	G/G
chr03	7814548	C	T	C/C	C/C	C/C	C/C	C/C	C/C	C/C	C/C	C/C	C/C	-/-	T/T	C/C	C/C	C/C	C/C	C/C	-/-	-/-	C/T	-/-	C/C	-/-	C/C	C/C	C/C	-/-	C/C	-/-	C/C	T/T	-/-	C/C	C/C	T/T	-/-	-/-	-/-	-/-	C/C	C/C	C/C	-/-	T/T	-/-
chr03	7833555	T	C	T/T	T/T	T/T	T/T	-/-	T/T	T/T	T/T	T/T	T/T	T/T	C/C	T/T	T/T	T/T	T/T	T/T	-/-	-/-	-/-	T/T	-/-	-/-	T/T	T/T	-/-	-/-	-/-	-/-	T/T	C/C	-/-	T/T	T/T	-/-	-/-	T/T	-/-	-/-	-/-	T/T	T/T	-/-	-/-	T/T
chr03	9859575	T	C	T/T	T/T	T/T	T/T	T/T	T/T	T/T	T/T	-/-	T/T	-/-	T/T	T/T	T/T	T/T	T/T	T/T	-/-	T/T	T/T	T/T	-/-	C/C	T/T	T/T	T/T	-/-	T/T	T/T	T/T	T/T	-/-	T/T	T/T	T/T	T/T	T/T	T/T	T/T	T/T	T/T	T/T	-/-	T/T	T/T
chr03	10169382	T	C	T/T	T/T	T/T	T/T	T/T	T/T	T/T	-/-	-/-	-/-	T/T	T/T	T/T	T/T	T/T	T/T	T/T	T/T	-/-	-/-	-/-	-/-	C/C	T/T	T/T	T/T	T/T	-/-	-/-	T/T	T/T	T/T	T/T	T/T	-/-	-/-	-/-	T/T	T/T	T/T	T/T	-/-	-/-	T/T	T/T
chr03	10185133	A	G	A/A	A/A	A/A	A/A	A/A	A/A	A/A	A/A	A/A	A/A	A/A	A/A	A/A	A/A	A/A	A/A	A/A	-/-	A/A	-/-	-/-	-/-	-/-	A/A	-/-	A/A	-/-	A/A	A/A	A/A	A/A	-/-	A/A	A/A	G/G	-/-	-/-	A/A	A/A	A/A	A/A	A/A	-/-	A/A	A/A
chr03	10407629	G	A	G/G	G/G	G/G	G/G	G/G	G/G	G/G	G/G	G/G	G/G	G/G	A/A	G/G	G/G	G/G	G/G	G/G	G/G	-/-	-/-	-/-	-/-	A/A	G/G	G/G	G/G	-/-	G/G	A/A	G/G	A/A	-/-	G/G	G/G	-/-	-/-	-/-	G/G	-/-	G/G	G/G	G/G	-/-	A/A	G/G
chr03	10473189	G	A	G/G	G/G	G/G	G/G	G/G	G/G	G/G	G/G	G/G	G/G	G/G	-/-	G/G	G/G	G/G	-/-	G/G	G/G	-/-	-/-	-/-	-/-	-/-	G/G	-/-	G/G	G/G	-/-	-/-	G/G	A/A	-/-	G/G	-/-	G/G	-/-	G/G	-/-	-/-	G/G	G/G	G/G	-/-	-/-	G/G
chr03	10483063	A	C	A/A	A/A	A/A	A/A	A/A	A/A	A/A	A/A	-/-	A/A	A/A	C/C	A/A	A/A	A/A	-/-	A/A	-/-	-/-	A/C	-/-	-/-	-/-	A/A	-/-	-/-	A/A	-/-	-/-	A/A	C/C	-/-	A/A	A/A	-/-	-/-	-/-	A/A	-/-	-/-	-/-	A/A	-/-	-/-	-/-
chr03	10483357	A	C	A/C	A/C	A/C	A/A	A/C	A/A	A/A	A/C	A/A	A/A	A/A	A/A	A/C	A/C	A/A	A/A	A/C	-/-	-/-	-/-	-/-	-/-	A/A	A/C	-/-	A/A	-/-	-/-	-/-	A/A	A/A	-/-	A/C	-/-	A/A	-/-	-/-	A/C	-/-	-/-	-/-	-/-	-/-	A/A	-/-
chr03	10519348	A	G	A/A	A/A	A/A	A/A	A/A	A/A	A/A	A/A	-/-	A/A	A/A	G/G	A/A	A/A	A/A	A/A	A/A	-/-	-/-	-/-	-/-	-/-	G/G	A/A	-/-	A/A	-/-	-/-	G/G	A/A	G/G	G/G	A/A	A/G	A/A	-/-	A/A	A/A	-/-	A/A	A/A	A/A	-/-	G/G	A/A
chr03	10602866	T	C	T/T	T/T	T/T	T/T	T/T	T/T	T/T	T/T	-/-	T/T	T/T	C/C	T/T	T/T	T/T	T/T	T/T	T/T	-/-	-/-	-/-	T/T	T/C	T/T	T/T	T/T	-/-	T/T	-/-	T/T	C/C	-/-	T/T	T/T	T/T	-/-	T/T	T/T	T/T	T/T	T/T	T/T	T/T	-/-	T/T
chr03	10693965	G	A	G/G	G/G	G/G	G/G	-/-	G/G	G/G	G/G	G/G	G/G	G/G	A/A	G/G	-/-	G/G	-/-	G/G	-/-	-/-	-/-	-/-	-/-	A/A	G/G	G/G	G/G	-/-	-/-	-/-	G/G	A/A	-/-	G/G	G/G	G/G	-/-	-/-	-/-	-/-	G/G	G/G	-/-	-/-	-/-	G/G
chr03	10726687	A	G	A/A	A/A	A/A	A/A	A/A	A/A	A/A	A/A	A/A	A/A	A/A	G/G	A/A	A/A	A/A	A/A	A/A	A/A	-/-	G/G	A/A	-/-	-/-	A/A	A/A	A/A	-/-	A/A	-/-	A/A	G/G	-/-	A/A	A/A	A/A	-/-	-/-	-/-	-/-	A/A	A/A	A/A	-/-	G/G	A/A
chr03	10949903	ATTTTTTTT	ATTTTTTTTT	ATTTTTTTT/ATTTTTTTT	ATTTTTTTT/ATTTTTTTT	ATTTTTTTT/ATTTTTTTT	ATTTTTTTT/ATTTTTTTT	ATTTTTTTT/ATTTTTTTT	ATTTTTTTT/ATTTTTTTT	ATTTTTTTT/ATTTTTTTT	-/-	ATTTTTTTT/ATTTTTTTT	ATTTTTTTT/ATTTTTTTT	ATTTTTTTT/ATTTTTTTT	ATTTTTTTTT/ATTTTTTTTT	ATTTTTTTT/ATTTTTTTT	ATTTTTTTT/ATTTTTTTT	ATTTTTTTT/ATTTTTTTT	ATTTTTTTT/ATTTTTTTT	ATTTTTTTT/ATTTTTTTT	-/-	-/-	-/-	-/-	-/-	-/-	ATTTTTTTT/ATTTTTTTT	-/-	ATTTTTTTT/ATTTTTTTT	ATTTTTTTT/ATTTTTTTT	-/-	-/-	ATTTTTTTT/ATTTTTTTT	-/-	-/-	ATTTTTTTT/ATTTTTTTT	ATTTTTTTT/ATTTTTTTT	ATTTTTTTT/ATTTTTTTT	-/-	-/-	-/-	-/-	ATTTTTTTT/ATTTTTTTT	ATTTTTTTT/ATTTTTTTT	-/-	-/-	-/-	ATTTTTTTT/ATTTTTTTT
chr03	10959210	A	T	A/A	A/A	A/A	A/A	A/A	A/A	A/A	A/A	A/A	A/A	-/-	T/T	A/A	A/A	A/A	A/A	A/A	A/A	-/-	-/-	-/-	-/-	T/T	A/A	A/A	A/A	A/A	A/A	A/T	A/A	T/T	-/-	A/A	-/-	A/A	-/-	-/-	-/-	-/-	A/A	A/A	A/A	-/-	T/T	A/A
chr03	11092591	T	C	T/T	T/T	T/T	T/T	T/T	T/T	T/T	T/T	T/T	T/T	-/-	C/C	T/T	T/T	T/T	T/T	T/T	T/T	-/-	-/-	-/-	-/-	-/-	T/T	T/T	T/T	-/-	-/-	-/-	T/T	C/C	-/-	T/T	T/T	T/T	-/-	T/T	T/T	-/-	T/T	-/-	T/T	-/-	-/-	-/-
chr03	11134067	G	A	G/G	G/G	-/-	G/G	G/G	G/G	G/G	G/G	G/G	G/G	-/-	A/A	G/G	G/G	G/G	G/G	G/G	-/-	-/-	-/-	-/-	G/G	A/A	G/G	G/G	G/G	-/-	G/G	-/-	-/-	A/A	-/-	G/G	G/G	G/G	-/-	-/-	G/G	-/-	G/G	G/G	G/G	-/-	-/-	G/G
chr03	11141061	C	T	C/C	C/C	C/C	C/C	C/C	C/C	C/C	C/C	C/C	C/C	C/C	-/-	C/C	C/C	C/C	C/C	C/C	C/C	-/-	-/-	C/C	C/C	C/C	C/C	C/C	C/C	C/C	-/-	-/-	C/C	T/T	-/-	C/C	C/C	C/C	-/-	C/C	C/C	C/C	C/C	C/C	C/C	-/-	T/T	-/-
chr03	11154908	T	C	T/T	T/T	T/T	T/T	T/T	T/T	T/T	T/T	T/T	T/T	T/T	C/C	T/T	T/T	T/T	-/-	T/T	T/T	-/-	-/-	-/-	-/-	-/-	T/T	T/T	T/T	-/-	-/-	-/-	T/T	C/C	-/-	T/T	T/T	T/T	-/-	T/T	T/T	-/-	T/T	-/-	-/-	-/-	-/-	-/-
chr03	11272770	A	G	A/A	A/A	A/A	A/A	A/A	A/A	A/A	A/A	-/-	A/A	-/-	G/G	A/A	A/A	A/A	A/A	A/A	-/-	-/-	-/-	-/-	-/-	-/-	A/A	A/A	A/A	A/A	-/-	A/G	A/A	-/-	-/-	A/A	A/A	-/-	-/-	-/-	A/A	-/-	A/A	-/-	A/A	-/-	-/-	A/A
chr03	11292650	C	T	C/C	C/C	C/C	C/C	C/C	C/C	-/-	C/C	-/-	C/C	-/-	T/T	C/C	C/C	C/C	C/C	C/C	C/C	-/-	-/-	-/-	C/C	-/-	C/C	C/C	C/C	-/-	-/-	-/-	-/-	T/T	-/-	C/C	C/C	-/-	-/-	-/-	-/-	-/-	C/C	C/C	C/C	-/-	T/T	C/C
chr03	11292730	T	C	T/T	T/T	T/T	T/T	T/T	T/T	T/T	T/T	T/T	T/T	T/T	C/C	T/T	T/T	T/T	T/T	T/T	T/T	-/-	-/-	-/-	-/-	-/-	T/T	T/T	T/T	-/-	-/-	-/-	T/T	-/-	-/-	T/T	T/T	-/-	-/-	T/T	-/-	-/-	T/T	T/T	T/T	-/-	-/-	T/T
chr03	11315923	G	A	G/G	G/G	G/G	G/G	G/G	G/G	G/G	G/G	-/-	G/G	G/G	A/A	G/G	G/G	G/G	G/G	G/G	-/-	-/-	A/A	-/-	G/G	G/G	G/G	G/G	G/G	-/-	G/G	-/-	G/G	A/A	A/A	G/G	G/G	A/A	-/-	-/-	-/-	-/-	G/G	G/G	G/G	-/-	-/-	G/G
chr03	11460201	T	C	T/T	T/T	T/T	T/T	T/T	T/T	T/T	-/-	-/-	T/T	T/T	C/C	T/T	T/T	T/T	T/T	T/T	-/-	-/-	-/-	T/T	-/-	C/C	T/T	T/T	-/-	T/T	-/-	C/C	T/T	C/C	C/C	-/-	T/T	C/C	-/-	-/-	T/T	T/T	T/T	-/-	T/T	-/-	-/-	-/-
chr03	11496943	A	G	A/A	A/A	A/A	A/A	A/A	A/A	A/A	A/A	A/A	A/A	A/A	-/-	A/A	A/A	A/A	A/A	A/A	-/-	-/-	-/-	-/-	-/-	G/G	A/A	A/A	A/A	-/-	-/-	-/-	A/A	G/G	-/-	A/A	A/A	-/-	-/-	A/A	-/-	-/-	A/A	A/A	A/A	-/-	-/-	A/A
chr03	11496965	A	T	A/A	A/A	A/A	A/A	A/A	A/A	A/A	A/A	A/A	A/A	A/A	-/-	A/A	-/-	A/A	A/A	A/A	-/-	-/-	-/-	-/-	-/-	T/T	A/A	A/A	A/A	-/-	-/-	-/-	A/A	T/T	-/-	A/A	A/A	-/-	-/-	A/A	-/-	-/-	A/A	A/A	A/A	-/-	-/-	A/A
chr03	11522979	G	T	G/G	G/G	G/G	G/G	G/G	G/G	-/-	G/G	-/-	G/G	-/-	G/G	G/G	G/G	G/G	G/G	G/G	G/G	-/-	G/G	-/-	G/G	G/T	G/G	G/G	-/-	-/-	-/-	-/-	G/G	G/G	G/G	G/G	-/-	-/-	-/-	-/-	-/-	-/-	G/G	G/G	G/G	-/-	G/G	G/G
chr03	11523420	T	G	T/T	T/T	T/T	T/T	T/T	T/T	T/T	-/-	-/-	T/T	-/-	G/G	T/T	T/T	T/T	T/T	T/T	-/-	-/-	-/-	-/-	-/-	-/-	T/T	T/T	T/T	-/-	-/-	-/-	T/T	G/G	-/-	-/-	-/-	-/-	-/-	-/-	T/T	-/-	T/T	-/-	T/T	-/-	G/G	T/T
chr03	11705366	G	C	G/G	-/-	G/G	G/G	G/G	G/G	-/-	G/G	-/-	G/G	-/-	G/C	-/-	G/G	G/G	G/G	G/G	-/-	-/-	-/-	-/-	-/-	G/C	G/G	G/G	G/G	-/-	-/-	-/-	G/G	G/C	-/-	-/-	G/G	G/C	G/C	-/-	-/-	-/-	-/-	-/-	-/-	-/-	G/C	G/G
chr03	11895593	G	C	G/G	G/G	G/G	G/G	G/G	G/G	G/G	G/G	-/-	G/G	G/G	G/G	G/G	G/G	G/G	G/G	G/G	G/G	-/-	G/G	G/G	-/-	C/C	G/G	G/G	G/G	G/G	G/G	G/G	G/G	G/G	G/G	G/G	G/G	G/G	-/-	G/G	G/G	-/-	G/G	G/G	G/G	-/-	G/G	G/G
chr03	12248172	C	A	C/C	C/C	C/C	C/C	C/C	C/C	C/C	C/C	-/-	C/C	C/C	C/C	C/C	C/C	C/C	C/C	C/C	C/C	C/C	-/-	-/-	C/C	C/A	C/C	C/C	C/C	-/-	C/C	C/C	C/C	C/C	C/C	C/C	C/C	C/C	C/C	-/-	-/-	C/C	C/C	C/C	C/C	-/-	C/C	C/C
chr03	12343722	A	T	A/A	A/A	A/A	A/A	A/A	A/A	A/A	-/-	-/-	A/A	A/A	T/T	A/A	A/A	A/A	A/A	A/A	-/-	-/-	-/-	-/-	A/A	-/-	A/A	A/A	A/A	-/-	-/-	-/-	A/A	-/-	A/A	A/A	A/A	A/A	-/-	-/-	-/-	-/-	A/A	A/A	-/-	-/-	A/A	A/A
chr03	12447319	C	CG	C/C	C/C	C/C	C/C	C/C	C/C	C/C	C/C	C/C	-/-	C/C	CG/CG	C/C	C/C	C/C	C/C	C/C	C/C	-/-	-/-	C/C	C/C	-/-	C/C	-/-	C/C	-/-	-/-	-/-	C/C	CG/CG	C/C	C/C	C/C	C/C	-/-	-/-	C/C	-/-	C/C	-/-	C/C	-/-	C/C	-/-
chr03	12450343	A	C	A/A	A/A	A/A	A/A	A/A	A/A	A/A	A/A	-/-	-/-	-/-	C/C	A/A	A/A	A/A	A/A	A/A	-/-	A/A	-/-	A/A	-/-	A/A	A/A	A/A	A/A	-/-	-/-	-/-	A/A	C/C	-/-	-/-	-/-	A/A	-/-	-/-	-/-	-/-	A/A	-/-	-/-	A/A	A/A	A/A
chr03	12450532	G	A	G/G	G/G	G/G	G/G	G/G	G/G	G/G	G/G	-/-	G/G	G/G	-/-	G/G	G/G	G/G	-/-	G/G	-/-	G/G	-/-	G/G	-/-	G/G	G/G	G/G	-/-	-/-	G/G	G/A	G/G	-/-	-/-	G/G	G/G	G/G	-/-	G/G	G/G	-/-	G/G	G/G	G/G	-/-	G/G	-/-
chr03	12543009	AACACAC	AACAC	AACACAC/AACACAC	AACACAC/AACACAC	AACACAC/AACACAC	AACACAC/AACACAC	AACACAC/AACACAC	AACACAC/AACACAC	AACACAC/AACACAC	AACACAC/AACACAC	AACACAC/AACACAC	AACACAC/AACACAC	AACACAC/AACACAC	AACAC/AACAC	AACACAC/AACACAC	AACACAC/AACACAC	AACACAC/AACACAC	AACACAC/AACACAC	AACACAC/AACACAC	AACACAC/AACACAC	-/-	-/-	-/-	AACACAC/AACACAC	AACAC/AACAC	AACACAC/AACACAC	AACACAC/AACACAC	AACACAC/AACACAC	-/-	AACACAC/AACACAC	-/-	AACACAC/AACACAC	AACAC/AACAC	AACACAC/AACACAC	AACACAC/AACACAC	AACACAC/AACACAC	AACACAC/AACACAC	-/-	-/-	-/-	-/-	AACACAC/AACACAC	AACACAC/AACACAC	AACACAC/AACACAC	-/-	-/-	AACACAC/AACACAC
chr03	12609766	C	T	C/C	C/C	C/C	C/C	C/C	C/C	C/C	C/C	C/C	C/C	C/C	-/-	C/C	C/C	C/C	C/C	C/C	C/C	-/-	-/-	-/-	-/-	C/T	C/C	C/C	C/C	-/-	C/C	-/-	C/C	T/T	C/C	C/C	C/C	C/C	-/-	C/C	C/C	-/-	C/C	C/C	C/C	C/C	C/C	-/-
chr03	12709206	G	A	G/G	G/G	G/G	G/G	G/G	G/G	G/G	G/G	-/-	G/G	-/-	A/A	G/G	G/G	G/G	-/-	G/G	-/-	-/-	-/-	-/-	-/-	G/G	G/G	G/G	G/G	-/-	-/-	-/-	G/G	-/-	-/-	G/G	G/G	G/G	-/-	G/G	-/-	-/-	G/G	-/-	G/G	-/-	G/G	-/-
chr03	12715518	T	C	T/T	T/T	T/T	T/T	-/-	T/T	T/T	-/-	-/-	T/T	T/T	T/T	T/T	T/T	T/T	T/T	T/T	-/-	-/-	-/-	-/-	T/T	T/C	T/T	T/T	-/-	-/-	-/-	-/-	-/-	T/T	T/T	-/-	T/T	T/T	-/-	-/-	T/T	T/T	T/T	T/T	T/T	T/T	T/T	T/T
chr03	13231145	TG	TGG	TG/TG	TG/TG	TG/TG	TG/TG	TG/TG	TG/TG	TG/TG	TG/TG	-/-	TG/TG	TG/TG	TGG/TGG	TG/TG	TG/TG	TG/TG	TG/TG	TG/TG	TG/TG	-/-	-/-	-/-	-/-	-/-	TG/TG	TG/TG	TG/TG	-/-	TG/TG	-/-	TG/TG	TGG/TGG	-/-	TG/TG	TG/TG	TGG/TGG	-/-	-/-	TG/TG	TG/TG	TG/TG	TG/TG	TG/TG	-/-	TGG/TGG	TG/TG
chr03	13642223	C	A	C/C	C/C	C/C	C/C	C/C	C/C	C/C	C/C	C/C	C/C	C/C	C/A	C/C	C/C	C/C	C/C	C/C	C/C	C/C	-/-	C/C	C/C	C/C	C/C	C/C	C/C	C/C	C/C	-/-	C/C	C/A	C/C	C/C	C/C	C/A	C/C	C/C	C/C	C/C	C/C	C/C	C/C	C/C	C/C	C/C
chr03	13702442	G	A	G/G	G/G	G/G	G/G	G/G	G/G	G/G	G/G	G/G	G/G	G/G	G/G	G/G	G/G	G/G	G/G	G/G	G/G	G/G	G/G	G/G	G/G	A/A	G/G	G/G	G/G	-/-	G/G	G/G	G/G	G/G	G/G	G/G	G/G	G/G	G/G	G/G	G/G	G/G	G/G	G/G	G/G	G/G	G/G	G/G
chr03	14097080	C	T	C/C	C/C	C/C	C/C	C/C	C/C	-/-	C/C	-/-	-/-	C/C	C/C	C/C	C/C	C/C	-/-	C/C	C/C	-/-	-/-	-/-	-/-	T/T	C/C	C/C	C/C	-/-	C/C	-/-	-/-	C/C	C/C	C/C	-/-	C/C	-/-	-/-	-/-	-/-	C/C	-/-	-/-	-/-	C/C	C/C
chr03	14097086	A	G	A/A	A/A	A/A	A/A	A/A	A/A	-/-	A/A	-/-	-/-	A/A	A/A	A/A	A/A	A/A	-/-	A/A	A/A	-/-	-/-	-/-	-/-	G/G	A/A	A/A	A/A	-/-	A/A	-/-	-/-	A/A	A/A	A/A	-/-	A/A	-/-	-/-	-/-	-/-	A/A	-/-	-/-	-/-	A/A	A/A
chr03	14323866	T	C	T/T	T/T	T/T	T/T	T/T	T/T	T/T	T/T	T/T	T/T	T/T	T/T	T/T	T/T	T/T	T/T	T/T	T/T	-/-	T/T	T/T	T/T	C/C	T/T	T/T	T/T	T/T	T/T	T/T	T/T	T/T	T/T	T/T	T/T	T/T	T/T	T/T	T/T	T/T	T/T	T/T	T/T	-/-	T/T	T/T
chr03	14396582	C	T	C/C	C/C	C/C	C/C	C/C	C/C	C/C	C/C	C/C	C/C	C/C	C/C	C/C	C/C	C/C	C/C	C/C	C/C	-/-	C/C	C/C	-/-	C/T	C/C	C/C	C/C	C/C	C/C	C/C	C/C	C/C	C/C	C/C	C/C	C/C	C/C	C/C	C/C	C/C	C/C	C/C	C/C	C/C	C/C	C/C
chr03	14396594	C	T	C/C	C/C	C/C	C/C	C/C	C/C	C/C	C/C	C/C	C/C	C/C	C/C	C/C	C/C	C/C	C/C	C/C	C/C	-/-	C/C	C/C	-/-	C/T	C/C	C/C	C/C	C/C	C/C	C/C	C/C	C/C	C/C	C/C	C/C	C/C	C/C	C/C	C/C	C/C	C/C	C/C	C/C	C/C	C/C	C/C
chr03	14423424	G	T	G/G	G/G	G/G	G/G	G/G	G/G	G/G	G/G	-/-	G/G	G/G	T/T	G/G	G/G	G/G	G/G	G/G	-/-	-/-	-/-	-/-	-/-	-/-	G/G	G/G	G/G	-/-	G/G	-/-	G/G	-/-	-/-	G/G	G/G	-/-	-/-	-/-	G/G	G/G	G/G	G/G	G/G	-/-	-/-	G/G
chr03	14458724	GTTT	GTT	GTTT/GTTT	GTTT/GTTT	GTTT/GTTT	GTTT/GTTT	GTTT/GTTT	GTTT/GTTT	GTTT/GTTT	GTTT/GTTT	-/-	GTTT/GTTT	GTTT/GTTT	GTTT/GTTT	GTTT/GTTT	GTTT/GTTT	GTTT/GTTT	-/-	GTTT/GTTT	GTTT/GTTT	-/-	-/-	-/-	-/-	GTT/GTT	GTTT/GTTT	GTTT/GTTT	GTTT/GTTT	-/-	GTTT/GTTT	-/-	-/-	GTTT/GTTT	-/-	GTTT/GTTT	GTTT/GTTT	-/-	-/-	-/-	-/-	-/-	-/-	-/-	GTTT/GTTT	-/-	-/-	-/-
chr03	14458737	G	A	G/G	G/G	G/G	G/G	G/G	G/G	G/G	G/G	-/-	G/G	G/G	G/G	G/G	G/G	G/G	-/-	G/G	G/G	-/-	-/-	-/-	-/-	A/A	G/G	G/G	G/G	-/-	G/G	-/-	-/-	G/G	-/-	G/G	G/G	-/-	-/-	-/-	-/-	-/-	-/-	-/-	G/G	-/-	-/-	-/-
chr03	14458761	G	A	G/G	G/G	G/G	G/G	G/G	G/G	G/G	G/G	-/-	G/G	-/-	G/G	G/G	G/G	G/G	-/-	G/G	G/G	-/-	-/-	-/-	-/-	A/A	G/G	G/G	G/G	-/-	G/G	-/-	-/-	G/G	-/-	-/-	G/G	-/-	-/-	-/-	-/-	-/-	-/-	-/-	G/G	-/-	-/-	-/-
chr03	14488576	T	C	T/T	T/T	T/T	T/T	T/T	T/T	T/T	T/T	T/T	T/T	T/T	C/C	T/T	T/T	T/T	T/T	-/-	-/-	-/-	-/-	-/-	-/-	C/C	T/T	T/T	-/-	-/-	T/T	-/-	T/T	C/C	-/-	T/T	T/T	-/-	-/-	-/-	-/-	-/-	-/-	-/-	T/T	-/-	-/-	-/-
chr03	14809542	G	A	G/G	G/G	G/G	G/G	-/-	G/G	G/G	G/G	G/G	-/-	-/-	-/-	G/G	G/G	G/G	G/G	G/G	G/G	-/-	-/-	-/-	-/-	-/-	G/G	G/G	-/-	G/G	G/G	-/-	-/-	-/-	-/-	G/G	-/-	G/A	-/-	-/-	G/G	-/-	G/G	G/G	-/-	-/-	-/-	G/G
chr03	14861837	G	A	G/G	G/G	G/G	G/G	G/G	G/G	G/G	G/G	G/G	G/G	G/G	A/A	G/G	G/G	G/G	G/G	G/G	G/A	G/A	-/-	-/-	-/-	A/A	G/G	G/A	G/A	-/-	-/-	-/-	G/G	A/A	-/-	G/G	G/A	-/-	-/-	G/G	-/-	-/-	G/G	G/A	G/A	-/-	A/A	G/G
chr03	14953938	GC	G	GC/GC	GC/GC	GC/GC	GC/GC	GC/GC	GC/GC	GC/GC	GC/GC	GC/GC	GC/GC	GC/GC	G/G	GC/GC	GC/GC	GC/GC	GC/GC	GC/GC	-/-	-/-	GC/G	-/-	-/-	G/G	GC/GC	GC/GC	GC/GC	-/-	GC/GC	-/-	GC/GC	G/G	-/-	GC/GC	GC/GC	G/G	-/-	-/-	-/-	-/-	GC/GC	GC/GC	GC/GC	-/-	G/G	-/-
chr03	14999170	G	A	G/G	G/G	G/G	G/G	-/-	G/G	G/G	G/G	-/-	G/G	-/-	A/A	G/G	G/G	G/G	-/-	G/G	-/-	-/-	-/-	-/-	-/-	-/-	G/G	G/G	G/G	-/-	-/-	-/-	G/G	A/A	-/-	G/G	G/G	-/-	-/-	-/-	G/G	-/-	G/G	-/-	G/G	-/-	-/-	G/G
chr03	15005458	A	G	G/G	G/G	G/G	G/G	G/G	G/G	G/G	G/G	-/-	G/G	G/G	A/A	G/G	G/G	G/G	G/G	G/G	G/G	-/-	A/G	-/-	-/-	-/-	G/G	G/G	G/G	-/-	G/G	-/-	G/G	A/A	-/-	G/G	G/G	-/-	-/-	G/G	-/-	-/-	G/G	G/G	-/-	-/-	-/-	-/-
chr03	15008246	C	T	C/C	C/C	C/C	C/C	C/C	C/C	C/C	C/C	C/C	C/C	C/C	T/T	C/C	C/C	C/C	-/-	C/C	-/-	-/-	-/-	-/-	-/-	-/-	C/C	-/-	C/C	-/-	C/C	-/-	C/C	T/T	-/-	C/C	C/C	-/-	-/-	-/-	-/-	-/-	C/C	C/C	-/-	-/-	-/-	-/-
chr03	15038396	T	A	T/T	T/T	T/T	T/T	T/T	T/T	T/T	T/T	-/-	T/T	-/-	A/A	T/T	T/T	T/T	T/T	T/T	-/-	-/-	T/A	-/-	T/T	-/-	T/T	-/-	T/T	-/-	-/-	-/-	T/T	A/A	-/-	T/T	T/T	-/-	-/-	-/-	-/-	-/-	T/T	T/T	T/T	-/-	-/-	T/T
chr03	15066847	T	C	T/T	-/-	T/T	T/T	T/T	T/T	-/-	T/T	-/-	T/T	-/-	T/C	T/T	T/T	-/-	-/-	-/-	-/-	-/-	T/C	-/-	-/-	T/C	T/C	T/T	-/-	-/-	-/-	T/C	T/T	T/T	T/C	T/T	-/-	T/C	-/-	-/-	-/-	-/-	T/T	-/-	-/-	T/C	T/C	T/T
chr03	15164658	G	A	G/G	G/G	G/G	G/G	G/G	G/G	G/G	G/G	-/-	G/G	G/G	A/A	-/-	G/G	G/G	G/G	G/G	-/-	-/-	-/-	-/-	G/G	-/-	G/G	G/G	G/G	-/-	G/G	-/-	-/-	A/A	-/-	G/G	G/G	G/G	-/-	G/G	-/-	G/G	G/G	G/G	G/G	-/-	-/-	G/G
chr03	15179894	G	A	G/G	G/G	G/G	G/G	G/G	G/G	G/G	G/G	G/G	G/G	G/G	-/-	G/G	G/G	G/G	G/G	G/G	G/G	G/G	G/A	G/G	G/G	-/-	G/G	G/G	G/G	-/-	G/G	-/-	G/G	-/-	-/-	G/G	G/G	G/G	-/-	G/G	G/G	G/G	G/G	G/G	G/G	G/G	-/-	G/G
chr03	15184204	T	C	T/T	T/T	T/T	T/T	T/T	T/T	T/T	T/T	-/-	T/T	T/T	C/C	T/T	T/T	T/T	T/T	T/T	-/-	-/-	T/C	-/-	T/T	T/C	T/T	T/T	-/-	-/-	-/-	-/-	T/T	-/-	-/-	T/T	T/T	-/-	-/-	T/T	T/T	-/-	T/T	T/T	T/T	T/T	-/-	T/T
chr03	15185915	C	T	-/-	C/C	C/C	C/C	C/C	C/C	C/C	C/C	-/-	C/C	C/C	T/T	C/C	C/C	C/C	-/-	C/C	C/C	-/-	-/-	-/-	-/-	-/-	C/C	C/C	-/-	-/-	-/-	-/-	C/C	-/-	-/-	C/C	-/-	-/-	-/-	C/C	-/-	-/-	C/C	-/-	-/-	C/C	-/-	C/C
chr03	15185924	A	C	-/-	A/A	A/A	A/A	A/A	A/A	A/A	A/A	A/A	A/A	A/A	C/C	A/A	A/A	A/A	-/-	A/A	A/A	-/-	-/-	-/-	-/-	-/-	A/A	A/A	-/-	-/-	-/-	-/-	A/A	-/-	-/-	A/A	-/-	-/-	-/-	A/A	-/-	-/-	A/A	-/-	-/-	A/A	-/-	A/A
chr03	15290984	A	G	A/A	A/A	A/A	A/A	A/A	A/A	A/A	A/A	A/A	A/A	A/A	G/G	A/A	A/A	A/A	A/A	A/A	A/A	-/-	-/-	A/A	-/-	-/-	A/A	-/-	A/A	A/A	A/A	-/-	A/A	G/G	-/-	A/A	A/A	A/A	-/-	A/A	-/-	A/A	A/A	A/A	A/A	A/A	-/-	A/A
chr03	15307463	C	T	C/C	C/C	C/C	C/C	C/C	C/C	C/C	C/C	C/C	C/C	C/C	T/T	C/C	C/C	C/C	C/C	C/C	C/C	-/-	-/-	-/-	C/C	-/-	C/C	C/C	C/C	-/-	C/C	-/-	C/C	T/T	-/-	C/C	C/C	C/C	-/-	C/C	C/C	-/-	C/C	C/C	C/C	-/-	-/-	C/C
chr03	15331079	A	G	A/A	A/A	A/A	A/A	A/A	A/A	A/A	A/A	A/A	A/A	A/A	G/G	A/A	A/A	A/A	A/A	A/A	-/-	-/-	-/-	-/-	-/-	-/-	A/A	A/A	A/A	-/-	A/A	-/-	A/A	-/-	-/-	A/A	A/A	A/A	-/-	A/A	A/A	-/-	-/-	A/A	A/A	-/-	-/-	A/A
chr03	15402933	G	T	G/G	G/G	G/G	G/G	G/G	G/G	G/G	G/G	G/G	G/G	G/G	T/T	G/G	G/G	G/G	G/G	G/G	-/-	-/-	-/-	-/-	-/-	-/-	G/G	G/G	G/G	-/-	-/-	-/-	G/G	T/T	-/-	G/G	G/G	G/G	-/-	-/-	G/G	-/-	G/G	-/-	-/-	-/-	-/-	-/-
chr03	15406568	G	T	G/G	G/G	G/G	G/G	G/G	G/G	G/G	G/G	G/G	G/G	G/G	G/G	G/G	G/G	G/G	G/G	G/G	G/G	G/G	-/-	G/G	G/G	G/G	G/G	G/G	G/G	G/G	G/G	G/G	G/G	G/G	G/T	G/G	G/G	G/G	G/G	G/G	G/G	G/G	G/G	G/G	G/G	G/G	G/G	G/G
chr03	15417642	T	A	T/T	T/T	T/T	T/T	-/-	-/-	-/-	T/T	-/-	T/T	-/-	T/T	T/T	T/T	T/T	-/-	T/T	T/T	-/-	T/A	T/T	-/-	T/T	T/T	T/T	T/T	T/T	T/T	-/-	T/T	T/T	-/-	T/T	T/T	-/-	-/-	-/-	-/-	T/T	T/T	T/T	T/T	T/T	T/T	T/T
chr03	15559010	C	T	C/C	C/C	C/C	C/C	C/C	C/C	C/C	C/C	C/C	C/C	C/C	T/T	C/C	C/C	C/C	C/C	C/C	C/C	-/-	-/-	-/-	C/C	T/T	C/C	C/C	C/C	-/-	C/C	-/-	C/C	T/T	-/-	C/C	C/C	C/C	-/-	-/-	-/-	-/-	C/C	C/C	C/C	-/-	T/T	C/C
chr03	15563214	A	T	A/A	A/A	A/A	A/A	-/-	A/A	A/A	A/A	-/-	A/A	-/-	T/T	A/A	A/A	A/A	-/-	A/A	-/-	-/-	-/-	-/-	-/-	-/-	A/A	A/A	A/A	-/-	A/A	-/-	A/A	-/-	-/-	A/A	A/A	A/A	-/-	A/A	-/-	-/-	A/A	-/-	A/A	-/-	-/-	-/-
chr03	15743920	A	G	A/A	A/A	A/A	A/A	A/A	A/A	A/A	A/A	-/-	A/A	A/A	G/G	A/A	A/A	A/A	A/A	A/A	-/-	-/-	G/G	-/-	A/A	G/G	A/A	A/A	A/A	-/-	A/A	-/-	-/-	G/G	-/-	A/A	A/A	A/A	-/-	-/-	-/-	-/-	A/A	A/A	A/A	-/-	G/G	-/-
chr03	15744135	A	G	A/A	A/A	A/A	A/A	A/A	A/A	A/A	A/A	A/A	A/A	-/-	G/G	A/A	A/A	A/A	A/A	A/A	A/A	-/-	G/G	-/-	A/A	G/G	A/A	A/A	A/A	-/-	A/A	-/-	A/A	G/G	-/-	A/A	A/A	A/A	-/-	-/-	-/-	-/-	A/A	A/A	-/-	-/-	-/-	-/-
chr03	15824443	T	C	T/T	T/T	T/T	T/T	-/-	T/T	T/T	T/T	T/T	T/T	T/T	C/C	T/T	T/T	T/T	T/T	T/T	-/-	-/-	-/-	-/-	T/T	-/-	T/T	T/T	T/T	-/-	T/T	-/-	T/T	C/C	-/-	T/T	T/T	T/T	-/-	-/-	T/T	-/-	T/T	T/T	T/T	-/-	-/-	-/-
chr03	15824447	A	G	A/A	A/A	A/A	A/A	-/-	A/A	A/A	A/A	A/A	A/A	A/A	G/G	A/A	A/A	A/A	A/A	A/A	-/-	-/-	-/-	-/-	A/A	-/-	A/A	A/A	A/A	-/-	A/A	-/-	A/A	G/G	-/-	A/A	A/A	A/A	-/-	-/-	A/A	-/-	A/A	A/A	A/A	-/-	-/-	-/-
chr03	15824635	C	T	C/C	C/C	C/C	C/C	C/C	C/C	C/C	C/C	C/C	C/C	C/C	T/T	C/C	C/C	C/C	C/C	C/C	C/C	-/-	-/-	-/-	-/-	-/-	C/C	C/C	-/-	-/-	C/C	-/-	C/C	T/T	C/T	C/C	C/C	C/C	-/-	-/-	-/-	C/C	C/C	C/C	C/C	-/-	T/T	C/C
chr03	15913336	T	C	T/T	T/T	T/T	T/T	C/C	T/T	T/T	T/T	-/-	T/T	T/T	T/T	T/T	T/T	T/T	T/T	T/T	-/-	-/-	T/T	-/-	-/-	T/T	T/T	T/T	T/T	-/-	-/-	T/T	-/-	T/T	-/-	-/-	T/T	-/-	-/-	-/-	-/-	T/T	T/T	T/T	-/-	T/T	T/T	-/-
chr03	15949932	T	G	T/G	T/T	T/T	T/T	-/-	T/T	T/G	T/T	T/T	T/T	-/-	-/-	T/T	T/T	T/T	T/T	T/T	T/T	-/-	T/T	-/-	-/-	-/-	T/T	T/T	T/T	-/-	T/T	-/-	T/T	T/T	T/T	T/T	T/T	T/T	-/-	-/-	T/T	T/T	T/T	-/-	T/T	-/-	-/-	T/T
chr03	16100072	GAA	GA	GAA/GAA	GAA/GAA	GAA/GAA	GAA/GAA	GAA/GAA	GAA/GAA	GAA/GAA	GAA/GAA	GAA/GAA	GAA/GAA	GAA/GAA	GA/GA	GAA/GAA	GAA/GAA	GAA/GAA	GAA/GAA	GAA/GAA	-/-	-/-	GAA/GAA	-/-	-/-	GA/GA	GAA/GAA	GAA/GAA	GAA/GAA	-/-	GAA/GAA	-/-	GAA/GAA	GAA/GAA	-/-	GAA/GAA	GAA/GAA	GAA/GAA	-/-	-/-	GAA/GAA	GAA/GAA	GAA/GAA	GAA/GAA	GAA/GAA	-/-	GA/GA	GAA/GAA
chr03	16120747	T	C	T/T	T/T	T/T	T/T	T/T	T/T	-/-	T/T	-/-	T/T	-/-	C/C	T/T	T/T	T/T	-/-	T/T	T/T	-/-	-/-	-/-	-/-	-/-	T/T	T/T	-/-	-/-	-/-	-/-	T/T	T/T	-/-	T/T	T/T	T/T	-/-	-/-	-/-	-/-	-/-	T/T	T/T	T/T	-/-	T/T
chr03	16160609	G	A	G/G	G/G	G/G	G/G	G/G	G/G	G/G	G/G	G/G	G/G	G/G	A/A	G/G	G/G	G/G	G/G	G/G	G/G	-/-	-/-	-/-	G/G	A/A	G/G	G/G	G/G	-/-	-/-	G/A	G/G	-/-	G/G	G/G	G/G	G/G	-/-	G/G	G/G	-/-	G/G	-/-	G/G	-/-	-/-	G/G
chr03	16163300	G	A	G/G	G/G	G/G	G/G	G/G	G/G	G/G	-/-	-/-	G/G	-/-	-/-	G/G	G/G	G/G	G/G	G/G	G/G	-/-	-/-	-/-	-/-	-/-	G/G	G/G	G/G	-/-	-/-	-/-	G/G	G/G	-/-	G/G	-/-	G/G	-/-	-/-	-/-	-/-	G/G	-/-	-/-	-/-	A/A	G/G
chr03	16170443	T	G	T/T	T/T	T/T	T/T	T/T	T/T	T/T	T/T	T/T	T/T	T/T	G/G	T/T	T/T	T/T	T/T	T/T	T/T	-/-	T/T	-/-	-/-	G/G	T/T	T/T	T/T	-/-	T/T	-/-	T/T	T/T	T/T	T/T	T/T	T/T	-/-	T/T	T/T	T/T	T/T	T/T	T/T	T/T	-/-	T/T
chr03	16177099	C	A	C/C	C/C	C/C	C/C	C/C	C/C	C/C	C/C	-/-	C/C	-/-	A/A	C/C	C/C	C/C	C/C	C/C	C/C	-/-	-/-	-/-	C/C	-/-	C/C	C/C	C/C	C/C	C/C	-/-	C/C	C/C	-/-	C/C	C/C	C/C	-/-	-/-	C/C	-/-	C/C	C/C	C/C	-/-	A/A	-/-
chr03	16268265	C	T	C/C	-/-	C/C	C/C	-/-	C/C	C/C	C/C	C/C	C/C	C/C	T/T	C/C	C/C	C/C	C/C	C/C	C/C	-/-	-/-	-/-	-/-	T/T	C/C	C/C	C/C	-/-	C/C	-/-	C/C	C/C	-/-	C/C	C/C	C/C	-/-	C/C	C/C	-/-	-/-	C/C	C/C	-/-	-/-	C/C
chr03	16285026	T	C	T/T	T/T	T/T	T/T	T/T	T/T	T/T	T/T	-/-	T/T	-/-	C/C	T/T	T/T	T/T	T/T	T/T	-/-	-/-	-/-	-/-	-/-	-/-	T/T	T/T	-/-	-/-	-/-	-/-	T/T	T/T	-/-	-/-	T/T	T/T	-/-	-/-	T/T	-/-	T/T	T/T	T/T	-/-	-/-	-/-
chr03	16371440	A	T	A/A	A/A	A/A	A/A	-/-	A/A	A/A	A/A	A/A	A/A	A/A	T/T	A/A	A/A	A/A	A/A	A/A	-/-	-/-	-/-	-/-	A/A	-/-	A/A	-/-	A/A	-/-	-/-	-/-	A/A	A/A	-/-	A/A	A/A	-/-	-/-	A/A	-/-	-/-	A/A	-/-	A/A	-/-	-/-	A/A
chr03	16456686	C	T	T/T	T/T	T/T	-/-	T/T	T/T	T/T	T/T	-/-	-/-	-/-	-/-	T/T	-/-	T/T	T/T	T/T	-/-	-/-	-/-	-/-	-/-	-/-	T/T	T/T	T/T	-/-	-/-	-/-	T/T	C/C	-/-	T/T	T/T	-/-	-/-	-/-	-/-	-/-	T/T	T/T	T/T	-/-	C/C	T/T
chr03	16654178	T	A	T/T	T/T	T/T	-/-	-/-	T/T	T/T	T/T	-/-	T/T	-/-	-/-	T/T	T/T	T/T	T/T	T/T	-/-	-/-	-/-	-/-	T/T	-/-	T/T	-/-	-/-	-/-	-/-	-/-	T/T	T/T	T/T	T/T	-/-	T/T	-/-	T/T	-/-	-/-	T/T	T/T	T/T	T/T	T/A	T/T
chr03	16684978	A	G	A/A	-/-	-/-	A/A	A/A	A/A	A/A	A/A	A/A	-/-	A/A	G/G	A/A	A/A	A/A	A/A	A/A	A/A	-/-	-/-	-/-	-/-	-/-	-/-	A/A	A/A	-/-	-/-	-/-	A/A	G/G	-/-	A/A	-/-	-/-	-/-	-/-	-/-	-/-	A/A	A/A	A/A	-/-	-/-	A/A
chr03	16685495	T	C	T/T	T/T	T/T	T/T	T/T	T/T	T/T	T/T	-/-	T/T	-/-	C/C	T/T	T/T	T/T	T/T	T/T	-/-	-/-	T/T	-/-	-/-	-/-	T/T	-/-	T/T	T/T	-/-	-/-	T/T	T/T	T/T	T/T	T/T	T/T	-/-	-/-	-/-	T/T	-/-	-/-	T/T	-/-	-/-	T/T
chr03	16735103	G	A	A/A	A/A	A/A	A/A	A/A	A/A	A/A	A/A	A/A	A/A	-/-	G/G	A/A	A/A	A/A	A/A	A/A	-/-	-/-	-/-	-/-	-/-	G/G	A/A	A/A	A/A	-/-	A/A	-/-	A/A	G/G	-/-	-/-	A/A	-/-	-/-	-/-	A/A	-/-	A/A	-/-	A/A	-/-	-/-	A/A
chr03	16814942	C	T	C/C	C/C	C/C	C/C	C/C	C/C	C/C	C/C	C/C	-/-	-/-	C/C	C/C	C/C	C/C	C/C	C/C	-/-	C/C	C/C	-/-	-/-	-/-	C/C	C/C	C/C	-/-	-/-	-/-	C/C	C/C	-/-	C/C	C/C	C/C	-/-	-/-	C/C	-/-	C/C	C/C	C/C	-/-	C/T	C/C
chr03	16814970	G	A	G/G	G/G	G/G	G/G	G/G	G/G	G/G	G/G	G/G	-/-	-/-	G/G	G/G	G/G	G/G	G/G	G/G	-/-	G/G	G/G	-/-	-/-	-/-	G/G	G/G	G/G	-/-	-/-	-/-	G/G	G/G	-/-	G/G	G/G	G/G	-/-	-/-	G/G	-/-	G/G	G/G	G/G	-/-	G/A	G/G
chr03	16840218	G	A	G/G	G/G	-/-	G/G	-/-	G/G	G/G	G/G	-/-	G/A	-/-	G/G	G/G	-/-	G/G	-/-	G/G	-/-	-/-	-/-	-/-	G/A	G/A	-/-	G/A	-/-	-/-	G/G	-/-	-/-	G/A	G/A	G/A	-/-	G/A	-/-	-/-	-/-	-/-	G/A	-/-	G/G	G/A	G/A	-/-
chr03	16840241	G	A	G/G	G/G	G/G	G/G	-/-	G/G	G/G	G/G	-/-	G/A	-/-	G/G	G/G	G/G	G/G	-/-	G/G	-/-	-/-	-/-	-/-	G/A	G/G	-/-	G/A	-/-	-/-	G/G	-/-	-/-	G/G	-/-	G/A	-/-	-/-	-/-	-/-	-/-	-/-	G/G	-/-	G/G	G/A	G/A	-/-
chr03	16864600	G	A	G/G	G/G	G/G	G/G	G/G	G/G	G/G	G/G	G/G	G/G	G/G	G/G	G/G	G/G	G/G	G/G	G/G	G/G	G/G	G/G	G/G	G/G	G/G	G/G	G/G	G/G	-/-	G/G	G/G	G/G	G/G	G/G	G/G	G/G	A/A	G/G	G/G	G/G	G/G	G/G	G/G	G/G	-/-	G/G	G/G
chr03	17181944	C	T	C/C	C/C	C/C	C/C	C/C	C/C	C/C	C/C	C/C	C/C	C/C	C/T	C/C	C/C	C/C	C/C	C/C	C/C	-/-	-/-	-/-	-/-	C/T	C/C	C/C	C/C	-/-	-/-	C/T	C/C	C/T	-/-	C/C	C/C	C/T	-/-	C/C	C/C	C/C	C/C	C/C	C/C	-/-	C/T	-/-
chr03	17182627	T	C	T/T	T/T	T/T	T/T	T/T	T/T	T/T	T/T	T/T	T/T	T/T	T/T	T/T	T/T	T/T	T/T	T/T	T/T	T/T	T/T	-/-	-/-	T/T	T/T	T/T	T/T	T/T	T/T	T/T	T/T	T/T	T/T	T/T	T/T	C/C	-/-	T/T	T/T	T/T	T/T	T/T	T/T	-/-	T/T	T/T
chr03	17284840	C	T	C/C	C/C	C/C	C/C	C/C	C/C	C/C	C/C	-/-	C/C	C/C	C/T	C/C	C/C	C/C	C/C	C/C	-/-	-/-	-/-	-/-	-/-	C/C	C/C	C/C	C/C	-/-	C/C	-/-	C/C	C/T	C/C	C/C	C/C	-/-	-/-	C/C	C/C	-/-	C/C	C/C	C/C	-/-	-/-	C/C
chr03	17295567	G	A	G/G	G/G	G/G	G/G	G/G	G/G	G/G	G/G	G/G	G/G	G/G	G/G	G/G	G/G	G/G	G/G	G/G	-/-	-/-	-/-	-/-	-/-	G/G	G/G	-/-	G/G	-/-	-/-	G/G	G/G	G/G	-/-	G/G	G/G	G/A	-/-	-/-	G/G	-/-	G/G	G/G	-/-	-/-	G/G	-/-
chr03	17295576	C	T	C/C	C/C	C/C	C/C	C/C	C/C	C/C	C/C	C/C	C/C	C/C	C/C	C/C	C/C	C/C	C/C	C/C	-/-	-/-	-/-	-/-	-/-	C/C	C/C	-/-	C/C	-/-	-/-	C/C	C/C	C/C	-/-	C/C	C/C	C/T	-/-	-/-	C/C	-/-	C/C	C/C	-/-	-/-	C/C	-/-
chr03	17332926	A	G	A/A	A/A	A/A	A/A	A/A	A/A	A/A	A/A	-/-	A/A	-/-	G/G	A/A	A/A	A/A	A/A	A/A	A/A	-/-	A/A	-/-	A/A	-/-	A/A	A/A	A/A	A/A	-/-	-/-	A/A	A/A	-/-	A/A	-/-	-/-	-/-	-/-	-/-	-/-	A/A	A/A	A/A	-/-	-/-	-/-
chr03	17340158	G	C	G/G	G/G	G/G	G/G	G/G	G/G	G/G	G/G	G/G	G/G	G/G	G/G	G/G	G/G	G/G	G/G	G/G	G/G	-/-	G/G	-/-	G/G	G/G	G/G	G/G	G/G	G/G	-/-	G/G	G/G	G/G	-/-	G/G	G/G	C/C	-/-	-/-	-/-	-/-	G/G	G/G	G/G	-/-	G/G	G/G
chr03	17507332	A	G	A/A	A/A	A/A	A/A	A/A	A/A	A/A	A/A	A/A	A/A	A/A	A/A	A/A	A/A	A/A	A/A	A/A	A/A	A/A	A/A	-/-	-/-	A/A	A/A	A/A	A/A	-/-	A/A	A/A	A/A	A/A	A/A	A/A	A/A	G/G	A/A	A/A	A/A	A/A	A/A	A/A	A/A	-/-	A/A	A/A
chr03	17507969	A	G	A/A	A/A	A/A	A/A	A/A	A/A	A/A	A/A	A/A	A/A	A/A	A/A	A/A	A/A	A/A	A/A	A/A	A/A	-/-	A/A	A/A	A/A	A/A	A/A	A/A	A/A	A/A	A/A	A/A	A/A	A/A	A/A	A/A	A/A	G/G	A/A	A/A	A/A	-/-	A/A	A/A	A/A	-/-	A/A	A/A
chr03	17880810	C	T	C/C	C/C	C/C	C/C	C/C	C/C	C/C	C/C	-/-	C/C	-/-	-/-	C/C	C/C	C/C	C/C	C/C	-/-	-/-	C/T	-/-	C/C	C/T	C/C	C/C	C/C	-/-	-/-	-/-	C/C	-/-	C/C	C/C	C/C	-/-	-/-	-/-	C/C	-/-	-/-	C/C	C/C	-/-	-/-	-/-
chr03	18077240	T	C	T/T	T/T	T/T	T/T	T/T	T/T	T/T	T/T	T/T	T/T	T/T	T/C	T/T	T/T	T/T	T/T	T/T	T/T	-/-	T/T	-/-	T/T	T/C	T/T	T/T	T/T	-/-	T/T	T/T	T/T	T/T	T/T	T/T	T/T	T/T	-/-	T/T	T/T	T/T	T/T	T/T	T/T	-/-	T/T	T/T
chr03	18081437	T	C	T/T	T/T	T/T	T/T	T/T	T/T	T/T	T/T	T/T	T/T	T/T	T/C	T/T	T/T	T/T	T/T	T/T	-/-	-/-	T/C	-/-	T/T	T/C	T/T	T/T	T/T	-/-	T/T	T/C	T/T	T/C	T/C	T/T	T/T	T/T	T/C	T/T	T/T	T/T	T/T	T/T	T/T	-/-	T/C	T/T
chr03	18155526	G	A	G/G	G/G	G/G	G/G	G/G	G/G	G/G	G/G	G/G	G/G	-/-	G/G	G/G	G/G	G/G	-/-	G/G	-/-	-/-	-/-	-/-	-/-	-/-	G/G	G/G	G/G	-/-	-/-	G/G	G/G	G/G	G/G	G/G	G/G	-/-	-/-	G/G	-/-	G/G	G/G	G/G	G/G	-/-	G/A	-/-
chr03	18189118	C	A	C/C	C/C	C/C	C/C	C/C	C/C	C/C	C/C	C/C	C/C	C/C	C/C	C/C	C/C	C/C	-/-	C/C	C/C	C/C	-/-	-/-	C/C	-/-	C/C	C/C	C/C	C/C	C/C	-/-	C/C	C/C	C/C	C/C	C/C	C/C	-/-	C/C	C/C	-/-	C/C	C/C	C/C	-/-	A/A	C/C
chr03	18349973	T	C	T/T	T/T	T/T	T/T	T/T	T/T	T/T	T/T	-/-	T/T	-/-	C/C	T/T	T/T	T/T	T/T	T/T	T/T	-/-	-/-	-/-	-/-	-/-	T/T	T/T	-/-	-/-	-/-	-/-	T/T	T/T	T/T	T/T	T/T	-/-	-/-	-/-	T/T	-/-	-/-	T/T	T/T	-/-	-/-	T/T
chr03	18418878	T	C	T/T	T/T	T/T	T/T	-/-	T/T	T/T	T/T	-/-	T/T	T/T	T/T	T/T	T/T	T/T	T/T	T/T	-/-	-/-	-/-	-/-	-/-	T/C	T/T	-/-	-/-	-/-	T/T	T/T	T/T	T/T	-/-	T/T	T/T	T/T	T/T	-/-	-/-	-/-	T/T	-/-	-/-	-/-	T/T	-/-
chr03	18424576	G	A	G/G	G/G	G/G	G/G	G/G	G/G	G/G	G/G	G/G	G/G	G/G	G/G	G/G	G/G	G/G	G/G	G/G	G/G	G/G	-/-	G/G	G/G	G/G	G/G	G/G	G/A	G/G	-/-	G/G	G/G	G/G	G/G	G/G	G/G	G/G	-/-	-/-	G/G	G/G	G/G	G/G	G/G	-/-	G/G	G/G
chr03	18620163	G	A	G/G	-/-	-/-	G/G	G/G	G/G	G/G	-/-	G/G	G/G	-/-	G/A	G/G	G/G	-/-	G/G	G/G	-/-	-/-	G/A	-/-	-/-	G/A	G/G	G/G	G/G	-/-	-/-	-/-	-/-	G/A	-/-	G/G	-/-	-/-	-/-	G/G	-/-	G/G	G/G	G/G	-/-	-/-	-/-	G/G
chr03	18623308	T	C	T/T	T/T	T/T	T/T	T/T	T/T	T/T	T/T	-/-	T/T	T/T	T/T	T/T	T/T	T/T	T/T	T/T	T/T	-/-	-/-	-/-	T/T	T/T	T/T	T/T	T/T	-/-	T/T	-/-	-/-	T/T	T/T	T/T	T/T	T/T	-/-	-/-	T/T	-/-	T/T	T/T	T/T	-/-	C/C	T/T
chr03	18679785	C	A	C/C	C/C	C/C	C/C	C/C	C/C	C/C	C/C	C/C	C/C	C/C	C/C	C/C	C/C	C/C	C/C	C/C	C/C	-/-	C/C	-/-	-/-	C/C	C/C	C/C	C/C	C/C	C/C	C/C	C/C	C/C	C/C	C/C	C/C	C/C	-/-	-/-	-/-	-/-	C/C	C/C	C/C	-/-	A/A	C/C
chr03	18751305	G	A	G/G	G/G	G/G	G/G	-/-	G/G	-/-	G/G	G/G	G/G	G/G	G/A	G/G	G/G	G/G	G/G	G/G	-/-	-/-	-/-	-/-	-/-	G/A	G/G	G/G	G/G	-/-	G/G	-/-	G/G	G/A	-/-	G/G	G/G	G/G	-/-	-/-	-/-	-/-	G/G	G/G	G/G	-/-	-/-	G/G
chr03	18765174	C	G	C/C	C/C	C/C	C/C	C/C	C/C	C/C	C/C	C/C	C/C	C/C	C/C	C/C	C/C	C/C	C/C	C/C	C/C	-/-	C/C	-/-	C/C	C/C	C/C	C/C	C/C	-/-	-/-	C/C	C/C	C/C	C/C	C/C	C/C	C/C	-/-	C/C	C/C	-/-	C/C	C/C	C/C	-/-	G/G	C/C
chr03	18768535	A	T	A/A	A/A	A/A	A/A	A/A	A/A	A/A	A/A	A/A	A/A	A/A	T/T	A/A	A/A	A/A	A/A	A/A	A/A	A/A	A/A	-/-	-/-	-/-	A/A	A/A	A/A	A/A	A/A	A/A	A/A	A/A	A/A	A/A	A/A	A/A	-/-	A/A	A/A	-/-	A/A	A/A	A/A	-/-	A/A	A/A
chr03	18833503	G	C	G/G	G/G	G/G	G/G	G/G	G/G	G/G	G/G	-/-	G/G	G/G	C/C	G/G	G/G	G/G	G/G	G/G	G/G	-/-	-/-	G/G	G/G	-/-	G/G	G/G	G/G	-/-	-/-	-/-	G/G	G/G	-/-	G/G	G/G	-/-	-/-	G/G	G/G	-/-	G/G	G/G	G/G	-/-	G/G	G/G
chr03	18869712	A	G	A/A	A/A	A/A	A/A	A/A	A/A	A/A	A/A	A/A	-/-	-/-	A/A	A/A	-/-	A/A	A/A	A/A	-/-	-/-	-/-	-/-	-/-	-/-	A/A	-/-	A/A	-/-	A/A	-/-	-/-	A/G	A/A	A/A	A/A	-/-	-/-	-/-	A/G	A/G	A/A	A/A	A/A	-/-	-/-	A/G
chr03	18963258	C	T	-/-	C/C	C/T	C/T	-/-	C/T	C/T	C/T	-/-	C/T	C/T	C/T	-/-	C/T	C/T	C/T	C/T	C/T	-/-	-/-	C/T	C/T	C/T	C/T	C/T	-/-	-/-	-/-	C/C	C/T	C/T	C/T	C/T	C/T	-/-	-/-	-/-	-/-	C/T	C/T	C/T	C/T	-/-	-/-	C/T
chr03	19003162	C	A	C/C	C/C	C/C	C/C	C/C	C/C	C/C	C/C	-/-	C/C	C/C	C/C	C/C	C/C	C/C	C/C	C/C	C/C	C/C	-/-	-/-	C/C	C/C	C/C	C/C	C/C	-/-	-/-	C/C	C/C	C/C	C/C	C/C	C/C	C/C	C/C	C/C	-/-	-/-	C/C	C/C	C/C	-/-	C/A	C/C
chr03	19036653	G	A	G/G	G/G	G/G	G/G	G/G	G/G	G/G	G/G	G/G	G/G	-/-	G/G	G/G	G/G	G/G	G/G	G/G	-/-	-/-	-/-	-/-	-/-	G/A	G/A	G/G	G/G	G/G	-/-	G/G	G/G	G/G	G/G	G/G	G/G	G/G	-/-	-/-	-/-	-/-	G/G	G/G	G/G	-/-	G/G	G/G
chr03	19141980	G	C	G/G	G/G	G/G	G/G	G/G	G/G	G/G	G/G	G/G	-/-	-/-	G/G	G/G	G/G	G/G	G/G	G/G	-/-	G/G	G/G	G/G	-/-	G/G	G/G	-/-	G/G	-/-	-/-	-/-	G/G	G/G	G/G	G/G	G/G	-/-	-/-	G/G	G/G	-/-	G/G	G/G	G/G	-/-	G/C	G/G
chr03	19274677	T	G	T/T	T/T	T/T	T/T	T/T	T/T	T/T	T/T	T/T	T/T	T/T	T/G	T/T	T/T	T/T	T/T	T/T	-/-	-/-	T/G	-/-	-/-	T/G	-/-	T/T	T/T	-/-	-/-	-/-	T/T	T/G	T/T	T/T	T/T	T/G	-/-	-/-	T/T	T/T	T/T	T/T	T/T	-/-	-/-	-/-
chr03	19300643	G	A	G/G	G/G	G/G	G/A	G/G	G/A	G/A	G/G	-/-	G/G	-/-	G/G	G/G	G/A	G/G	-/-	G/G	-/-	G/A	-/-	-/-	-/-	G/G	G/A	G/G	G/A	-/-	-/-	G/G	G/A	G/G	-/-	-/-	-/-	-/-	-/-	-/-	-/-	-/-	G/G	G/G	-/-	-/-	-/-	-/-
chr03	19403926	C	T	C/C	C/C	C/C	C/C	C/C	C/C	C/C	C/C	-/-	-/-	-/-	C/T	C/C	C/C	C/C	-/-	C/C	C/C	-/-	-/-	-/-	C/C	C/T	C/C	C/C	C/C	-/-	-/-	-/-	-/-	C/C	-/-	-/-	C/C	C/T	-/-	-/-	-/-	-/-	-/-	-/-	C/C	-/-	-/-	C/C
chr03	19509089	G	A	G/G	G/G	G/G	G/G	G/G	G/G	G/G	G/G	G/G	G/G	-/-	G/G	G/G	G/G	G/G	G/G	G/G	-/-	-/-	-/-	-/-	-/-	G/G	G/G	G/G	G/A	-/-	-/-	G/G	G/G	G/A	G/G	G/G	G/G	G/G	-/-	G/G	-/-	G/G	G/G	G/G	G/G	-/-	-/-	G/G
chr03	19548554	A	G	A/A	A/A	A/A	A/A	A/A	A/A	A/A	A/A	A/A	A/A	A/A	A/G	A/A	A/A	A/A	A/A	A/A	A/A	-/-	-/-	A/A	A/A	A/A	-/-	A/A	-/-	A/A	-/-	A/G	A/A	-/-	A/G	A/A	A/A	A/G	-/-	A/A	A/A	-/-	-/-	A/A	A/A	-/-	A/G	A/A
chr03	19725273	G	C	G/G	G/G	G/G	G/G	-/-	G/G	G/G	G/G	G/G	G/G	-/-	G/G	G/G	G/G	G/G	-/-	G/G	G/G	-/-	-/-	-/-	-/-	G/G	G/G	G/G	G/G	-/-	G/G	-/-	G/G	G/G	G/G	G/G	-/-	G/G	-/-	-/-	-/-	-/-	-/-	G/G	G/G	-/-	G/C	-/-
chr03	19747552	GT	G	GT/GT	GT/GT	GT/GT	GT/GT	GT/GT	GT/GT	GT/GT	GT/GT	GT/GT	GT/GT	GT/GT	GT/GT	GT/GT	GT/GT	GT/GT	GT/GT	GT/GT	GT/GT	-/-	-/-	-/-	-/-	GT/GT	GT/GT	-/-	GT/G	-/-	GT/GT	GT/GT	GT/GT	GT/GT	GT/GT	GT/GT	GT/GT	GT/GT	GT/GT	-/-	-/-	GT/GT	GT/GT	GT/GT	GT/GT	-/-	GT/GT	GT/GT
chr03	19892513	G	A	G/G	G/G	G/G	G/G	G/G	G/G	G/G	G/G	G/G	G/G	G/G	G/G	G/G	G/G	G/G	G/G	G/G	G/G	-/-	-/-	-/-	-/-	G/G	-/-	G/G	G/A	-/-	-/-	G/G	-/-	-/-	G/G	G/G	G/G	-/-	-/-	G/G	-/-	-/-	-/-	G/G	G/A	-/-	-/-	G/G
chr03	19892527	C	T	C/C	C/C	C/C	C/C	C/C	C/C	C/C	C/C	C/C	C/C	C/C	C/C	C/C	C/C	C/C	C/C	C/C	C/C	-/-	-/-	-/-	-/-	C/C	-/-	C/C	C/T	-/-	-/-	C/C	-/-	-/-	C/C	-/-	C/C	-/-	-/-	C/C	-/-	-/-	-/-	C/C	C/T	-/-	-/-	C/C
chr03	19968361	C	T	C/C	C/C	C/T	C/T	C/C	C/T	C/C	C/T	C/T	C/T	-/-	C/C	C/C	C/T	C/T	C/C	C/T	C/T	C/T	-/-	C/T	C/T	C/C	C/C	C/T	C/C	C/T	C/T	-/-	C/T	C/C	C/C	C/C	C/C	C/C	-/-	C/T	C/T	C/T	C/T	C/C	C/C	-/-	-/-	C/T
chr03	19968377	A	G	A/A	A/A	A/A	A/A	A/A	A/A	A/A	A/A	A/A	A/A	A/A	A/A	A/G	A/A	A/A	A/A	A/A	A/A	A/A	A/A	A/A	A/A	A/A	A/A	A/A	A/A	A/A	A/A	A/A	A/A	A/A	A/G	A/G	A/A	A/A	-/-	A/A	A/A	A/A	A/A	A/A	A/A	-/-	-/-	A/A
chr03	20045173	C	T	C/C	C/C	C/C	C/C	C/C	C/C	C/C	C/C	C/C	C/C	C/C	C/T	C/C	C/C	C/C	C/C	C/C	C/C	-/-	-/-	-/-	-/-	C/C	C/C	C/C	C/C	-/-	-/-	C/T	C/C	C/C	C/C	C/C	C/C	C/C	C/T	C/C	-/-	-/-	C/C	C/C	C/C	-/-	-/-	-/-
chr03	20082512	G	C	G/G	G/G	G/G	G/G	G/G	G/G	G/G	G/G	G/G	G/G	-/-	C/C	G/G	G/G	G/G	-/-	G/G	G/G	-/-	-/-	-/-	-/-	-/-	G/G	G/G	G/G	-/-	-/-	-/-	-/-	G/G	-/-	-/-	-/-	-/-	-/-	G/G	-/-	-/-	G/G	G/G	G/G	-/-	-/-	-/-
chr03	20086956	T	C	-/-	-/-	-/-	C/C	-/-	C/C	C/C	-/-	-/-	T/C	-/-	-/-	T/T	-/-	-/-	C/C	C/C	-/-	-/-	-/-	-/-	T/C	-/-	T/C	T/T	T/C	-/-	-/-	T/T	T/C	T/T	T/T	-/-	T/T	T/T	-/-	-/-	T/C	T/C	T/C	T/C	T/T	-/-	T/T	T/C
chr03	20106075	C	T	C/C	C/C	C/C	C/C	C/C	C/C	C/C	C/C	C/C	C/C	C/C	C/C	C/C	C/C	C/C	C/C	C/C	C/C	C/C	C/C	-/-	C/C	-/-	C/C	C/C	C/C	-/-	-/-	C/C	C/C	C/C	C/C	-/-	C/C	C/C	C/C	-/-	C/C	C/C	C/C	C/C	C/C	C/C	C/T	C/C
chr03	20106085	C	T	-/-	-/-	-/-	C/T	-/-	C/T	C/T	-/-	C/T	C/T	C/T	-/-	C/T	C/C	C/C	C/T	C/T	C/T	C/T	C/T	-/-	-/-	-/-	C/T	C/T	C/T	-/-	-/-	C/T	C/T	C/T	C/T	-/-	C/T	C/T	C/T	-/-	C/T	C/T	C/T	C/T	C/T	C/T	C/T	C/T
chr03	20106556	T	C	T/T	T/T	T/T	T/C	T/T	T/C	T/C	T/T	T/C	T/C	T/C	T/T	T/C	T/T	T/T	T/C	T/C	-/-	-/-	T/C	-/-	T/C	T/T	T/C	T/C	T/C	-/-	-/-	T/C	T/C	T/C	T/C	T/T	-/-	-/-	T/C	T/C	T/C	T/C	T/C	T/C	T/C	-/-	T/C	T/C
chr03	20106580	A	G	A/A	A/A	A/A	A/G	A/A	A/G	A/G	A/A	A/G	A/G	A/G	A/A	A/G	A/A	A/A	A/G	A/G	-/-	-/-	A/G	-/-	A/G	A/A	A/G	A/G	A/G	-/-	-/-	A/G	A/G	A/G	A/G	A/A	A/G	A/G	A/G	A/G	A/G	A/G	A/G	A/G	A/G	-/-	A/G	A/G
chr03	20136247	C	T	C/C	C/C	C/C	C/C	C/C	C/C	C/C	C/C	C/C	C/C	C/C	T/T	C/C	C/C	C/C	C/C	C/C	-/-	-/-	-/-	-/-	C/C	-/-	C/C	C/C	C/C	-/-	-/-	-/-	C/C	C/C	C/C	C/C	C/C	-/-	-/-	C/C	C/C	C/C	C/C	C/C	C/C	-/-	-/-	C/C
chr03	20158913	A	G	-/-	-/-	A/A	A/A	-/-	A/A	A/A	A/A	A/A	A/A	-/-	A/G	A/A	A/A	A/A	-/-	A/A	-/-	-/-	-/-	-/-	A/A	-/-	A/A	A/A	A/A	-/-	-/-	-/-	-/-	A/G	A/A	A/A	-/-	A/A	-/-	A/A	-/-	-/-	A/A	-/-	A/A	-/-	-/-	A/A
chr03	20165120	T	C	T/T	T/T	T/T	T/T	-/-	T/T	T/T	-/-	-/-	-/-	-/-	T/T	T/T	T/T	T/T	T/T	T/T	T/T	-/-	-/-	T/T	-/-	T/T	T/T	T/T	T/T	-/-	T/T	-/-	T/T	T/T	T/T	T/T	T/T	-/-	-/-	-/-	-/-	-/-	T/T	T/T	T/T	-/-	T/C	T/T
chr03	20207768	T	G	T/T	T/T	T/T	T/T	T/T	T/T	T/T	T/T	T/T	T/T	T/T	G/G	T/T	T/T	T/T	T/T	T/T	-/-	-/-	-/-	-/-	-/-	-/-	T/T	T/T	T/T	-/-	-/-	T/T	T/T	T/T	T/T	T/T	T/T	T/T	-/-	-/-	-/-	-/-	T/T	-/-	T/T	-/-	-/-	-/-
chr03	20292601	T	C	T/T	T/T	T/T	T/T	-/-	T/T	T/T	T/T	T/T	T/T	T/T	T/T	T/T	T/T	T/T	T/T	T/T	T/T	-/-	T/T	-/-	-/-	T/T	T/T	T/T	T/T	-/-	-/-	T/T	T/T	T/T	T/T	T/T	T/T	T/T	-/-	-/-	T/T	-/-	T/T	T/T	T/T	-/-	C/C	T/T
chr03	20302437	A	G	A/A	A/A	A/A	A/A	A/A	A/A	A/A	A/A	A/A	A/A	A/A	A/A	A/A	A/A	A/A	A/A	A/A	-/-	-/-	-/-	A/A	-/-	A/A	A/A	A/A	A/A	A/A	A/A	A/A	A/A	A/A	A/A	A/A	A/A	A/A	-/-	A/A	A/A	-/-	A/A	A/A	A/A	-/-	A/G	A/A
chr03	20360308	A	G	A/A	A/A	A/A	A/A	A/A	A/A	A/A	-/-	A/A	A/A	A/A	A/A	A/A	A/A	A/A	A/A	A/A	-/-	-/-	A/A	-/-	-/-	A/A	A/A	A/A	A/A	-/-	A/A	A/A	A/A	A/A	A/A	A/A	A/A	A/A	-/-	A/A	A/A	-/-	A/A	A/A	A/A	-/-	G/G	A/A
chr03	20708024	C	T	C/C	C/C	C/C	C/C	-/-	C/C	-/-	-/-	-/-	C/C	-/-	C/T	C/C	C/C	C/C	C/C	C/C	-/-	C/C	-/-	-/-	-/-	C/C	C/C	-/-	C/C	-/-	C/C	-/-	C/C	C/C	C/C	C/C	-/-	C/T	-/-	-/-	C/C	-/-	C/C	C/C	-/-	C/T	C/T	-/-
chr03	20743546	A	G	A/A	A/A	A/A	A/A	A/A	A/A	A/A	A/A	A/A	A/A	A/A	A/A	A/A	A/A	A/A	A/A	A/A	A/A	-/-	A/A	A/A	A/A	A/A	A/A	A/A	A/A	-/-	A/A	-/-	A/A	A/A	A/A	A/A	A/A	A/A	A/A	-/-	-/-	A/A	A/A	A/A	A/A	-/-	G/G	A/A
chr03	20917968	G	A	G/G	G/G	G/G	G/G	G/G	G/G	G/G	G/G	G/G	G/G	-/-	G/G	G/G	G/G	G/G	G/G	G/G	-/-	-/-	-/-	-/-	-/-	G/A	G/G	G/G	G/G	-/-	-/-	G/G	G/G	G/G	G/G	G/G	G/G	G/G	-/-	G/G	G/G	-/-	G/G	G/G	-/-	-/-	G/G	-/-
chr03	21264446	C	A	C/C	C/C	C/C	C/C	C/C	C/C	C/C	C/C	C/C	C/C	C/C	C/C	C/C	C/C	C/C	C/C	C/C	-/-	-/-	C/C	C/C	-/-	C/C	C/C	C/C	C/C	-/-	C/C	C/C	C/C	C/C	C/C	C/C	C/C	A/A	-/-	C/C	C/C	C/C	-/-	C/C	-/-	-/-	C/C	-/-
chr03	21540618	T	C	T/T	T/T	-/-	T/T	T/T	T/T	T/T	T/T	-/-	T/T	-/-	T/C	T/T	T/T	T/T	-/-	T/T	-/-	-/-	T/C	-/-	-/-	-/-	-/-	T/C	-/-	-/-	-/-	-/-	-/-	T/C	T/C	T/T	T/C	-/-	-/-	-/-	-/-	-/-	T/T	T/C	T/C	-/-	T/C	-/-
chr03	21590754	T	G	T/T	T/T	T/T	T/T	T/T	T/T	T/T	T/T	T/T	T/T	T/T	T/T	T/T	T/T	T/T	T/T	T/T	T/T	T/T	T/T	T/T	-/-	T/T	T/T	T/T	T/T	-/-	T/T	T/T	T/T	T/T	T/T	T/T	T/T	G/G	T/T	T/T	T/T	T/T	T/T	T/T	T/T	-/-	T/T	T/T
chr03	21590762	T	C	T/T	T/T	T/T	T/T	T/T	T/T	T/T	T/T	T/T	T/T	T/T	T/T	T/T	T/T	T/T	T/T	T/T	T/T	T/T	T/T	T/T	-/-	T/T	T/T	T/T	T/T	-/-	T/T	T/T	T/T	T/T	T/T	T/T	T/T	C/C	T/T	T/T	T/T	T/T	T/T	T/T	T/T	-/-	T/T	T/T
chr03	21590779	A	G	A/A	A/A	A/A	A/A	A/A	A/A	A/A	A/A	A/A	A/A	A/A	A/A	A/A	A/A	A/A	A/A	A/A	A/A	A/A	A/A	A/A	-/-	A/A	A/A	A/A	A/A	-/-	A/A	A/A	A/A	A/A	A/A	A/A	A/A	G/G	A/A	A/A	A/A	A/A	A/A	A/A	A/A	-/-	A/A	A/A
chr03	21680108	A	G	A/A	A/A	A/A	A/A	A/A	A/A	A/A	-/-	A/A	A/A	A/A	A/A	A/A	A/A	A/A	A/A	A/A	A/A	-/-	-/-	-/-	A/A	A/A	A/A	A/A	A/A	-/-	A/A	-/-	A/A	A/A	A/A	A/A	A/A	G/G	-/-	-/-	A/A	-/-	A/A	A/A	A/A	-/-	A/A	A/A
chr03	21711384	A	G	A/A	A/A	A/A	A/A	A/A	A/A	A/A	A/A	A/A	A/A	A/A	A/A	A/A	A/A	A/A	A/A	A/A	A/A	A/A	-/-	-/-	-/-	A/A	A/A	A/A	A/A	-/-	A/A	A/A	A/A	A/A	-/-	A/A	A/A	G/G	-/-	A/A	A/A	A/A	A/A	A/A	A/A	-/-	A/A	A/A
chr03	21748302	G	C	G/G	G/G	G/G	G/G	G/G	G/G	G/G	G/G	G/G	G/G	G/G	G/G	G/G	G/G	G/G	-/-	G/G	-/-	-/-	-/-	-/-	-/-	-/-	G/G	G/G	G/G	-/-	-/-	G/G	G/G	G/G	G/G	G/G	G/G	-/-	-/-	-/-	-/-	-/-	-/-	-/-	G/G	G/C	G/G	G/G
chr03	21849277	C	T	C/C	C/C	C/C	C/C	C/C	C/C	C/C	C/C	-/-	C/C	C/C	C/C	-/-	C/C	C/C	C/C	C/C	C/C	C/C	C/T	-/-	-/-	C/C	C/C	C/C	C/C	C/C	C/C	C/T	C/C	C/T	C/T	C/C	C/C	C/C	-/-	-/-	C/C	-/-	C/C	C/C	C/C	C/C	C/T	C/C
chr03	21962382	T	C	T/T	T/T	T/T	T/T	T/T	T/T	T/T	T/T	T/T	T/T	T/T	T/T	T/T	T/T	T/T	T/T	T/T	T/T	T/T	T/T	T/T	T/T	T/T	T/T	T/T	T/T	-/-	T/T	T/T	T/T	T/T	T/T	T/T	T/T	C/C	T/T	T/T	T/T	T/T	T/T	T/T	T/T	-/-	T/T	T/T
chr03	22267906	A	G	A/A	A/A	A/A	A/A	A/A	A/A	A/A	A/A	A/A	A/A	-/-	A/A	A/A	A/A	A/A	A/A	A/A	A/A	-/-	-/-	-/-	A/A	A/A	A/A	A/A	A/A	-/-	-/-	A/A	A/A	A/A	A/A	A/A	A/A	G/G	-/-	A/A	-/-	-/-	A/A	A/A	A/A	-/-	A/A	A/A
chr03	22639323	C	T	C/C	C/C	C/C	C/C	-/-	C/C	C/C	C/C	C/C	C/C	C/C	C/C	C/C	C/C	C/C	C/C	C/C	-/-	-/-	-/-	-/-	-/-	C/C	C/C	C/C	-/-	-/-	C/C	-/-	C/C	T/T	C/C	C/C	-/-	C/C	-/-	C/C	C/C	-/-	C/C	-/-	C/C	-/-	C/C	-/-
chr03	22935854	G	A	G/G	G/G	G/G	G/G	G/G	G/G	G/G	G/G	G/G	-/-	G/G	A/A	G/G	G/G	G/G	G/G	G/G	G/G	-/-	-/-	-/-	-/-	G/G	G/G	G/G	G/G	G/G	-/-	-/-	G/G	G/G	G/G	G/G	G/G	-/-	-/-	-/-	-/-	-/-	G/G	G/G	G/G	-/-	-/-	-/-
chr03	23024718	G	A	G/G	-/-	G/G	G/G	G/G	G/G	G/G	G/G	-/-	G/G	-/-	G/G	G/G	G/G	G/G	G/G	G/G	-/-	-/-	G/G	-/-	-/-	-/-	G/G	G/G	G/G	-/-	-/-	-/-	G/G	-/-	G/G	-/-	-/-	G/G	-/-	G/G	-/-	G/G	G/G	-/-	G/G	G/A	G/A	G/G
chr03	23174375	A	G	A/A	-/-	A/A	A/A	A/A	A/A	A/A	A/A	A/A	A/A	-/-	A/G	A/A	A/A	A/A	-/-	A/A	-/-	A/A	-/-	-/-	A/A	A/A	A/A	A/A	A/A	A/A	A/A	A/A	A/A	A/A	A/A	A/A	A/A	A/A	-/-	-/-	A/A	-/-	A/A	A/A	A/A	A/A	A/A	A/A
chr03	23188714	C	G	C/C	C/C	C/C	C/C	C/C	C/C	C/C	C/C	C/C	-/-	-/-	C/C	C/C	C/C	C/C	-/-	C/C	C/C	-/-	C/C	-/-	-/-	-/-	C/G	C/C	-/-	-/-	-/-	-/-	-/-	-/-	-/-	C/C	C/C	C/C	-/-	C/C	-/-	-/-	C/G	C/C	-/-	-/-	C/C	C/C
chr03	23192083	G	A	G/G	G/G	G/G	G/G	G/G	G/G	G/G	G/G	G/G	G/G	G/G	G/G	G/G	G/G	G/G	-/-	G/G	-/-	-/-	G/G	-/-	-/-	G/G	G/A	G/G	-/-	-/-	G/G	G/G	G/A	G/A	-/-	G/G	-/-	G/G	-/-	-/-	G/G	-/-	G/A	-/-	-/-	-/-	G/G	G/G
chr03	23261047	G	A	G/G	G/G	G/G	G/G	G/G	G/G	G/G	G/G	-/-	G/G	G/G	G/G	G/G	G/G	G/G	G/G	G/G	-/-	-/-	G/G	-/-	-/-	G/G	-/-	G/G	G/G	-/-	-/-	G/G	G/G	G/G	-/-	-/-	G/G	G/G	G/G	-/-	-/-	-/-	G/G	-/-	-/-	G/G	G/G	G/A
chr03	23490088	G	A	G/G	G/G	G/G	G/G	G/G	G/G	G/G	G/G	G/G	G/G	-/-	G/G	G/G	-/-	G/G	G/G	G/G	-/-	-/-	-/-	-/-	-/-	-/-	G/G	-/-	-/-	-/-	G/G	-/-	-/-	G/G	-/-	-/-	G/G	-/-	-/-	-/-	-/-	G/G	G/G	G/G	-/-	-/-	G/A	G/A
chr03	23490101	G	T	G/G	G/G	G/G	G/G	G/G	G/G	G/G	G/G	G/G	G/G	-/-	G/G	G/G	-/-	G/G	G/G	G/G	-/-	-/-	-/-	-/-	-/-	-/-	G/G	-/-	-/-	-/-	G/G	-/-	-/-	G/G	-/-	-/-	G/G	-/-	-/-	-/-	-/-	G/G	G/G	G/G	-/-	-/-	G/T	G/T
chr03	23844413	A	G	A/A	A/A	G/G	G/G	A/A	G/G	A/A	G/G	-/-	G/G	-/-	G/G	G/G	G/G	G/G	-/-	G/G	G/G	G/G	-/-	-/-	G/G	A/A	G/G	G/G	G/G	-/-	G/G	-/-	G/G	G/G	-/-	A/A	G/G	G/G	-/-	G/G	G/G	G/G	G/G	-/-	G/G	G/G	-/-	G/G
chr03	24161198	G	A	G/A	G/A	G/A	G/A	-/-	G/A	G/A	G/A	-/-	G/A	-/-	G/A	G/A	G/A	G/A	-/-	-/-	-/-	G/A	G/G	-/-	G/G	G/A	-/-	G/A	-/-	-/-	-/-	-/-	G/G	G/G	G/A	G/A	-/-	G/G	-/-	-/-	G/A	G/G	G/A	G/A	-/-	-/-	G/A	-/-
chr03	24880915	A	T	A/A	A/A	A/A	A/A	A/A	A/A	A/A	A/A	A/A	A/A	A/A	A/A	A/A	A/A	A/A	A/A	A/A	-/-	A/A	-/-	A/A	-/-	A/A	A/A	A/A	A/A	-/-	A/A	-/-	A/A	A/A	A/A	A/A	A/A	-/-	-/-	A/A	A/A	-/-	A/A	A/A	A/A	-/-	A/A	T/T
chr03	24880927	TAA	TA	TAA/TAA	TAA/TAA	TAA/TAA	TAA/TAA	TAA/TAA	TAA/TAA	TAA/TAA	TAA/TAA	TAA/TAA	TAA/TAA	TAA/TAA	TAA/TAA	TAA/TAA	TAA/TAA	TAA/TAA	TAA/TAA	TAA/TAA	-/-	TAA/TAA	-/-	TAA/TAA	-/-	TAA/TAA	TAA/TAA	TAA/TAA	TAA/TAA	-/-	TAA/TAA	-/-	TAA/TAA	TAA/TAA	TAA/TAA	TAA/TAA	TAA/TAA	TAA/TAA	-/-	TAA/TAA	TAA/TAA	-/-	TAA/TAA	TAA/TAA	TAA/TAA	-/-	TAA/TAA	TA/TA
chr03	24941958	G	A	G/G	-/-	A/A	A/A	G/G	A/A	G/G	A/A	A/A	A/A	-/-	A/A	A/A	A/A	A/A	G/G	A/A	A/A	-/-	A/A	-/-	-/-	A/A	A/A	A/A	-/-	-/-	A/A	-/-	A/A	A/A	A/A	A/A	A/A	-/-	-/-	-/-	A/A	A/A	A/A	A/A	A/A	A/A	A/A	A/A
chr03	25094481	G	A	G/G	G/G	G/G	G/G	G/G	G/G	G/G	G/G	G/G	G/G	G/G	G/G	G/G	G/G	G/G	G/G	G/G	-/-	-/-	G/G	-/-	-/-	G/G	G/A	G/G	G/G	-/-	G/G	-/-	-/-	G/G	-/-	G/G	G/G	G/G	-/-	-/-	-/-	-/-	-/-	-/-	-/-	-/-	G/G	G/G
chr03	25094503	TAAA	TAA	TAAA/TAAA	TAAA/TAAA	TAAA/TAAA	TAAA/TAAA	TAAA/TAAA	TAAA/TAAA	TAAA/TAAA	TAAA/TAAA	TAAA/TAAA	TAAA/TAAA	TAAA/TAAA	TAAA/TAAA	TAAA/TAAA	TAAA/TAAA	TAAA/TAAA	TAAA/TAAA	TAAA/TAAA	-/-	-/-	TAAA/TAAA	-/-	-/-	TAAA/TAAA	TAAA/TAA	TAAA/TAAA	TAAA/TAAA	-/-	TAAA/TAAA	-/-	TAAA/TAAA	TAAA/TAAA	-/-	TAAA/TAAA	TAAA/TAAA	TAAA/TAAA	-/-	-/-	-/-	-/-	-/-	-/-	-/-	-/-	TAAA/TAAA	TAAA/TAAA
chr03	25263680	C	T	C/C	C/C	C/C	C/C	C/C	C/C	C/C	C/C	C/C	C/C	C/C	C/C	C/C	C/C	C/C	C/C	C/C	C/C	C/C	C/C	-/-	-/-	C/C	C/C	C/C	C/C	-/-	-/-	-/-	-/-	C/C	-/-	T/T	-/-	C/C	-/-	C/C	-/-	C/C	C/C	C/C	C/C	-/-	C/C	C/C
chr03	25313660	G	A	G/G	G/G	G/G	G/G	G/G	G/G	G/G	G/G	G/G	G/G	G/G	G/G	G/G	G/G	G/G	G/G	G/G	G/G	-/-	G/G	G/G	G/G	G/G	G/G	G/G	G/G	-/-	G/G	G/G	G/G	G/G	G/G	A/A	G/G	G/G	-/-	G/G	G/G	G/G	G/G	G/G	G/G	G/G	G/G	-/-
chr03	25313661	G	A	G/G	G/G	G/G	G/G	G/G	G/G	G/G	G/G	G/G	G/G	G/G	G/G	G/G	G/G	G/G	G/G	G/G	G/G	-/-	G/G	G/G	G/G	G/G	G/G	G/G	G/G	-/-	G/G	G/G	G/G	G/G	G/G	A/A	G/G	G/G	-/-	G/G	G/G	G/G	G/G	G/G	G/G	G/G	G/G	-/-
chr03	25371623	G	A	G/G	G/G	G/G	G/G	G/G	G/G	G/G	G/G	G/G	G/G	G/G	G/G	G/G	G/G	G/G	G/G	G/G	G/G	G/G	G/G	-/-	G/G	G/G	G/G	G/G	G/G	G/G	G/G	G/G	G/G	G/G	G/G	A/A	G/G	G/G	G/G	G/G	G/G	G/G	G/G	G/G	G/G	-/-	G/G	G/G
chr03	25393918	T	G	T/T	T/T	T/T	T/T	T/T	T/T	T/T	T/T	T/T	T/T	T/T	T/T	T/T	T/T	T/T	T/T	T/T	T/T	-/-	-/-	-/-	-/-	T/T	T/T	T/T	T/T	-/-	T/T	-/-	T/T	T/T	-/-	T/G	-/-	T/G	-/-	T/T	-/-	-/-	T/T	-/-	T/T	-/-	-/-	T/T
chr03	25528675	CGGGG	CGGG	CGGGG/CGGGG	CGGGG/CGGGG	CGGGG/CGGGG	CGGGG/CGGGG	CGGGG/CGGGG	CGGGG/CGGGG	CGGGG/CGGGG	CGGGG/CGGGG	CGGGG/CGGGG	CGGGG/CGGGG	CGGGG/CGGGG	CGGGG/CGGGG	CGGGG/CGGGG	CGGGG/CGGGG	CGGGG/CGGGG	CGGGG/CGGGG	CGGGG/CGGGG	-/-	-/-	CGGGG/CGGGG	CGGGG/CGGGG	CGGGG/CGGGG	CGGGG/CGGGG	CGGGG/CGGGG	CGGGG/CGGGG	CGGGG/CGGGG	-/-	CGGGG/CGGGG	CGGGG/CGGGG	CGGGG/CGGGG	CGGGG/CGGGG	-/-	CGGGG/CGGGG	CGGGG/CGGGG	CGGG/CGGG	-/-	CGGGG/CGGGG	-/-	-/-	CGGGG/CGGGG	-/-	CGGGG/CGGGG	-/-	CGGGG/CGGGG	-/-
chr03	25533985	C	G	C/C	C/C	C/C	C/C	C/C	C/C	C/C	C/C	C/C	C/C	C/C	C/C	C/C	C/C	C/C	C/C	C/C	C/C	-/-	-/-	C/C	C/C	C/C	C/C	C/C	C/G	-/-	C/C	C/C	C/C	C/C	C/C	C/C	C/C	-/-	-/-	-/-	C/C	C/C	C/C	C/C	C/C	-/-	C/G	C/C
chr03	25699990	T	C	T/T	T/T	T/T	T/T	T/T	T/T	T/T	T/T	T/T	T/T	T/T	-/-	T/T	T/T	T/T	T/T	T/T	-/-	-/-	T/T	-/-	-/-	T/C	T/T	-/-	T/T	-/-	-/-	T/T	T/T	T/T	-/-	T/T	T/T	T/C	-/-	T/T	-/-	-/-	T/T	T/T	-/-	-/-	T/T	T/T
chr03	25717044	G	A	-/-	-/-	-/-	G/A	-/-	-/-	G/A	G/A	G/A	G/A	G/A	G/G	G/A	G/A	G/A	G/A	G/A	G/A	-/-	-/-	-/-	-/-	G/G	G/A	G/A	G/A	-/-	-/-	-/-	-/-	G/G	-/-	-/-	G/A	-/-	-/-	G/A	G/A	-/-	G/A	-/-	G/A	-/-	-/-	G/A
chr03	25717079	C	T	-/-	-/-	-/-	C/C	-/-	C/C	C/C	-/-	C/C	C/T	-/-	C/T	C/T	C/T	C/C	C/C	C/C	C/T	-/-	-/-	-/-	-/-	C/T	C/T	C/T	C/C	-/-	-/-	-/-	-/-	C/T	-/-	C/T	C/C	C/T	-/-	-/-	-/-	-/-	C/T	-/-	-/-	C/T	-/-	C/T
chr03	26660113	GAAAAAAA	GAAAAAAAA	GAAAAAAA/GAAAAAAA	GAAAAAAA/GAAAAAAA	GAAAAAAA/GAAAAAAA	GAAAAAAA/GAAAAAAA	GAAAAAAA/GAAAAAAA	GAAAAAAA/GAAAAAAA	GAAAAAAA/GAAAAAAA	GAAAAAAA/GAAAAAAA	GAAAAAAA/GAAAAAAA	GAAAAAAA/GAAAAAAA	-/-	GAAAAAAAA/GAAAAAAAA	GAAAAAAA/GAAAAAAA	GAAAAAAA/GAAAAAAA	GAAAAAAA/GAAAAAAA	-/-	GAAAAAAA/GAAAAAAA	-/-	-/-	-/-	-/-	GAAAAAAA/GAAAAAAA	-/-	GAAAAAAA/GAAAAAAA	GAAAAAAA/GAAAAAAA	-/-	-/-	-/-	-/-	GAAAAAAA/GAAAAAAA	GAAAAAAAA/GAAAAAAAA	GAAAAAAA/GAAAAAAA	GAAAAAAA/GAAAAAAA	GAAAAAAA/GAAAAAAA	-/-	-/-	-/-	GAAAAAAA/GAAAAAAA	-/-	GAAAAAAA/GAAAAAAA	-/-	-/-	-/-	GAAAAAAAA/GAAAAAAAA	-/-
chr03	26732429	T	C	T/T	T/T	C/C	C/C	T/T	C/C	C/C	C/C	C/C	C/C	-/-	-/-	C/C	C/C	C/C	C/C	C/C	-/-	-/-	-/-	-/-	-/-	-/-	C/C	-/-	T/T	-/-	-/-	-/-	C/C	-/-	T/C	C/C	T/T	-/-	-/-	-/-	C/C	-/-	C/C	C/C	-/-	-/-	-/-	T/C
chr03	26802490	C	T	C/C	C/C	C/C	C/C	C/C	C/C	C/C	C/C	C/C	C/C	C/C	C/C	C/C	C/C	C/C	C/C	C/C	C/C	-/-	C/C	C/C	-/-	C/C	C/C	C/C	C/C	C/C	C/C	C/C	C/C	C/C	C/C	C/C	C/C	T/T	-/-	-/-	C/C	C/C	C/C	C/C	C/C	-/-	C/C	C/C
chr03	26807715	G	T	G/G	G/G	G/G	G/G	G/G	G/G	G/G	G/G	G/G	G/G	G/G	T/T	G/G	G/G	G/G	-/-	G/G	-/-	-/-	-/-	-/-	-/-	T/T	G/G	G/G	G/G	-/-	-/-	-/-	G/G	T/T	-/-	G/G	G/G	T/T	-/-	G/G	-/-	-/-	G/G	G/G	-/-	-/-	-/-	-/-
chr03	26807719	G	A	G/G	G/G	G/G	G/G	G/G	G/G	G/G	G/G	G/G	G/G	G/G	A/A	G/G	G/G	G/G	-/-	G/G	-/-	-/-	-/-	-/-	-/-	A/A	G/G	G/G	G/G	-/-	-/-	-/-	G/G	A/A	-/-	G/G	G/G	G/G	-/-	G/G	-/-	-/-	G/G	G/G	-/-	-/-	-/-	-/-
chr03	26850689	G	A	G/G	G/G	G/G	G/G	G/G	G/G	G/G	G/G	-/-	G/G	G/G	A/A	G/G	G/G	G/G	G/G	G/G	-/-	-/-	-/-	-/-	-/-	-/-	G/G	G/G	G/G	-/-	G/G	-/-	G/G	A/A	-/-	G/G	G/G	G/G	-/-	G/G	G/G	G/G	G/G	-/-	G/G	-/-	-/-	G/G
chr03	26879688	G	T	G/T	G/T	G/T	G/T	G/T	G/G	G/T	G/T	G/T	G/T	G/T	-/-	G/T	G/T	G/T	G/T	G/T	-/-	G/T	-/-	-/-	G/T	G/T	G/T	G/T	G/T	-/-	G/T	-/-	G/T	G/G	-/-	G/T	-/-	-/-	-/-	G/T	G/T	-/-	G/T	G/T	G/T	-/-	-/-	G/T
chr03	26882417	C	T	C/C	C/C	C/C	C/C	C/C	C/C	C/C	C/C	C/C	C/C	C/C	T/T	C/C	C/C	C/C	C/C	C/C	C/C	-/-	-/-	-/-	C/C	-/-	C/C	C/C	C/C	-/-	C/C	T/T	C/C	T/T	C/C	C/C	C/C	C/C	-/-	C/C	C/C	C/C	C/C	C/C	C/C	-/-	T/T	-/-
chr03	26919941	C	T	C/C	C/C	C/C	C/C	C/C	C/C	C/C	C/C	C/C	C/C	C/C	C/C	C/C	C/C	C/C	C/C	C/C	C/C	-/-	C/C	-/-	-/-	C/C	C/C	C/C	C/C	-/-	-/-	-/-	C/C	C/C	-/-	C/C	-/-	T/T	-/-	-/-	C/C	C/C	C/C	C/C	C/C	-/-	C/C	-/-
chr03	26970074	C	T	C/C	C/C	C/C	C/C	C/C	C/C	C/C	C/C	-/-	C/C	C/C	-/-	C/C	C/C	C/C	-/-	C/C	C/C	-/-	-/-	-/-	-/-	-/-	C/C	-/-	C/C	-/-	C/C	-/-	C/C	T/T	-/-	C/C	C/C	C/C	-/-	-/-	-/-	C/C	C/C	C/C	C/C	-/-	-/-	-/-
chr03	26970078	T	C	T/T	T/T	T/T	T/T	T/T	T/T	T/T	T/T	-/-	T/T	T/T	-/-	T/T	T/T	T/T	-/-	T/T	T/T	-/-	-/-	-/-	-/-	-/-	T/T	-/-	T/T	-/-	T/T	-/-	T/T	C/C	-/-	T/T	T/T	-/-	-/-	-/-	-/-	T/T	T/T	T/T	T/T	-/-	-/-	-/-
chr03	27053990	A	G	A/A	A/A	A/A	A/A	A/A	A/A	A/A	A/A	A/A	A/A	A/A	G/G	A/A	A/A	A/A	A/A	A/A	A/A	-/-	-/-	-/-	-/-	-/-	A/A	A/A	A/A	-/-	A/A	-/-	A/A	G/G	-/-	-/-	A/A	-/-	-/-	A/A	-/-	-/-	A/A	A/G	A/A	-/-	-/-	-/-
chr03	27208671	A	G	A/A	A/A	A/A	A/A	A/A	A/A	A/A	A/A	A/A	A/A	A/A	G/G	A/A	A/A	A/A	-/-	A/A	-/-	-/-	-/-	-/-	-/-	-/-	A/A	A/A	A/A	-/-	-/-	-/-	A/A	G/G	-/-	-/-	A/A	-/-	-/-	-/-	-/-	-/-	A/A	A/A	-/-	-/-	G/G	-/-
chr03	27756615	T	C	T/T	-/-	T/T	T/T	T/T	T/T	T/T	T/T	-/-	T/T	-/-	C/C	T/T	T/T	T/T	T/T	T/T	T/T	-/-	-/-	-/-	-/-	C/C	T/T	T/T	T/T	-/-	T/T	-/-	T/T	C/C	T/T	T/T	T/T	-/-	-/-	-/-	-/-	-/-	T/T	T/T	-/-	-/-	C/C	T/T
chr03	27799201	A	T	A/A	A/A	A/A	A/A	A/A	A/A	A/A	A/A	A/A	A/A	A/A	T/T	A/A	A/A	A/A	A/A	A/A	A/A	-/-	-/-	-/-	A/A	T/T	A/A	A/A	A/A	-/-	A/A	-/-	A/A	T/T	A/A	A/A	A/A	A/A	-/-	-/-	-/-	-/-	A/A	A/A	A/A	-/-	-/-	A/A
chr03	27865690	C	T	C/C	C/C	C/C	C/C	C/C	C/C	C/C	C/C	-/-	-/-	-/-	T/T	C/C	C/C	C/C	C/C	-/-	-/-	-/-	-/-	-/-	-/-	C/T	C/C	-/-	C/C	-/-	-/-	-/-	-/-	-/-	C/C	C/C	C/C	-/-	-/-	-/-	-/-	-/-	C/C	C/C	C/C	-/-	-/-	C/C
chr03	27930397	C	T	C/C	C/C	C/C	C/C	C/C	C/C	C/C	C/C	C/C	C/C	C/C	-/-	C/C	C/C	C/C	-/-	C/C	C/C	C/C	-/-	C/C	C/C	-/-	C/C	C/C	C/T	C/C	-/-	-/-	-/-	-/-	C/C	-/-	C/T	C/C	-/-	-/-	C/C	C/C	C/C	C/C	C/T	-/-	-/-	C/C
chr03	27930408	C	T	C/C	C/C	C/C	C/C	C/C	C/C	C/C	C/C	C/C	C/C	C/C	-/-	C/C	C/C	C/C	-/-	C/C	C/C	C/C	-/-	C/C	C/C	-/-	C/C	C/C	-/-	C/C	-/-	-/-	-/-	-/-	C/C	-/-	C/T	C/C	-/-	-/-	C/C	C/C	C/C	C/C	C/T	-/-	-/-	C/C
chr03	28004328	T	A	T/T	T/T	T/T	T/T	T/T	T/T	T/T	T/T	T/T	T/T	T/T	A/A	T/T	T/T	T/T	T/T	T/T	-/-	-/-	-/-	-/-	-/-	-/-	T/T	-/-	T/T	-/-	T/T	-/-	T/T	A/A	-/-	T/T	T/T	T/T	-/-	T/T	T/T	-/-	T/T	T/T	T/T	-/-	A/A	T/T
chr03	28106107	C	T	C/C	-/-	C/C	C/C	-/-	C/C	C/C	C/C	-/-	C/C	-/-	T/T	C/C	-/-	C/C	-/-	C/C	-/-	C/C	-/-	-/-	-/-	-/-	C/C	C/C	C/C	-/-	-/-	-/-	C/C	T/T	C/C	C/C	C/C	C/C	-/-	C/C	-/-	-/-	C/C	C/C	-/-	-/-	-/-	C/C
chr03	28218129	T	C	T/T	T/T	T/T	T/T	T/T	T/T	T/T	T/T	-/-	T/T	T/T	C/C	T/T	T/T	T/T	T/T	T/T	T/T	T/T	-/-	-/-	-/-	-/-	T/T	T/T	T/T	-/-	-/-	-/-	T/T	-/-	T/T	T/T	-/-	T/T	-/-	-/-	T/T	-/-	T/T	T/T	-/-	-/-	-/-	T/T
chr03	28323677	G	A	G/G	G/G	G/G	G/G	G/G	G/G	G/G	G/G	G/G	G/G	-/-	A/A	G/G	G/G	G/G	-/-	G/G	-/-	-/-	-/-	-/-	-/-	A/A	G/G	-/-	G/G	-/-	-/-	-/-	G/G	A/A	-/-	G/G	G/G	G/G	-/-	G/G	-/-	-/-	G/G	-/-	-/-	-/-	-/-	-/-
chr03	28338546	G	A	G/G	G/G	G/G	G/G	-/-	G/G	G/G	G/G	-/-	G/G	-/-	-/-	-/-	G/G	G/G	-/-	G/G	-/-	-/-	G/G	-/-	G/G	G/G	-/-	-/-	G/G	-/-	G/G	-/-	-/-	G/G	G/G	G/G	-/-	G/G	-/-	-/-	-/-	G/A	G/G	-/-	G/G	-/-	G/G	G/A
chr03	28339524	G	A	G/G	G/G	-/-	G/G	G/G	G/G	G/G	-/-	-/-	G/G	G/G	G/G	G/G	G/G	G/G	-/-	G/G	-/-	-/-	-/-	-/-	-/-	-/-	G/A	-/-	G/G	G/G	-/-	-/-	G/A	G/G	-/-	G/G	G/G	G/G	-/-	-/-	-/-	G/A	G/G	-/-	-/-	-/-	G/G	G/A
chr03	28346161	A	T	A/A	A/A	A/A	A/A	A/A	A/A	A/A	A/A	A/A	A/A	-/-	T/T	A/A	A/A	A/A	A/A	A/A	-/-	-/-	-/-	-/-	-/-	-/-	A/A	A/A	A/A	-/-	A/A	-/-	A/A	T/T	-/-	A/A	A/A	A/A	-/-	-/-	-/-	A/A	A/A	-/-	A/A	-/-	-/-	A/A
chr03	28441233	ATT	AT	ATT/ATT	ATT/ATT	ATT/ATT	ATT/ATT	ATT/ATT	ATT/ATT	ATT/ATT	ATT/ATT	-/-	ATT/ATT	ATT/ATT	AT/AT	ATT/ATT	ATT/ATT	ATT/ATT	ATT/ATT	ATT/ATT	ATT/ATT	-/-	-/-	-/-	ATT/ATT	AT/AT	ATT/ATT	ATT/ATT	ATT/ATT	-/-	ATT/ATT	-/-	ATT/ATT	AT/AT	-/-	ATT/ATT	ATT/ATT	ATT/ATT	-/-	ATT/ATT	ATT/ATT	-/-	ATT/ATT	ATT/ATT	ATT/ATT	-/-	AT/AT	ATT/ATT
chr03	29238151	T	C	T/T	T/T	T/T	T/T	T/T	T/T	T/T	T/T	T/T	T/T	T/T	T/C	T/T	T/T	T/T	T/T	T/T	T/T	-/-	-/-	-/-	-/-	T/T	T/T	T/T	-/-	-/-	T/T	T/C	T/T	T/C	-/-	T/T	T/T	T/T	-/-	T/T	T/T	T/T	T/T	T/T	T/T	-/-	T/T	T/T
chr03	29425941	A	G	A/A	A/A	A/A	A/A	A/A	A/A	A/A	A/A	A/A	A/A	A/A	A/A	A/A	A/A	A/A	A/A	A/A	A/A	A/A	-/-	-/-	A/A	A/A	A/A	A/A	A/A	-/-	A/A	A/A	A/A	A/A	A/A	A/A	A/A	G/G	A/A	A/A	A/A	A/A	A/A	A/A	A/A	A/A	A/A	A/A
chr03	29573552	C	A	C/C	C/C	C/C	C/C	C/C	C/C	C/C	C/C	C/C	C/C	C/C	C/C	C/C	C/C	C/C	C/C	C/C	-/-	-/-	C/C	C/C	-/-	C/C	C/C	C/C	C/C	-/-	C/C	C/C	C/C	C/C	C/C	C/C	C/C	A/A	C/C	C/C	-/-	-/-	C/C	C/C	C/C	-/-	C/C	-/-
chr03	29573572	G	A	G/G	G/G	G/G	G/G	G/G	G/G	G/G	G/G	G/G	G/G	G/G	G/G	G/G	G/G	G/G	G/G	G/G	-/-	-/-	G/G	G/G	-/-	G/G	G/G	G/G	G/G	-/-	G/G	G/G	G/G	G/G	G/G	G/G	G/G	A/A	G/G	G/G	-/-	-/-	G/G	G/G	G/G	-/-	G/G	-/-
chr03	29881390	G	A	G/G	G/G	G/G	G/G	G/G	G/G	G/G	G/G	G/G	G/G	G/G	G/G	G/G	G/G	G/G	G/G	G/G	G/G	G/G	G/G	-/-	G/G	G/G	G/G	G/G	G/G	-/-	G/G	G/G	G/G	G/G	G/G	G/G	G/G	A/A	-/-	G/G	G/G	G/G	G/G	G/G	G/G	G/G	G/G	G/G
chr03	30118018	T	C	T/T	-/-	T/T	T/T	T/T	-/-	T/T	T/T	T/T	T/T	T/T	T/T	T/T	T/T	T/T	T/T	T/T	T/T	-/-	T/T	T/T	-/-	T/T	T/T	T/T	-/-	-/-	-/-	-/-	T/T	T/T	T/T	T/T	T/T	T/C	-/-	-/-	T/T	-/-	T/T	T/T	T/T	-/-	T/T	T/T
chr03	30425562	G	T	G/G	G/G	G/G	G/G	G/G	G/G	G/G	G/G	G/G	G/G	G/G	G/G	G/G	G/G	G/G	G/G	G/G	G/G	G/G	G/G	G/G	-/-	G/G	G/G	G/G	G/G	G/G	G/G	G/G	G/G	G/G	G/G	G/G	G/G	T/T	G/G	G/G	G/G	G/G	G/G	G/G	G/G	G/G	G/G	G/G
chr03	30428649	A	G	A/A	A/A	A/A	-/-	A/A	A/A	A/A	A/A	-/-	A/A	A/A	A/A	A/A	A/A	A/A	A/A	A/A	A/A	-/-	-/-	-/-	A/A	A/A	A/A	-/-	A/A	-/-	-/-	A/A	A/A	A/A	-/-	A/A	A/A	G/G	-/-	-/-	-/-	-/-	A/A	A/A	A/A	-/-	A/A	-/-
chr03	30428660	G	A	G/G	G/G	G/G	G/G	G/G	G/G	G/G	G/G	-/-	G/G	G/G	G/G	G/G	G/G	G/G	G/G	G/G	G/G	-/-	G/G	G/G	G/G	G/G	G/G	G/G	G/G	-/-	-/-	G/G	G/G	G/G	G/G	G/G	G/G	A/A	-/-	G/G	-/-	-/-	G/G	G/G	G/G	-/-	G/G	-/-
chr03	30428670	A	G	A/A	A/A	A/A	A/A	A/A	A/A	A/A	A/A	-/-	A/A	A/A	A/A	A/A	A/A	A/A	A/A	A/A	A/A	-/-	A/A	A/A	A/A	A/A	A/A	A/A	A/A	-/-	A/A	A/A	A/A	A/A	A/A	A/A	A/A	G/G	-/-	A/A	-/-	-/-	A/A	A/A	A/A	-/-	A/A	-/-
chr03	30443201	G	T	G/G	G/G	G/G	G/G	G/G	G/G	G/G	G/G	G/G	G/G	G/G	G/G	G/G	G/G	G/G	G/G	G/G	-/-	-/-	-/-	-/-	-/-	G/G	G/G	G/G	G/G	-/-	G/G	G/G	G/G	G/T	G/G	G/G	G/G	G/G	-/-	G/G	-/-	G/G	G/G	G/G	G/G	-/-	G/G	G/G
chr03	30478154	G	A	G/G	G/G	G/G	G/G	G/G	G/G	G/G	G/G	G/G	G/G	G/G	G/G	G/G	G/G	G/G	G/G	G/G	-/-	-/-	G/G	-/-	-/-	-/-	G/G	-/-	G/G	-/-	-/-	-/-	G/G	G/G	G/G	G/G	G/G	A/A	-/-	G/G	-/-	-/-	G/G	-/-	-/-	-/-	G/G	G/G
chr03	30486566	GCACACACACACA	GCACACACACA	GCACACACACACA/GCACACACACACA	GCACACACACACA/GCACACACACACA	GCACACACACACA/GCACACACACACA	GCACACACACACA/GCACACACACACA	GCACACACACACA/GCACACACACACA	GCACACACACACA/GCACACACACACA	GCACACACACACA/GCACACACACACA	GCACACACACACA/GCACACACACACA	GCACACACACACA/GCACACACACACA	GCACACACACACA/GCACACACACACA	GCACACACACACA/GCACACACACACA	GCACACACACACA/GCACACACACACA	GCACACACACACA/GCACACACACACA	GCACACACACACA/GCACACACACACA	GCACACACACACA/GCACACACACACA	GCACACACACACA/GCACACACACACA	GCACACACACACA/GCACACACACACA	GCACACACACACA/GCACACACACACA	-/-	GCACACACACACA/GCACACACACACA	-/-	GCACACACACACA/GCACACACACACA	GCACACACACACA/GCACACACACACA	GCACACACACACA/GCACACACACACA	GCACACACACACA/GCACACACACACA	GCACACACACACA/GCACACACACACA	-/-	GCACACACACACA/GCACACACACACA	GCACACACACACA/GCACACACACACA	GCACACACACACA/GCACACACACACA	GCACACACACACA/GCACACACACACA	GCACACACACACA/GCACACACACACA	GCACACACACACA/GCACACACACACA	GCACACACACACA/GCACACACACACA	GCACACACACA/GCACACACACA	GCACACACACACA/GCACACACACACA	GCACACACACACA/GCACACACACACA	GCACACACACACA/GCACACACACACA	GCACACACACACA/GCACACACACACA	GCACACACACACA/GCACACACACACA	GCACACACACACA/GCACACACACACA	GCACACACACACA/GCACACACACACA	-/-	GCACACACACACA/GCACACACACACA	GCACACACACACA/GCACACACACACA
chr03	30658158	G	A	G/G	G/G	G/G	G/G	-/-	G/G	G/G	G/G	G/G	-/-	-/-	G/G	G/G	G/G	G/G	-/-	G/G	-/-	-/-	-/-	G/G	-/-	-/-	G/G	G/G	G/G	-/-	-/-	-/-	-/-	G/G	-/-	G/G	G/G	A/A	-/-	-/-	-/-	-/-	G/G	G/G	G/G	-/-	G/G	-/-
chr03	30704910	T	C	T/T	T/T	T/T	T/T	T/T	T/T	T/T	T/T	T/T	T/T	T/T	T/T	T/T	T/T	T/T	T/T	T/T	T/T	-/-	T/T	-/-	-/-	T/T	T/T	T/T	-/-	T/T	T/T	-/-	T/T	T/T	T/T	T/T	T/T	C/C	-/-	T/T	T/T	-/-	-/-	T/T	T/T	-/-	T/T	T/T
chr03	30705015	C	T	C/C	C/C	C/C	C/C	C/C	C/C	C/C	C/C	C/C	C/C	C/C	C/C	C/C	C/C	C/C	C/C	C/C	-/-	-/-	C/C	-/-	-/-	C/C	C/C	C/C	C/C	-/-	-/-	C/C	C/C	C/C	C/C	C/C	C/C	C/T	-/-	-/-	-/-	-/-	C/C	C/C	C/C	-/-	C/C	-/-
chr03	30705280	C	T	C/C	C/C	C/C	C/C	C/C	C/C	C/C	C/C	C/C	C/C	C/C	C/C	C/C	C/C	C/C	C/C	C/C	C/C	-/-	C/C	-/-	-/-	C/C	C/C	C/C	C/C	C/C	C/C	C/C	C/C	C/C	C/C	C/C	C/C	C/T	-/-	C/C	C/C	-/-	C/C	C/C	C/C	-/-	C/C	C/C
chr03	30712400	G	A	G/G	G/G	G/G	G/G	G/G	G/G	G/G	G/G	G/G	G/G	G/G	G/G	G/G	G/G	G/G	G/G	G/G	G/G	G/G	G/G	-/-	-/-	G/G	G/G	G/G	G/G	-/-	G/G	G/G	G/G	G/G	G/G	G/G	G/G	G/A	-/-	G/G	G/G	G/G	G/G	G/G	G/G	-/-	G/G	G/G
chr03	30712406	G	A	G/G	G/G	G/G	G/G	G/G	G/G	G/G	G/G	G/G	G/G	G/G	G/G	G/G	G/G	G/G	G/G	G/G	G/G	G/G	G/G	-/-	-/-	G/G	G/G	G/G	G/G	-/-	G/G	G/G	G/G	G/G	G/G	G/G	G/G	G/A	-/-	G/G	G/G	G/G	G/G	G/G	G/G	-/-	G/G	G/G
chr03	30712562	C	T	C/C	C/C	C/C	C/C	C/C	C/C	C/C	C/C	C/C	C/C	C/C	C/C	C/C	C/C	C/C	C/C	C/C	C/C	C/C	-/-	-/-	C/C	C/C	C/C	C/C	C/C	C/C	C/C	C/C	C/C	C/C	-/-	C/C	C/C	C/T	C/C	C/C	C/C	C/C	C/C	C/C	C/C	-/-	C/C	-/-
chr03	30782068	A	G	A/A	A/A	A/A	A/A	A/A	A/A	A/A	A/A	-/-	A/A	-/-	A/A	A/A	A/A	A/A	A/A	A/A	A/A	-/-	A/A	A/A	A/A	A/A	A/A	A/A	A/A	-/-	A/A	-/-	A/A	A/A	-/-	A/A	A/A	G/G	A/A	A/A	-/-	A/A	A/A	A/A	A/A	-/-	A/A	-/-
chr03	31433388	T	C	T/T	T/T	T/T	T/T	T/T	T/T	T/T	T/T	T/T	T/T	T/T	T/T	T/T	T/T	T/T	-/-	T/T	T/T	-/-	T/T	T/T	-/-	T/T	T/T	T/T	T/T	-/-	T/T	T/T	T/T	T/T	T/T	T/T	T/T	C/C	-/-	T/T	T/T	T/T	T/T	T/T	T/T	-/-	T/T	-/-
chr03	31540845	G	A	G/G	G/G	G/G	G/G	G/G	G/G	G/G	G/G	-/-	G/G	-/-	A/A	G/G	G/G	G/G	G/G	G/G	-/-	-/-	-/-	-/-	-/-	-/-	G/G	G/G	-/-	-/-	G/G	-/-	G/G	A/A	-/-	G/G	G/G	-/-	-/-	G/G	G/G	-/-	G/G	-/-	G/G	-/-	-/-	-/-
chr03	31573827	C	A	C/C	C/C	C/C	C/C	C/C	C/C	C/C	C/C	C/C	C/C	C/C	A/A	C/C	C/C	C/C	C/C	C/C	-/-	-/-	-/-	-/-	-/-	-/-	C/C	C/C	C/C	-/-	C/C	-/-	C/C	-/-	-/-	-/-	C/C	-/-	-/-	-/-	-/-	-/-	C/C	-/-	-/-	-/-	-/-	-/-
chr03	31584522	T	C	T/T	T/T	T/T	T/T	T/T	T/T	T/T	T/T	-/-	T/T	T/T	C/C	T/T	T/T	T/T	-/-	T/T	-/-	-/-	-/-	-/-	-/-	T/T	T/T	T/T	-/-	-/-	-/-	-/-	T/T	-/-	-/-	T/T	T/T	C/C	-/-	-/-	-/-	-/-	T/T	-/-	T/T	-/-	-/-	T/T
chr03	31584902	A	C	A/A	A/A	A/A	A/A	A/A	A/A	A/A	A/A	A/A	A/A	A/A	C/C	A/A	A/A	A/A	A/A	A/A	A/A	-/-	-/-	-/-	-/-	A/A	A/A	A/A	A/A	-/-	A/A	-/-	A/A	C/C	A/A	A/A	A/A	C/C	-/-	A/A	-/-	-/-	A/A	-/-	A/A	-/-	-/-	A/A
chr03	31601489	AGG	AG	AGG/AGG	AGG/AGG	AGG/AGG	AGG/AGG	AGG/AGG	AGG/AGG	AGG/AGG	AGG/AGG	AGG/AGG	AGG/AGG	AGG/AGG	AG/AG	AGG/AGG	AGG/AGG	AGG/AGG	AGG/AGG	AGG/AGG	AGG/AGG	-/-	-/-	-/-	-/-	AGG/AGG	AGG/AGG	AGG/AGG	AGG/AGG	-/-	AGG/AGG	-/-	AGG/AGG	AG/AG	-/-	AGG/AGG	AGG/AGG	AG/AG	-/-	-/-	AGG/AGG	AGG/AGG	AGG/AGG	AGG/AGG	AGG/AGG	-/-	AG/AG	-/-
chr03	31738614	C	T	C/C	C/C	C/C	C/C	C/C	C/C	C/C	C/C	C/C	C/C	C/C	C/C	C/C	C/C	C/C	C/C	C/C	C/C	-/-	-/-	-/-	-/-	C/C	C/C	C/C	C/C	-/-	C/C	-/-	C/C	C/C	C/C	C/C	C/C	T/T	C/C	C/C	-/-	C/C	C/C	C/C	-/-	-/-	C/C	C/C
chr03	31899179	CTTTTTTTTT	CTTTTTTTT	CTTTTTTTTT/CTTTTTTTTT	CTTTTTTTTT/CTTTTTTTTT	CTTTTTTTTT/CTTTTTTTTT	CTTTTTTTTT/CTTTTTTTTT	CTTTTTTTTT/CTTTTTTTTT	CTTTTTTTTT/CTTTTTTTTT	CTTTTTTTTT/CTTTTTTTTT	-/-	CTTTTTTTTT/CTTTTTTTTT	CTTTTTTTTT/CTTTTTTTTT	-/-	-/-	CTTTTTTTTT/CTTTTTTTTT	CTTTTTTTTT/CTTTTTTTTT	CTTTTTTTTT/CTTTTTTTTT	CTTTTTTTTT/CTTTTTTTTT	CTTTTTTTTT/CTTTTTTTTT	CTTTTTTTTT/CTTTTTTTTT	-/-	-/-	-/-	-/-	-/-	-/-	CTTTTTTTTT/CTTTTTTTTT	CTTTTTTTTT/CTTTTTTTTT	-/-	CTTTTTTTTT/CTTTTTTTTT	-/-	CTTTTTTTTT/CTTTTTTTTT	CTTTTTTTT/CTTTTTTTT	CTTTTTTTTT/CTTTTTTTTT	CTTTTTTTTT/CTTTTTTTTT	CTTTTTTTTT/CTTTTTTTTT	-/-	-/-	-/-	CTTTTTTTTT/CTTTTTTTTT	-/-	CTTTTTTTTT/CTTTTTTTTT	-/-	CTTTTTTTTT/CTTTTTTTTT	-/-	-/-	CTTTTTTTTT/CTTTTTTTTT
chr03	31977523	T	A	T/T	T/T	T/T	T/T	T/T	T/T	T/T	T/T	-/-	T/T	-/-	A/A	T/T	T/T	T/T	T/T	T/T	T/T	-/-	-/-	-/-	-/-	T/T	T/T	T/T	-/-	-/-	-/-	-/-	-/-	A/A	-/-	T/T	-/-	A/A	-/-	-/-	-/-	-/-	T/T	-/-	T/T	-/-	-/-	T/T
chr03	32073566	A	T	A/A	A/A	A/A	A/A	A/A	A/A	-/-	A/A	A/A	-/-	-/-	-/-	A/A	A/A	-/-	-/-	A/A	-/-	-/-	-/-	-/-	A/A	-/-	A/A	A/A	-/-	-/-	A/A	-/-	A/A	T/T	-/-	A/A	A/A	-/-	-/-	-/-	A/A	-/-	A/A	A/A	A/A	-/-	-/-	A/A
chr03	32084266	AGGG	AGGGG	AGGG/AGGG	AGGG/AGGG	AGGG/AGGG	AGGG/AGGG	-/-	AGGG/AGGG	AGGG/AGGG	AGGG/AGGG	-/-	AGGG/AGGG	-/-	-/-	AGGG/AGGG	AGGG/AGGG	AGGG/AGGG	AGGG/AGGG	AGGG/AGGG	AGGG/AGGG	-/-	-/-	AGGG/AGGG	-/-	AGGG/AGGG	AGGG/AGGG	AGGG/AGGG	-/-	-/-	AGGG/AGGGG	-/-	AGGG/AGGG	-/-	-/-	AGGG/AGGG	AGGG/AGGG	-/-	AGGG/AGGG	-/-	AGGG/AGGG	-/-	-/-	AGGG/AGGG	AGGG/AGGG	-/-	-/-	-/-
chr03	32182758	C	T	C/C	C/C	C/C	C/C	C/C	C/C	C/C	C/C	C/C	-/-	C/C	-/-	C/C	C/C	C/C	C/C	C/C	-/-	-/-	-/-	-/-	-/-	C/C	C/C	C/C	C/C	-/-	-/-	-/-	C/C	C/T	-/-	C/C	C/C	-/-	-/-	-/-	-/-	-/-	C/C	C/C	C/C	-/-	-/-	-/-
chr03	32189322	G	A	G/G	G/G	G/G	G/G	G/G	G/G	G/G	G/G	G/G	G/G	G/G	A/A	G/G	G/G	G/G	G/G	G/G	-/-	-/-	-/-	-/-	G/G	G/G	G/G	G/G	-/-	-/-	G/G	-/-	G/G	A/A	G/G	G/G	G/G	G/G	-/-	-/-	-/-	-/-	G/G	-/-	G/G	-/-	A/A	G/G
chr03	32291976	A	T	A/A	A/A	A/A	A/A	-/-	A/A	A/A	A/A	-/-	-/-	A/A	T/T	A/A	A/A	A/A	-/-	A/A	A/A	-/-	-/-	-/-	-/-	A/A	A/A	A/A	A/A	-/-	-/-	-/-	A/A	-/-	A/A	-/-	-/-	-/-	-/-	-/-	-/-	-/-	A/A	-/-	A/A	-/-	A/T	-/-
chr03	32306836	G	C	G/G	G/G	G/G	G/G	G/G	G/G	G/G	G/G	G/G	G/G	G/G	C/C	G/G	G/G	G/G	G/G	G/G	G/G	-/-	-/-	G/G	-/-	G/G	G/G	G/G	-/-	-/-	-/-	-/-	G/G	C/C	G/G	G/G	G/G	-/-	-/-	-/-	-/-	-/-	G/G	G/G	-/-	-/-	C/C	G/G
chr03	34261001	CGG	CG	CGG/CGG	CGG/CGG	CGG/CGG	CGG/CGG	CGG/CGG	CGG/CGG	CGG/CGG	CGG/CGG	CGG/CGG	CGG/CGG	CGG/CGG	CGG/CGG	CGG/CGG	CGG/CGG	CGG/CGG	CGG/CGG	CGG/CGG	-/-	-/-	-/-	-/-	-/-	CGG/CGG	CGG/CGG	CGG/CGG	CGG/CGG	CGG/CGG	CGG/CGG	CGG/CGG	CGG/CGG	CGG/CGG	CGG/CGG	CGG/CGG	CGG/CGG	CGG/CGG	CGG/CGG	CGG/CGG	CGG/CGG	CGG/CGG	CGG/CGG	CGG/CGG	CGG/CGG	-/-	CGG/CGG	CGG/CG
chr04	134717	G	A	G/G	G/G	G/G	A/A	G/G	A/A	A/A	G/G	A/A	A/A	-/-	G/G	G/G	A/A	G/G	G/G	A/A	A/A	-/-	-/-	-/-	-/-	G/G	A/A	A/A	-/-	-/-	-/-	-/-	-/-	G/G	-/-	-/-	G/G	-/-	-/-	G/G	-/-	-/-	A/A	G/A	G/G	-/-	G/G	-/-
chr04	258476	C	A	C/C	C/C	C/C	A/A	C/C	A/A	A/A	C/C	-/-	A/A	A/A	A/A	C/C	A/A	C/C	C/C	A/A	A/A	-/-	-/-	-/-	-/-	A/A	A/A	A/A	C/C	-/-	C/C	-/-	-/-	A/A	-/-	C/C	C/C	A/A	-/-	C/C	-/-	-/-	A/A	-/-	C/C	-/-	A/A	C/C
chr04	309287	A	G	A/A	A/A	A/A	G/G	A/A	G/G	G/G	A/A	G/G	-/-	G/G	G/G	A/A	G/G	A/A	A/A	G/G	-/-	-/-	-/-	A/G	-/-	G/G	G/G	G/G	A/A	-/-	-/-	G/G	-/-	G/G	G/G	A/A	A/A	G/G	-/-	A/A	-/-	-/-	G/G	-/-	A/A	-/-	G/G	A/A
chr04	413161	G	GA	G/G	GA/GA	GA/GA	GA/GA	GA/GA	GA/GA	GA/GA	GA/GA	GA/GA	GA/GA	GA/GA	GA/GA	GA/GA	GA/GA	GA/GA	GA/GA	GA/GA	GA/GA	GA/GA	GA/GA	-/-	GA/GA	GA/GA	GA/GA	GA/GA	GA/GA	-/-	GA/GA	GA/GA	GA/GA	GA/GA	GA/GA	-/-	GA/GA	-/-	-/-	GA/GA	GA/GA	-/-	GA/GA	GA/GA	GA/GA	GA/GA	GA/GA	GA/GA
chr04	942348	A	G	-/-	A/G	A/G	G/G	-/-	G/G	G/G	A/G	-/-	G/G	G/G	G/G	A/G	G/G	A/G	A/G	G/G	G/G	G/G	-/-	-/-	G/G	G/G	G/G	G/G	-/-	-/-	-/-	G/G	G/G	G/G	G/G	A/G	G/G	G/G	-/-	-/-	-/-	-/-	G/G	-/-	-/-	G/G	G/G	G/G
chr04	992940	A	G	A/A	A/A	A/A	G/G	-/-	G/G	G/G	A/A	G/G	G/G	G/G	G/G	A/A	G/G	A/A	A/A	G/G	G/G	-/-	-/-	-/-	G/G	G/G	G/G	G/G	A/A	-/-	-/-	G/G	G/G	G/G	-/-	A/A	-/-	A/A	-/-	A/A	-/-	-/-	G/G	-/-	A/A	-/-	G/G	G/G
chr04	1764632	G	T	G/G	G/G	G/G	G/G	G/G	G/G	G/G	G/G	-/-	G/G	-/-	T/T	G/G	G/G	G/G	G/G	G/G	G/G	-/-	-/-	-/-	-/-	-/-	G/G	G/G	G/G	-/-	G/G	-/-	G/G	-/-	-/-	G/G	G/G	-/-	-/-	G/G	-/-	-/-	-/-	G/G	G/G	-/-	T/T	G/G
chr04	1874469	G	A	G/G	G/G	G/G	A/A	G/G	A/A	A/A	G/G	-/-	A/A	A/A	G/G	G/G	A/A	G/G	G/G	A/A	A/A	-/-	-/-	-/-	-/-	G/G	A/A	A/A	G/G	-/-	G/G	G/G	A/A	G/G	-/-	G/G	-/-	G/G	-/-	G/G	-/-	-/-	A/A	-/-	G/G	-/-	G/G	-/-
chr04	1884566	G	A	G/G	G/G	G/G	A/A	G/G	A/A	A/A	G/G	A/A	A/A	A/A	G/G	G/G	A/A	G/G	G/G	A/A	A/A	-/-	-/-	-/-	-/-	G/G	A/A	A/A	G/G	-/-	-/-	G/G	A/A	G/G	G/G	G/G	G/G	G/G	-/-	G/G	A/A	-/-	A/A	G/A	G/G	G/G	G/G	A/A
chr04	2039886	A	G	A/A	A/A	A/A	A/A	A/A	A/A	A/A	A/A	A/A	A/A	A/A	-/-	A/A	A/A	A/A	A/A	A/A	A/A	-/-	-/-	-/-	-/-	-/-	A/A	A/A	A/A	-/-	A/A	-/-	A/A	G/G	-/-	A/A	A/A	-/-	-/-	-/-	-/-	A/A	A/A	A/A	A/A	-/-	-/-	-/-
chr04	2247930	C	G	C/C	C/C	C/C	C/C	C/C	C/C	C/C	C/C	C/C	C/C	C/C	-/-	C/C	C/C	C/C	C/C	C/C	C/C	-/-	-/-	-/-	C/C	-/-	C/C	C/C	C/C	-/-	C/C	-/-	C/C	G/G	C/C	C/C	C/C	-/-	-/-	C/C	C/C	C/C	C/C	C/C	C/C	G/G	G/G	-/-
chr04	2249482	G	T	G/G	G/G	G/G	T/T	G/G	T/T	T/T	G/G	T/T	T/T	T/T	-/-	G/G	T/T	G/G	G/G	T/T	T/T	-/-	-/-	-/-	T/T	-/-	T/T	T/T	G/G	G/T	-/-	G/G	T/T	G/G	G/G	G/G	G/G	-/-	-/-	-/-	-/-	-/-	T/T	G/T	-/-	-/-	G/G	-/-
chr04	2482412	G	T	G/G	G/G	G/G	G/G	-/-	G/G	G/G	G/G	G/G	G/G	G/G	G/G	G/G	G/G	G/G	G/G	G/G	-/-	-/-	-/-	-/-	-/-	G/G	G/G	G/G	G/T	G/G	-/-	G/G	G/G	G/G	G/G	G/G	-/-	G/G	-/-	G/G	G/G	G/G	G/G	G/G	-/-	-/-	G/G	G/G
chr04	2489617	T	C	T/T	T/T	T/T	T/T	T/T	T/T	T/T	T/T	-/-	T/T	T/T	T/T	T/T	T/T	T/T	T/T	T/T	T/T	-/-	-/-	-/-	-/-	T/T	-/-	T/T	T/T	-/-	T/T	-/-	T/T	C/C	T/T	T/T	-/-	T/T	-/-	T/T	-/-	-/-	T/T	T/T	T/T	-/-	-/-	T/T
chr04	2494809	C	T	C/C	C/C	C/C	C/C	C/C	C/C	C/C	C/C	C/C	C/C	C/C	C/C	C/C	C/C	C/C	C/C	C/C	C/C	-/-	-/-	-/-	-/-	C/C	C/C	C/C	C/C	-/-	C/C	-/-	C/C	T/T	C/C	C/C	C/C	C/C	C/C	C/C	C/C	-/-	C/C	C/C	C/C	-/-	T/T	C/C
chr04	2495027	T	C	T/T	T/T	T/T	T/T	T/T	T/T	T/T	T/T	T/T	T/T	T/T	T/T	T/T	T/T	T/T	T/T	T/T	T/T	T/T	-/-	-/-	T/T	T/T	T/T	T/T	T/T	-/-	-/-	C/C	T/T	C/C	T/T	T/T	T/T	T/T	T/T	T/T	T/T	-/-	T/T	T/T	T/T	-/-	C/C	T/T
chr04	2495045	A	T	A/A	A/A	A/A	A/A	A/A	A/A	A/A	A/A	A/A	A/A	A/A	A/A	A/A	A/A	A/A	A/A	A/A	A/A	A/A	-/-	-/-	A/A	A/A	A/A	A/A	A/A	-/-	-/-	T/T	A/A	T/T	A/A	A/A	A/A	A/A	A/A	A/A	A/A	-/-	A/A	A/A	A/A	-/-	T/T	A/A
chr04	2719264	C	T	-/-	-/-	C/C	C/C	-/-	C/C	C/C	C/C	C/C	C/C	C/C	C/C	C/C	C/C	C/C	-/-	C/C	C/C	C/C	-/-	-/-	C/C	C/C	C/C	C/C	C/T	-/-	C/C	-/-	C/C	C/T	-/-	-/-	C/C	C/C	-/-	C/C	C/C	-/-	C/C	-/-	C/C	-/-	C/C	C/C
chr04	3325336	A	G	A/A	-/-	-/-	G/G	-/-	G/G	G/G	-/-	G/G	G/G	G/G	G/G	-/-	-/-	-/-	G/G	G/G	-/-	-/-	G/G	-/-	G/G	G/G	G/G	-/-	A/G	-/-	-/-	G/G	G/G	G/G	-/-	-/-	-/-	A/A	G/G	G/G	G/G	G/G	G/G	G/G	-/-	-/-	G/G	G/G
chr04	3584262	T	C	T/T	C/C	C/C	T/T	C/C	T/T	T/T	C/C	-/-	-/-	T/T	C/C	C/C	T/T	C/C	C/C	T/T	-/-	-/-	-/-	-/-	-/-	-/-	T/T	-/-	C/C	-/-	C/C	-/-	-/-	T/T	-/-	C/C	C/C	-/-	-/-	C/C	-/-	-/-	C/C	-/-	C/C	-/-	C/C	T/T
chr04	3606769	G	A	G/G	G/A	G/A	G/G	G/A	G/G	G/G	G/A	-/-	G/G	-/-	A/A	G/A	G/G	G/A	G/A	G/G	-/-	-/-	-/-	G/A	G/G	-/-	G/G	G/G	G/A	-/-	G/A	-/-	G/G	G/G	-/-	G/A	G/A	A/A	-/-	G/A	-/-	-/-	G/A	G/A	G/A	-/-	G/A	G/G
chr04	3606774	G	T	G/G	G/T	G/T	G/G	G/T	G/G	G/G	G/T	-/-	G/G	-/-	T/T	G/T	G/G	G/T	G/T	G/G	-/-	-/-	-/-	G/T	G/G	-/-	G/G	G/G	G/T	-/-	G/T	-/-	G/G	G/G	-/-	G/T	G/T	T/T	-/-	G/T	-/-	-/-	G/T	G/T	G/T	-/-	G/T	G/G
chr04	3606916	C	T	C/C	C/T	C/T	C/C	C/T	C/C	C/C	C/T	-/-	-/-	-/-	-/-	C/T	C/C	C/T	C/T	C/C	-/-	-/-	-/-	-/-	-/-	-/-	C/C	-/-	C/T	-/-	C/T	-/-	C/C	C/C	-/-	C/T	C/T	-/-	-/-	-/-	-/-	-/-	C/T	C/T	C/T	-/-	C/T	-/-
chr04	3679305	A	G	-/-	G/G	G/G	G/G	G/G	G/G	G/G	-/-	G/G	G/G	-/-	A/A	G/G	G/G	G/G	G/G	G/G	-/-	-/-	-/-	-/-	G/G	-/-	G/G	G/G	G/G	-/-	G/G	G/G	G/G	G/G	-/-	G/G	G/G	A/A	-/-	-/-	-/-	G/G	G/G	G/G	G/G	-/-	G/G	-/-
chr04	3707962	T	A	T/T	A/A	A/A	A/A	A/A	A/A	A/A	A/A	-/-	A/A	-/-	-/-	A/A	A/A	A/A	A/A	A/A	A/A	-/-	-/-	A/A	A/A	-/-	A/A	A/A	A/A	-/-	A/A	A/A	A/A	A/A	-/-	A/A	A/A	-/-	-/-	A/A	A/A	A/A	A/A	A/A	A/A	-/-	A/A	A/A
chr04	3733648	C	G	C/C	C/C	C/C	C/C	C/C	C/C	C/C	C/C	C/C	C/C	C/C	G/G	C/C	C/C	C/C	C/C	C/C	C/C	C/C	C/C	-/-	C/C	-/-	C/C	C/C	C/C	C/C	C/C	C/C	C/C	C/C	-/-	C/C	C/C	-/-	-/-	C/C	C/C	C/C	C/C	C/C	C/C	C/C	C/C	C/C
chr04	3733660	C	A	-/-	C/A	C/A	C/A	C/C	C/C	-/-	C/C	C/A	C/A	-/-	C/C	C/A	-/-	C/C	C/A	-/-	C/A	-/-	-/-	-/-	-/-	C/C	-/-	C/A	-/-	-/-	C/C	-/-	-/-	C/A	-/-	-/-	C/C	C/C	-/-	-/-	-/-	-/-	C/A	-/-	C/A	-/-	C/A	C/A
chr04	3823427	C	T	C/C	T/T	-/-	T/T	-/-	T/T	-/-	T/T	T/T	T/T	-/-	-/-	T/T	T/T	T/T	T/T	T/T	T/T	-/-	-/-	T/T	T/T	-/-	T/T	T/T	T/T	T/T	-/-	-/-	-/-	T/T	-/-	T/T	T/T	-/-	-/-	T/T	-/-	-/-	T/T	T/T	T/T	-/-	-/-	-/-
chr04	3838797	A	T	A/A	A/A	A/A	A/A	A/A	A/A	A/A	A/A	-/-	A/A	-/-	-/-	A/A	A/A	A/A	-/-	A/A	A/A	-/-	-/-	-/-	-/-	-/-	A/T	-/-	A/T	-/-	A/A	A/A	A/T	A/T	A/A	A/A	A/T	-/-	-/-	-/-	-/-	-/-	A/T	A/A	A/T	-/-	A/A	A/A
chr04	3947724	G	A	G/G	G/G	G/G	G/G	G/G	G/G	G/G	G/G	G/G	G/G	G/G	A/A	G/G	G/G	G/G	G/G	G/G	G/G	G/G	-/-	G/G	G/G	-/-	G/G	G/G	G/G	G/G	-/-	G/G	G/G	G/G	G/G	G/G	G/G	A/A	-/-	G/G	G/G	-/-	G/G	G/G	G/G	-/-	G/G	G/G
chr04	4070124	C	CT	-/-	-/-	CT/CT	CT/CT	-/-	CT/CT	-/-	CT/CT	CT/CT	CT/CT	-/-	CT/CT	-/-	CT/CT	CT/CT	-/-	CT/CT	CT/CT	CT/CT	-/-	CT/CT	-/-	C/CT	CT/CT	CT/CT	CT/CT	CT/CT	CT/CT	-/-	CT/CT	CT/CT	C/CT	-/-	-/-	-/-	-/-	-/-	CT/CT	CT/CT	CT/CT	-/-	-/-	CT/CT	-/-	CT/CT
chr04	4104099	G	A	G/G	A/A	A/A	G/G	-/-	G/G	G/G	A/A	-/-	G/G	-/-	-/-	A/A	G/G	A/A	A/A	G/G	-/-	-/-	-/-	-/-	-/-	-/-	G/G	G/G	-/-	-/-	A/A	G/G	G/G	G/G	G/G	A/A	-/-	-/-	-/-	-/-	-/-	-/-	-/-	G/A	-/-	-/-	A/A	G/G
chr04	4143789	A	G	A/A	G/G	G/G	G/G	G/G	G/G	G/G	G/G	-/-	G/G	G/G	G/G	G/G	G/G	G/G	G/G	G/G	G/G	-/-	-/-	-/-	G/G	G/G	G/G	G/G	G/G	-/-	G/G	-/-	G/G	G/G	-/-	G/G	G/G	G/G	-/-	-/-	-/-	G/G	G/G	G/G	-/-	-/-	G/G	G/G
chr04	4174204	C	T	C/C	C/C	C/C	T/T	C/C	T/T	T/T	C/C	T/T	T/T	T/T	C/C	C/C	T/T	C/C	C/C	T/T	-/-	-/-	-/-	-/-	-/-	C/C	T/T	T/T	C/C	C/T	C/C	-/-	-/-	T/T	C/C	C/C	C/C	C/C	-/-	C/C	T/T	-/-	C/C	C/T	C/C	-/-	C/C	-/-
chr04	4264380	C	T	C/C	C/C	C/C	C/T	C/C	C/T	C/T	C/C	C/T	C/T	C/T	C/C	C/C	C/T	C/C	C/C	C/T	-/-	C/C	-/-	-/-	-/-	C/C	C/T	C/T	-/-	C/T	-/-	-/-	-/-	C/T	C/C	C/C	-/-	-/-	-/-	-/-	-/-	-/-	-/-	-/-	C/C	C/T	C/C	C/T
chr04	4264383	G	C	G/G	G/G	G/G	G/G	G/G	G/G	G/G	G/G	G/G	G/G	G/G	-/-	G/G	G/G	G/G	G/G	G/G	G/G	G/G	-/-	G/G	-/-	G/C	G/G	G/G	G/G	G/G	-/-	-/-	-/-	G/G	G/G	G/G	-/-	-/-	-/-	-/-	-/-	-/-	G/G	-/-	G/G	G/G	G/G	G/G
chr04	4267569	G	A	G/G	G/G	G/G	G/G	G/G	G/G	G/G	G/G	G/G	G/G	G/G	-/-	G/G	G/G	G/G	G/G	G/G	-/-	-/-	-/-	-/-	-/-	G/A	G/G	G/G	G/G	-/-	G/G	G/G	G/G	G/G	-/-	G/G	G/G	-/-	-/-	G/G	-/-	-/-	G/G	-/-	G/G	-/-	-/-	-/-
chr04	4304954	G	A	G/G	A/A	A/A	A/A	A/A	A/A	A/A	A/A	-/-	A/A	A/A	-/-	A/A	A/A	A/A	A/A	A/A	A/A	-/-	A/A	-/-	A/A	-/-	A/A	A/A	-/-	-/-	-/-	-/-	A/A	A/A	-/-	A/A	-/-	-/-	-/-	-/-	-/-	-/-	A/A	A/A	-/-	-/-	-/-	A/A
chr04	4305147	T	C	T/T	C/C	C/C	C/C	C/C	C/C	C/C	C/C	C/C	C/C	-/-	-/-	C/C	C/C	C/C	C/C	C/C	-/-	-/-	-/-	-/-	-/-	-/-	C/C	C/C	T/T	-/-	C/C	-/-	C/C	C/C	-/-	C/C	-/-	-/-	-/-	C/C	-/-	-/-	C/C	-/-	T/T	-/-	T/T	-/-
chr04	4316106	G	A	G/G	G/A	G/A	G/G	G/A	G/G	G/G	G/A	G/G	G/G	G/G	G/G	G/A	G/G	G/A	G/A	G/G	G/G	-/-	G/G	-/-	G/G	G/G	G/G	G/G	G/G	G/G	G/A	-/-	G/G	G/G	G/G	G/A	G/G	G/G	G/G	G/A	G/G	G/G	G/A	G/A	G/G	-/-	G/G	G/G
chr04	4349726	C	T	C/C	C/C	C/C	C/C	C/C	C/C	-/-	C/C	C/C	-/-	-/-	T/T	C/C	C/C	C/C	C/C	C/C	-/-	-/-	C/C	-/-	-/-	T/T	-/-	-/-	-/-	-/-	C/C	C/C	C/C	C/C	C/C	C/C	-/-	T/T	-/-	-/-	C/C	-/-	C/C	C/C	-/-	-/-	C/C	C/C
chr04	4422204	T	A	T/T	A/A	A/A	T/T	A/A	T/T	T/T	A/A	-/-	T/T	T/T	T/T	A/A	T/T	A/A	-/-	T/T	-/-	-/-	-/-	-/-	-/-	T/T	T/T	-/-	T/T	-/-	A/A	-/-	-/-	T/T	-/-	A/A	-/-	-/-	-/-	-/-	-/-	-/-	-/-	T/A	-/-	-/-	T/T	-/-
chr04	4424778	T	C	T/T	C/C	C/C	C/C	-/-	C/C	C/C	C/C	C/C	C/C	-/-	C/C	C/C	C/C	C/C	C/C	C/C	-/-	-/-	-/-	-/-	-/-	C/C	C/C	-/-	-/-	-/-	-/-	-/-	C/C	T/T	-/-	C/C	-/-	-/-	-/-	C/C	C/C	-/-	C/C	C/C	-/-	-/-	-/-	-/-
chr04	4493793	G	A	G/G	G/G	G/G	G/G	G/G	G/G	G/G	G/G	G/G	G/G	G/G	G/A	G/G	G/G	G/G	G/G	G/G	G/G	-/-	-/-	G/G	G/G	G/A	G/G	G/G	G/G	G/G	G/G	G/G	-/-	G/G	G/G	G/G	G/G	G/A	-/-	G/G	G/G	-/-	G/G	G/G	-/-	-/-	G/G	G/G
chr04	4594054	T	C	T/T	T/T	T/T	T/T	T/T	T/T	T/T	T/T	T/T	T/T	-/-	T/C	T/T	T/T	T/T	-/-	T/T	T/T	-/-	T/T	T/T	T/T	-/-	T/T	T/T	T/T	-/-	T/T	-/-	T/T	T/T	-/-	T/T	-/-	-/-	-/-	-/-	-/-	-/-	T/T	T/T	T/T	-/-	T/T	-/-
chr04	4920775	C	G	C/C	C/C	C/C	G/G	-/-	G/G	G/G	C/C	-/-	G/G	-/-	-/-	G/G	G/G	C/C	-/-	G/G	-/-	-/-	C/C	-/-	G/G	-/-	G/G	G/G	C/C	-/-	C/C	-/-	C/G	C/C	-/-	C/C	C/C	-/-	-/-	-/-	-/-	-/-	G/G	-/-	-/-	-/-	C/C	-/-
chr04	5071337	C	T	C/C	C/C	C/C	C/C	C/C	C/C	C/C	C/C	-/-	-/-	-/-	C/C	-/-	C/C	C/C	-/-	-/-	C/C	-/-	-/-	C/C	C/C	-/-	C/C	C/C	C/C	-/-	-/-	-/-	C/C	C/T	C/C	-/-	-/-	-/-	-/-	-/-	C/C	-/-	C/C	-/-	-/-	-/-	-/-	C/C
chr04	5084539	C	T	C/C	C/C	C/C	C/C	C/C	C/C	C/C	C/C	-/-	C/C	C/C	T/T	C/C	C/C	C/C	C/C	C/C	C/C	-/-	-/-	-/-	C/C	-/-	C/C	C/C	C/C	-/-	C/C	-/-	C/C	C/C	C/C	C/C	C/C	T/T	-/-	C/C	-/-	-/-	-/-	C/C	C/C	-/-	C/C	C/C
chr04	5116536	A	C	A/A	A/A	A/A	A/A	-/-	A/A	A/A	A/A	A/A	A/A	-/-	C/C	A/A	A/A	A/A	-/-	A/A	-/-	-/-	-/-	A/A	-/-	-/-	A/A	A/A	-/-	-/-	-/-	A/A	A/A	A/A	A/A	A/A	A/A	-/-	-/-	-/-	-/-	-/-	A/A	A/A	A/A	-/-	A/A	A/A
chr04	5182298	A	G	A/A	A/A	A/A	A/A	A/A	A/A	A/A	A/A	A/A	A/A	-/-	A/A	A/A	A/A	A/A	A/A	A/A	A/A	-/-	-/-	-/-	-/-	A/A	A/A	A/A	-/-	-/-	A/A	-/-	A/A	G/G	-/-	A/A	A/A	A/A	-/-	A/A	-/-	-/-	A/A	A/A	A/A	-/-	-/-	-/-
chr04	5193606	T	A	T/T	T/T	T/T	T/T	T/T	T/T	T/T	T/T	T/T	T/T	T/T	T/A	T/T	T/T	T/T	T/T	T/T	T/T	-/-	-/-	T/T	T/T	T/A	T/T	T/T	T/T	-/-	T/T	-/-	T/T	T/T	T/T	T/T	T/T	T/A	-/-	T/T	T/T	-/-	T/T	T/T	T/T	T/T	-/-	T/T
chr04	5193621	G	A	G/G	G/G	G/G	G/G	G/G	G/G	G/G	G/G	G/G	G/G	G/G	G/G	G/G	G/G	G/G	G/G	G/G	G/G	-/-	-/-	G/G	G/G	G/G	G/G	G/G	A/A	-/-	G/G	-/-	G/G	A/A	G/G	G/G	G/A	G/G	-/-	G/G	G/G	-/-	G/G	G/G	G/A	G/G	-/-	G/G
chr04	5193842	G	A	G/G	G/G	G/G	G/G	G/G	G/G	G/G	G/G	G/G	G/G	G/G	A/A	G/G	G/G	G/G	G/G	-/-	-/-	-/-	-/-	-/-	-/-	-/-	G/G	G/G	-/-	-/-	G/G	-/-	G/G	-/-	G/G	G/G	G/G	-/-	-/-	-/-	G/G	-/-	-/-	-/-	-/-	-/-	-/-	-/-
chr04	5195415	G	A	G/G	G/G	G/G	G/G	G/G	G/G	G/G	G/G	-/-	G/G	G/G	G/G	G/G	G/G	G/G	G/G	G/G	G/G	-/-	-/-	-/-	-/-	G/G	G/G	G/G	-/-	G/G	-/-	-/-	G/G	-/-	-/-	G/G	G/A	G/G	-/-	G/G	-/-	G/G	G/G	G/G	G/A	-/-	-/-	G/G
chr04	5225452	C	T	C/C	C/C	C/C	C/C	C/C	C/C	C/C	-/-	-/-	C/C	-/-	-/-	C/C	C/C	C/C	C/C	C/C	-/-	-/-	-/-	-/-	C/C	-/-	C/C	C/C	C/C	-/-	-/-	-/-	C/C	C/T	-/-	C/C	-/-	-/-	-/-	-/-	-/-	-/-	C/C	C/C	C/C	-/-	-/-	C/C
chr04	5251354	A	G	A/A	A/A	A/A	A/A	A/A	A/A	A/A	A/A	A/A	A/A	A/A	G/G	A/A	A/A	A/A	A/A	A/A	A/A	-/-	-/-	-/-	-/-	-/-	A/A	A/A	A/A	A/A	A/A	A/A	A/A	A/A	A/A	-/-	A/A	-/-	-/-	A/A	-/-	A/A	-/-	A/A	A/A	-/-	A/A	A/A
chr04	5284451	T	C	T/T	T/T	T/T	T/T	T/T	T/T	T/T	T/T	T/T	T/T	-/-	C/C	T/T	T/T	T/T	T/T	T/T	-/-	-/-	-/-	-/-	-/-	-/-	T/T	-/-	-/-	-/-	-/-	-/-	T/T	T/T	T/T	T/T	-/-	-/-	-/-	-/-	-/-	-/-	T/T	T/T	T/T	-/-	-/-	-/-
chr04	5307068	A	G	A/A	A/A	A/A	A/A	A/A	A/A	A/A	A/A	A/A	A/A	A/A	G/G	A/A	A/A	A/A	A/A	A/A	A/A	-/-	A/A	-/-	-/-	-/-	A/A	A/A	A/A	-/-	A/A	A/A	A/A	A/A	A/A	A/A	A/A	-/-	-/-	A/A	A/A	-/-	A/A	-/-	-/-	-/-	A/A	A/A
chr04	5465286	T	A	T/T	T/A	T/A	T/A	T/A	T/A	T/T	T/A	T/A	-/-	-/-	-/-	T/A	T/A	T/A	T/A	T/A	T/T	-/-	-/-	T/A	-/-	T/T	T/T	-/-	-/-	-/-	-/-	-/-	-/-	T/T	T/A	T/A	T/T	-/-	-/-	-/-	T/A	-/-	T/A	T/T	-/-	-/-	-/-	-/-
chr04	5466421	C	T	C/C	C/C	C/C	C/C	C/C	C/C	C/C	C/C	-/-	C/C	C/C	C/T	C/C	C/C	C/C	-/-	C/C	C/C	-/-	-/-	-/-	C/C	C/T	C/C	C/C	C/C	-/-	-/-	C/T	C/C	C/T	C/C	C/C	C/C	C/T	C/T	C/C	C/C	-/-	-/-	C/C	C/C	-/-	C/C	C/C
chr04	5519239	CCTCTCTCTCTCT	CCTCTCTCTCT	CCTCTCTCTCTCT/CCTCTCTCTCTCT	CCTCTCTCTCTCT/CCTCTCTCTCTCT	CCTCTCTCTCTCT/CCTCTCTCTCTCT	CCTCTCTCTCTCT/CCTCTCTCTCTCT	CCTCTCTCTCTCT/CCTCTCTCTCTCT	CCTCTCTCTCTCT/CCTCTCTCTCTCT	CCTCTCTCTCTCT/CCTCTCTCTCTCT	CCTCTCTCTCTCT/CCTCTCTCTCTCT	CCTCTCTCTCTCT/CCTCTCTCTCTCT	CCTCTCTCTCTCT/CCTCTCTCTCTCT	CCTCTCTCTCTCT/CCTCTCTCTCTCT	CCTCTCTCTCT/CCTCTCTCTCT	CCTCTCTCTCTCT/CCTCTCTCTCTCT	CCTCTCTCTCTCT/CCTCTCTCTCTCT	CCTCTCTCTCTCT/CCTCTCTCTCTCT	CCTCTCTCTCTCT/CCTCTCTCTCTCT	CCTCTCTCTCTCT/CCTCTCTCTCTCT	-/-	-/-	-/-	-/-	-/-	-/-	CCTCTCTCTCTCT/CCTCTCTCTCTCT	CCTCTCTCTCTCT/CCTCTCTCTCTCT	-/-	-/-	-/-	CCTCTCTCTCTCT/CCTCTCTCTCTCT	CCTCTCTCTCTCT/CCTCTCTCTCTCT	CCTCTCTCTCTCT/CCTCTCTCTCTCT	CCTCTCTCTCTCT/CCTCTCTCTCTCT	CCTCTCTCTCTCT/CCTCTCTCTCTCT	CCTCTCTCTCTCT/CCTCTCTCTCTCT	-/-	-/-	CCTCTCTCTCTCT/CCTCTCTCTCTCT	-/-	-/-	CCTCTCTCTCTCT/CCTCTCTCTCTCT	CCTCTCTCTCTCT/CCTCTCTCTCTCT	-/-	-/-	CCTCTCTCTCT/CCTCTCTCTCT	CCTCTCTCTCTCT/CCTCTCTCTCTCT
chr04	5519446	C	T	C/C	C/C	C/C	C/C	C/C	C/C	C/C	C/C	C/C	C/C	C/C	T/T	C/C	C/C	C/C	C/C	C/C	C/C	-/-	-/-	-/-	-/-	-/-	C/C	C/C	C/C	C/C	C/C	-/-	C/C	C/C	-/-	C/C	C/C	T/T	-/-	-/-	-/-	-/-	C/C	C/C	-/-	-/-	-/-	C/C
chr04	5519478	G	A	G/G	G/G	G/G	G/G	G/G	G/G	G/G	G/G	G/G	G/G	-/-	A/A	G/G	G/G	G/G	G/G	G/G	G/G	-/-	-/-	-/-	-/-	-/-	G/G	G/G	-/-	G/G	G/G	-/-	G/G	G/G	-/-	G/G	G/G	-/-	-/-	-/-	-/-	-/-	G/G	G/G	-/-	-/-	-/-	G/G
chr04	5525143	G	A	G/G	G/G	G/G	G/G	G/G	G/G	G/G	G/G	G/G	G/G	G/G	A/A	G/G	G/G	G/G	G/G	G/G	G/G	-/-	G/G	-/-	-/-	-/-	G/G	G/G	G/G	-/-	G/G	G/G	G/G	G/G	G/G	G/G	G/G	-/-	-/-	G/G	G/G	-/-	G/G	G/G	G/G	G/G	-/-	G/G
chr04	5578314	A	G	A/A	A/A	-/-	A/A	A/A	A/A	A/A	-/-	-/-	A/A	A/A	G/G	A/A	A/A	A/A	A/A	A/A	A/A	-/-	A/A	-/-	A/A	-/-	A/A	-/-	A/A	A/A	A/A	-/-	A/A	A/A	-/-	-/-	A/A	-/-	-/-	-/-	-/-	-/-	-/-	A/A	A/A	-/-	-/-	-/-
chr04	5602877	C	T	C/C	C/C	C/C	C/C	C/C	C/C	C/C	C/C	C/C	C/C	C/C	T/T	C/C	C/C	C/C	C/C	C/C	-/-	-/-	C/C	-/-	C/C	-/-	C/C	C/C	C/C	-/-	C/C	C/C	C/C	C/C	-/-	C/C	C/C	-/-	-/-	C/C	C/C	C/C	C/C	C/C	C/C	-/-	C/C	C/C
chr04	5681941	G	T	G/G	G/G	G/G	G/G	G/G	G/G	G/G	G/G	G/G	G/G	G/G	T/T	G/G	G/G	G/G	G/G	G/G	-/-	-/-	G/G	-/-	G/G	-/-	G/G	G/G	-/-	-/-	G/G	G/G	G/G	G/G	-/-	G/G	G/G	-/-	G/G	G/G	G/G	-/-	G/G	G/G	G/G	-/-	G/G	-/-
chr04	5815613	T	C	C/C	T/T	T/T	T/T	T/T	T/T	T/T	T/T	T/T	T/T	T/T	C/C	T/T	T/T	T/T	T/T	T/T	T/T	-/-	T/T	T/T	T/T	-/-	T/T	T/T	T/T	-/-	-/-	T/T	T/T	T/T	-/-	T/T	T/T	C/C	-/-	T/T	-/-	-/-	T/T	T/T	T/T	T/T	C/C	-/-
chr04	5818084	G	A	-/-	G/G	G/G	G/G	G/G	G/G	G/G	G/G	G/G	G/G	G/G	A/A	G/G	G/G	G/G	G/G	G/G	G/G	G/G	-/-	G/G	G/G	A/A	G/G	G/G	G/G	G/G	G/G	G/G	G/G	G/G	-/-	G/G	G/G	A/A	-/-	G/G	G/G	G/G	G/G	G/G	G/G	-/-	-/-	G/G
chr04	5913583	C	T	C/C	C/C	C/C	C/C	C/C	C/C	C/C	C/C	-/-	C/C	C/C	T/T	C/C	C/C	C/C	C/C	C/C	C/C	-/-	-/-	-/-	-/-	-/-	C/C	C/C	C/C	-/-	C/C	C/C	C/C	C/C	-/-	C/C	C/C	-/-	-/-	C/C	-/-	C/C	C/C	-/-	-/-	-/-	-/-	C/C
chr04	6187290	A	T	A/A	A/A	A/A	A/A	A/A	A/A	A/A	A/A	-/-	A/A	A/A	A/T	A/A	A/A	A/A	A/A	A/A	-/-	-/-	-/-	A/A	-/-	-/-	A/A	A/A	A/A	A/A	-/-	-/-	A/A	A/A	A/A	A/A	A/A	-/-	-/-	-/-	-/-	-/-	A/A	-/-	A/A	-/-	A/A	A/T
chr04	6239129	C	T	C/C	C/T	C/C	-/-	C/T	C/T	-/-	-/-	C/T	C/C	C/C	C/C	C/T	C/T	-/-	C/T	-/-	C/T	-/-	-/-	-/-	-/-	-/-	-/-	C/C	C/T	-/-	C/C	C/T	C/T	C/T	-/-	C/T	C/T	C/T	-/-	C/T	-/-	-/-	C/T	-/-	C/T	-/-	-/-	C/C
chr04	6300931	G	C	G/G	G/G	G/G	C/C	G/G	C/C	G/G	G/G	-/-	G/G	-/-	G/G	G/G	C/C	G/G	G/G	C/C	-/-	G/C	-/-	-/-	-/-	G/G	-/-	G/G	-/-	-/-	-/-	-/-	C/C	G/G	-/-	-/-	G/G	G/G	-/-	-/-	-/-	-/-	-/-	-/-	-/-	-/-	G/G	-/-
chr04	6354849	C	T	C/C	C/C	C/C	C/C	C/C	C/C	C/C	C/C	-/-	-/-	C/C	C/T	C/C	C/C	C/C	-/-	C/C	C/C	C/C	C/T	-/-	-/-	-/-	C/C	C/C	-/-	-/-	-/-	-/-	C/C	C/T	-/-	C/C	C/C	-/-	-/-	C/C	-/-	-/-	C/C	-/-	C/C	-/-	-/-	C/C
chr04	6518457	G	A	G/G	G/G	G/G	-/-	-/-	G/G	G/G	G/G	-/-	G/G	-/-	G/A	G/G	G/G	G/G	G/G	G/G	-/-	-/-	-/-	-/-	-/-	G/A	G/G	G/G	G/G	-/-	-/-	-/-	-/-	-/-	-/-	G/G	-/-	G/G	-/-	-/-	-/-	G/G	G/G	G/G	G/G	-/-	-/-	G/G
chr04	6595523	G	C	G/G	G/G	G/G	G/G	-/-	G/G	G/G	G/G	G/G	G/G	-/-	G/G	G/G	G/G	G/G	-/-	G/G	-/-	-/-	G/C	-/-	G/G	G/G	G/G	G/G	G/G	-/-	-/-	-/-	G/G	G/C	G/G	G/G	G/G	G/G	-/-	-/-	-/-	-/-	-/-	G/G	G/G	-/-	-/-	G/G
chr04	6605459	A	C	A/A	A/A	A/A	A/A	A/A	A/A	A/A	A/A	A/A	-/-	A/A	A/A	A/A	A/A	A/A	A/A	A/A	-/-	-/-	-/-	-/-	-/-	-/-	A/A	A/A	A/A	-/-	-/-	-/-	A/A	C/C	-/-	A/A	A/A	A/A	-/-	-/-	-/-	-/-	A/A	A/A	A/A	-/-	-/-	A/A
chr04	6770170	C	T	C/C	C/C	C/C	C/C	-/-	C/C	C/C	C/C	C/C	C/C	C/C	C/C	C/T	C/C	C/C	C/C	C/C	-/-	-/-	-/-	C/C	-/-	C/C	C/C	C/C	C/C	-/-	C/C	-/-	C/C	C/C	C/C	C/C	C/C	C/C	-/-	-/-	C/C	-/-	C/C	C/C	C/C	-/-	C/C	C/C
chr04	6948696	C	T	C/C	C/C	C/C	C/C	C/C	C/C	C/C	C/C	C/C	C/C	-/-	T/T	C/C	C/C	C/C	C/C	-/-	-/-	-/-	-/-	-/-	C/C	T/T	C/C	C/C	C/T	-/-	-/-	-/-	C/C	T/T	C/C	C/C	C/T	T/T	-/-	-/-	-/-	-/-	C/C	C/C	-/-	-/-	-/-	C/C
chr04	6948703	C	T	C/C	C/C	C/C	C/C	C/C	C/C	C/C	C/C	C/C	C/C	-/-	T/T	C/C	C/C	C/C	C/C	-/-	-/-	-/-	-/-	-/-	C/C	T/T	C/C	C/C	C/T	-/-	-/-	-/-	C/C	T/T	C/C	C/C	C/T	T/T	-/-	-/-	-/-	-/-	C/C	C/C	-/-	-/-	-/-	C/C
chr04	7001692	G	T	G/G	G/G	G/G	G/G	G/G	G/G	G/G	G/G	G/G	G/G	G/G	G/G	G/G	G/G	G/G	G/G	G/G	-/-	-/-	G/T	-/-	-/-	G/G	G/G	-/-	G/G	G/G	-/-	-/-	G/G	T/T	G/G	G/G	G/G	G/G	-/-	G/G	-/-	-/-	G/G	-/-	G/G	-/-	G/G	G/G
chr04	7017817	G	A	G/G	G/G	G/G	G/G	G/G	G/G	G/G	-/-	G/G	G/G	-/-	-/-	G/G	A/A	-/-	G/G	G/G	G/G	-/-	-/-	-/-	G/G	G/G	G/G	G/G	G/G	-/-	G/G	-/-	G/G	G/G	-/-	-/-	-/-	-/-	-/-	G/G	-/-	G/G	G/G	G/G	-/-	-/-	G/G	G/G
chr04	7100756	G	A	G/G	G/G	G/G	G/G	G/G	G/G	G/G	G/G	G/G	G/G	-/-	G/A	G/G	G/G	G/G	G/G	G/G	G/G	G/G	-/-	G/G	-/-	-/-	G/G	G/G	-/-	G/G	G/G	-/-	G/G	-/-	G/G	G/G	-/-	-/-	-/-	-/-	G/G	G/G	G/G	G/G	-/-	-/-	G/G	G/G
chr04	7100779	C	T	C/C	C/C	C/C	C/C	C/C	C/C	C/C	C/C	C/C	C/T	-/-	C/C	C/C	C/C	C/C	C/C	C/C	C/T	C/C	-/-	C/C	-/-	C/C	C/C	C/T	-/-	C/C	-/-	-/-	C/C	C/C	C/C	C/C	-/-	-/-	-/-	-/-	C/C	C/C	C/C	-/-	-/-	C/C	C/C	C/C
chr04	7279045	C	T	C/C	C/C	C/C	C/C	C/C	C/C	C/C	C/C	C/C	C/C	-/-	T/T	C/C	C/C	C/C	-/-	C/C	-/-	-/-	-/-	-/-	-/-	-/-	C/C	C/C	C/C	C/C	C/C	-/-	C/C	-/-	C/C	-/-	-/-	-/-	-/-	C/C	-/-	-/-	C/C	C/C	-/-	-/-	C/C	-/-
chr04	7333740	G	A	G/G	G/G	G/G	G/G	G/G	G/G	G/G	G/G	G/G	G/G	G/G	A/A	G/G	G/G	G/G	G/G	G/G	G/G	-/-	-/-	-/-	G/G	A/A	G/G	G/G	G/G	-/-	G/G	-/-	G/G	A/A	G/G	G/G	G/G	A/A	-/-	G/G	G/G	G/G	G/G	G/G	G/G	-/-	G/G	G/G
chr04	7333941	A	G	A/A	A/A	A/A	A/A	A/A	A/A	A/A	A/A	A/A	A/A	A/A	G/G	A/A	A/A	A/A	A/A	A/A	A/A	A/A	-/-	-/-	A/A	G/G	A/A	A/A	A/A	-/-	A/A	-/-	A/A	G/G	-/-	A/A	A/A	G/G	G/G	A/A	A/A	A/A	A/A	A/A	A/A	-/-	A/A	A/A
chr04	7418868	A	T	A/A	A/A	A/A	A/A	A/A	A/A	A/A	A/A	-/-	A/A	A/A	A/A	A/A	A/A	A/A	A/A	A/A	A/A	-/-	-/-	-/-	A/A	A/A	A/A	A/A	A/A	-/-	A/A	-/-	A/A	A/A	A/A	A/A	A/A	A/A	-/-	A/A	A/A	A/A	A/A	A/A	A/A	A/A	A/T	A/A
chr04	7616166	G	A	G/G	G/G	G/G	G/G	-/-	G/G	-/-	-/-	G/G	G/G	-/-	G/G	G/G	G/G	G/G	-/-	G/G	G/G	-/-	-/-	-/-	-/-	G/G	G/G	G/G	G/G	-/-	-/-	-/-	G/G	G/A	-/-	G/G	-/-	G/A	-/-	-/-	-/-	-/-	G/G	G/G	G/G	-/-	G/G	-/-
chr04	7624915	C	T	C/C	C/C	C/C	C/C	C/C	C/C	C/C	C/C	-/-	C/C	-/-	T/T	C/C	C/C	C/C	C/C	C/C	-/-	-/-	-/-	-/-	C/C	-/-	C/C	-/-	-/-	-/-	-/-	-/-	C/C	T/T	-/-	C/C	C/C	-/-	-/-	C/C	-/-	-/-	C/C	-/-	-/-	-/-	C/C	C/C
chr04	7689520	C	T	C/C	C/C	C/C	C/C	C/C	C/C	C/C	C/C	C/C	C/C	C/C	T/T	C/C	C/C	C/C	C/C	C/C	C/C	-/-	-/-	-/-	C/C	-/-	C/C	C/C	C/C	-/-	C/C	-/-	C/C	T/T	C/C	C/C	C/C	-/-	-/-	-/-	C/C	C/C	C/C	C/C	C/C	-/-	C/C	C/C
chr04	7804425	A	G	A/A	A/A	A/A	A/A	A/A	A/A	A/A	A/A	A/A	A/A	A/A	G/G	A/A	A/A	A/A	A/A	A/A	-/-	-/-	-/-	-/-	-/-	-/-	A/A	A/A	A/A	-/-	A/A	-/-	A/A	G/G	-/-	A/A	A/A	-/-	-/-	A/A	A/A	-/-	A/A	-/-	-/-	-/-	A/A	A/A
chr04	7818072	C	T	C/C	C/C	C/T	C/T	C/C	C/T	C/T	C/T	C/T	C/T	C/T	C/T	C/T	C/T	C/T	C/T	C/T	C/T	-/-	C/T	C/T	C/T	C/T	C/T	C/T	C/T	-/-	C/T	C/T	C/T	C/T	C/T	C/T	C/T	C/T	C/T	-/-	C/T	C/T	C/T	-/-	C/T	C/T	C/T	C/T
chr04	7818319	C	T	C/C	-/-	C/C	-/-	-/-	C/C	C/C	C/C	-/-	-/-	C/C	-/-	C/C	C/C	C/C	C/C	C/C	-/-	-/-	-/-	C/C	-/-	-/-	C/C	-/-	C/C	-/-	-/-	-/-	-/-	C/T	C/C	C/C	C/C	-/-	-/-	-/-	-/-	C/C	C/C	C/C	C/C	C/T	C/C	C/C
chr04	7820060	C	A	C/C	C/C	C/C	C/C	C/C	C/C	C/C	C/C	C/C	C/C	C/C	C/A	C/C	C/C	C/C	C/C	C/C	C/C	-/-	C/A	-/-	-/-	C/A	C/C	C/C	C/C	-/-	-/-	C/A	C/C	C/A	C/C	C/C	C/C	C/A	C/A	C/C	-/-	-/-	C/C	C/C	C/C	-/-	-/-	C/C
chr04	7820072	C	T	C/C	C/C	C/C	C/C	C/C	C/C	C/C	C/C	C/C	C/C	C/C	C/T	C/C	C/C	C/C	C/C	C/C	C/C	-/-	C/T	-/-	-/-	C/T	C/C	C/C	C/C	-/-	-/-	C/T	C/C	C/T	C/C	C/C	C/C	C/T	C/T	C/C	-/-	-/-	C/C	C/C	C/C	-/-	-/-	C/C
chr04	7820261	C	T	C/C	C/C	C/C	C/C	C/C	C/C	C/C	C/C	-/-	C/C	C/C	C/T	C/C	C/C	C/C	C/C	C/C	C/C	C/C	-/-	-/-	C/C	-/-	C/C	C/C	C/C	C/C	-/-	-/-	C/C	C/T	C/C	C/C	C/C	-/-	-/-	C/C	-/-	-/-	C/C	C/C	C/C	-/-	C/C	-/-
chr04	7820321	GAAAA	GAA	GAAAA/GAAAA	GAAAA/GAAAA	GAAAA/GAAAA	GAAAA/GAAAA	-/-	GAAAA/GAAAA	GAAAA/GAAAA	GAAAA/GAAAA	GAAAA/GAAAA	GAAAA/GAAAA	GAAAA/GAAAA	GAAAA/GAA	GAAAA/GAAAA	GAAAA/GAAAA	GAAAA/GAAAA	GAAAA/GAAAA	GAAAA/GAAAA	GAAAA/GAAAA	GAAAA/GAAAA	-/-	GAAAA/GAAAA	GAAAA/GAAAA	GAAAA/GAA	GAAAA/GAAAA	GAAAA/GAAAA	GAAAA/GAAAA	-/-	GAAAA/GAAAA	-/-	GAAAA/GAAAA	GAAAA/GAA	GAAAA/GAAAA	GAAAA/GAAAA	GAAAA/GAAAA	GAAAA/GAA	-/-	GAAAA/GAAAA	GAAAA/GAA	-/-	GAAAA/GAAAA	GAAAA/GAAAA	GAAAA/GAAAA	-/-	GAAAA/GAAAA	GAAAA/GAAAA
chr04	7820340	T	C	T/T	T/T	T/C	T/C	-/-	T/C	T/C	T/C	T/C	T/C	T/C	T/C	T/C	T/C	T/C	T/C	T/C	T/C	T/C	-/-	T/C	T/C	T/C	T/C	T/C	T/C	-/-	T/C	-/-	T/C	T/C	T/C	T/C	T/C	T/C	-/-	T/C	T/C	-/-	T/C	T/C	T/C	-/-	T/C	T/C
chr04	7907426	G	GT	G/G	G/G	G/G	G/G	G/G	G/G	G/G	G/G	G/G	G/G	G/G	G/GT	G/G	G/G	G/G	G/G	G/G	G/G	-/-	G/GT	-/-	-/-	G/GT	G/G	G/G	-/-	-/-	G/G	G/GT	G/GT	G/GT	-/-	G/G	G/G	-/-	-/-	G/G	G/G	-/-	G/G	G/G	G/G	-/-	G/G	G/GT
chr04	8068969	A	G	A/A	A/A	A/A	A/A	A/A	A/A	A/A	A/A	A/A	A/A	A/A	-/-	A/A	A/A	A/A	A/A	A/A	A/A	-/-	-/-	A/A	A/G	A/A	A/A	A/A	A/A	A/A	A/A	A/G	A/A	-/-	A/A	A/A	A/A	A/A	-/-	A/A	A/A	A/A	A/A	A/A	A/A	-/-	A/A	A/A
chr04	8194327	C	T	C/C	C/C	C/C	C/C	C/C	C/C	C/C	C/C	C/C	C/C	C/C	C/C	C/C	C/C	C/C	C/C	C/C	C/C	C/C	-/-	C/C	C/C	C/C	C/C	C/C	C/C	C/C	C/C	C/C	C/C	C/C	C/C	C/C	C/C	C/T	-/-	C/C	C/C	C/C	C/C	C/C	-/-	C/C	C/C	C/C
chr04	8194338	C	G	C/C	C/C	C/C	C/C	C/C	C/C	C/C	C/C	C/C	C/C	C/C	C/C	C/C	C/C	C/C	C/C	C/C	C/C	C/C	-/-	C/C	C/C	C/G	C/C	C/C	C/C	C/C	C/C	-/-	C/C	C/C	C/C	C/C	C/C	C/C	-/-	C/C	C/C	C/C	C/C	C/C	-/-	C/C	C/G	C/C
chr04	8208614	T	C	T/T	T/T	T/T	T/T	T/T	T/T	T/T	T/T	-/-	-/-	-/-	T/C	T/T	T/T	T/T	-/-	T/T	-/-	-/-	-/-	-/-	-/-	T/T	T/T	T/T	-/-	-/-	-/-	-/-	T/T	T/T	-/-	-/-	-/-	T/T	-/-	-/-	T/T	-/-	T/T	T/T	T/T	-/-	-/-	-/-
chr04	8273569	A	G	A/A	A/A	A/A	A/A	A/A	A/A	A/A	A/A	A/A	A/A	-/-	G/G	A/A	A/A	A/A	A/A	A/A	A/A	-/-	-/-	-/-	-/-	G/G	A/A	A/A	A/A	-/-	-/-	-/-	A/A	G/G	A/A	A/A	A/A	-/-	-/-	A/A	A/A	-/-	A/A	-/-	A/A	-/-	A/A	A/A
chr04	8433940	C	T	-/-	-/-	C/C	C/C	-/-	C/C	C/C	C/C	C/C	C/C	C/C	C/C	C/C	C/C	C/C	C/C	C/C	C/C	-/-	-/-	-/-	C/C	C/C	C/C	C/C	C/C	C/C	-/-	-/-	C/C	-/-	-/-	C/T	-/-	C/T	-/-	-/-	C/C	C/C	C/C	C/C	C/C	C/C	C/C	C/C
chr04	8433961	T	C	-/-	-/-	T/T	T/T	-/-	T/T	T/T	T/T	T/T	T/T	T/T	T/T	T/T	T/T	T/T	T/T	T/T	T/T	-/-	T/T	-/-	T/T	T/T	T/T	T/T	T/T	T/T	-/-	-/-	T/T	-/-	-/-	T/C	-/-	T/C	-/-	-/-	T/T	T/T	T/T	T/T	T/T	T/T	T/T	T/T
chr04	8486480	C	T	C/C	C/C	-/-	-/-	C/C	-/-	C/C	-/-	C/C	-/-	C/C	C/C	C/C	-/-	C/C	C/C	C/C	-/-	-/-	C/C	-/-	C/C	C/C	C/C	-/-	C/C	C/C	-/-	-/-	-/-	C/C	C/C	C/C	C/C	C/C	-/-	-/-	-/-	-/-	-/-	C/C	C/C	-/-	C/C	C/T
chr04	8549668	A	G	A/A	A/A	A/A	A/A	A/A	A/A	A/A	A/A	-/-	A/A	-/-	G/G	A/A	A/A	A/A	A/A	A/A	-/-	-/-	-/-	-/-	A/A	-/-	-/-	A/A	-/-	-/-	A/A	A/G	A/A	G/G	A/A	A/A	-/-	-/-	-/-	A/A	-/-	-/-	A/A	A/A	A/A	-/-	A/A	-/-
chr04	8553722	AGG	AG	AGG/AGG	AGG/AGG	AGG/AGG	AGG/AGG	AGG/AGG	AGG/AGG	AGG/AGG	AGG/AGG	AGG/AGG	AGG/AGG	-/-	AG/AG	AGG/AGG	AGG/AGG	AGG/AGG	AGG/AGG	AGG/AGG	AGG/AGG	-/-	-/-	-/-	-/-	-/-	AGG/AGG	AGG/AGG	-/-	-/-	-/-	-/-	AGG/AGG	AG/AG	AGG/AGG	AGG/AGG	AGG/AGG	AG/AG	-/-	-/-	-/-	-/-	AGG/AGG	AGG/AGG	-/-	-/-	AGG/AGG	-/-
chr04	8632294	G	A	G/G	G/G	G/G	G/G	G/G	G/G	G/G	G/G	G/G	G/G	G/G	A/A	G/G	G/G	G/G	G/G	G/G	G/G	-/-	-/-	-/-	G/G	-/-	G/G	G/G	G/G	-/-	-/-	-/-	G/G	-/-	-/-	G/G	-/-	-/-	-/-	-/-	-/-	-/-	-/-	G/G	G/G	-/-	-/-	G/G
chr04	8713264	C	T	C/C	C/C	C/C	C/C	C/C	C/C	C/C	C/C	C/C	C/C	-/-	T/T	C/C	C/C	C/C	C/C	C/C	C/C	-/-	-/-	C/C	-/-	-/-	C/C	C/C	-/-	C/C	C/C	-/-	C/C	-/-	C/C	C/C	C/C	-/-	-/-	-/-	-/-	-/-	C/C	-/-	C/C	-/-	C/C	C/C
chr04	8752770	T	C	T/T	-/-	T/C	T/C	-/-	T/C	T/T	T/C	-/-	T/C	T/T	T/T	-/-	T/C	T/C	-/-	T/C	T/C	-/-	T/T	T/C	T/C	-/-	-/-	T/C	T/T	T/C	T/C	-/-	T/C	T/T	T/T	T/T	-/-	-/-	-/-	T/C	T/C	T/C	T/C	-/-	T/T	-/-	T/T	T/C
chr04	8781779	C	T	C/C	C/C	C/C	C/C	C/C	C/C	C/C	C/C	-/-	C/C	C/C	T/T	C/C	C/C	C/C	C/C	C/C	C/C	-/-	-/-	-/-	C/C	-/-	C/C	C/C	C/C	-/-	C/C	-/-	C/C	T/T	C/C	C/C	C/C	-/-	-/-	-/-	-/-	-/-	C/C	C/C	C/C	-/-	-/-	C/C
chr04	8782517	C	T	C/C	C/C	C/C	C/C	C/C	C/C	C/C	C/C	C/C	C/C	-/-	T/T	C/C	C/C	C/C	C/C	C/C	-/-	-/-	-/-	C/C	-/-	-/-	C/C	C/C	C/C	-/-	C/C	-/-	C/C	T/T	C/C	C/C	C/C	-/-	-/-	C/C	C/C	-/-	C/C	C/C	C/C	-/-	C/C	C/C
chr04	8785472	T	C	T/T	T/T	T/T	T/T	T/T	T/T	T/T	-/-	T/T	-/-	T/T	-/-	T/T	T/T	T/T	T/T	T/T	T/T	-/-	-/-	-/-	T/C	T/T	T/T	T/T	T/T	T/T	-/-	-/-	T/T	T/T	T/T	T/T	-/-	-/-	-/-	T/T	T/T	T/T	T/T	T/C	-/-	-/-	T/T	T/T
chr04	8849348	C	T	C/C	C/C	C/C	C/C	C/C	C/C	C/C	C/C	-/-	C/C	C/C	C/C	C/C	C/C	C/C	C/C	C/C	C/C	-/-	C/C	-/-	-/-	C/T	C/C	-/-	C/C	-/-	-/-	-/-	C/C	C/T	-/-	C/C	C/C	-/-	-/-	-/-	-/-	-/-	C/C	-/-	-/-	-/-	-/-	C/C
chr04	8880207	G	A	G/G	G/G	G/G	G/G	-/-	G/G	G/G	G/G	-/-	G/G	-/-	A/A	G/G	-/-	G/G	G/G	G/G	-/-	-/-	-/-	-/-	-/-	-/-	G/G	G/G	G/G	-/-	-/-	-/-	G/G	-/-	G/G	G/G	G/G	-/-	-/-	-/-	-/-	-/-	G/G	-/-	G/G	-/-	-/-	G/G
chr04	8917472	A	G	A/A	A/A	A/A	A/A	A/A	A/A	A/A	A/A	-/-	A/A	A/A	-/-	A/A	A/A	A/A	A/A	A/A	-/-	-/-	-/-	-/-	-/-	-/-	A/A	A/A	A/A	-/-	-/-	A/G	A/A	G/G	-/-	A/A	A/A	-/-	-/-	-/-	A/A	A/A	A/A	A/A	A/A	-/-	A/A	A/A
chr04	8990056	G	T	G/G	G/G	G/G	G/G	G/G	G/G	G/G	G/G	G/G	G/G	G/G	G/T	G/G	G/G	G/G	G/G	G/G	G/G	G/G	-/-	G/G	G/G	G/G	G/G	G/G	G/G	-/-	G/G	G/T	G/G	G/G	G/G	G/G	G/G	G/T	G/T	G/G	G/G	G/G	G/G	G/G	G/G	-/-	G/T	G/G
chr04	9040826	G	A	G/G	G/G	G/G	G/G	G/G	G/G	G/G	G/G	G/G	G/G	G/G	A/A	G/G	G/G	G/G	G/G	G/G	G/G	-/-	-/-	G/G	G/G	-/-	G/G	G/G	G/G	-/-	G/G	-/-	G/G	A/A	G/G	G/G	G/G	-/-	-/-	G/G	G/G	-/-	G/G	G/G	G/G	-/-	G/G	G/G
chr04	9287341	C	T	C/C	C/C	C/C	C/C	C/C	C/C	C/C	C/C	C/C	C/C	C/C	T/T	C/C	C/C	C/C	C/C	C/C	C/C	-/-	-/-	-/-	C/C	T/T	C/C	C/C	C/C	C/C	C/C	-/-	C/C	T/T	C/C	C/C	-/-	T/T	-/-	-/-	-/-	C/C	C/C	-/-	C/C	-/-	C/C	C/C
chr04	9297853	C	T	C/C	C/C	C/C	C/C	C/C	C/C	C/C	-/-	C/C	C/C	C/C	T/T	C/C	C/C	C/C	C/C	C/C	-/-	-/-	-/-	-/-	-/-	-/-	C/C	C/C	C/C	-/-	C/C	C/T	C/C	T/T	C/C	C/C	C/C	-/-	-/-	-/-	-/-	-/-	C/C	C/C	C/C	-/-	C/C	-/-
chr04	9340943	C	A	C/C	C/C	C/C	C/C	C/C	C/C	C/C	C/C	-/-	C/C	-/-	-/-	C/C	-/-	C/C	C/C	-/-	-/-	-/-	-/-	-/-	C/C	-/-	C/C	C/C	-/-	-/-	-/-	-/-	C/C	-/-	C/C	C/C	-/-	-/-	-/-	C/C	C/C	-/-	C/C	C/C	C/C	-/-	C/A	C/C
chr04	9370754	A	C	A/A	A/A	A/A	A/A	A/A	A/A	A/A	A/A	A/A	A/A	-/-	-/-	A/A	A/A	A/A	-/-	A/A	-/-	-/-	-/-	-/-	-/-	-/-	A/A	A/A	A/A	-/-	A/A	-/-	-/-	C/C	-/-	A/A	A/A	-/-	-/-	-/-	A/A	-/-	A/A	A/A	A/A	-/-	A/A	-/-
chr04	9616946	T	C	T/T	T/T	T/T	T/T	T/T	T/T	T/T	T/T	T/T	-/-	-/-	C/C	T/T	T/T	T/T	T/T	T/T	-/-	-/-	-/-	-/-	-/-	-/-	T/T	T/T	-/-	-/-	-/-	-/-	-/-	C/C	-/-	T/T	T/T	-/-	-/-	-/-	-/-	-/-	T/T	-/-	T/T	-/-	T/T	-/-
chr04	9616958	T	C	T/T	T/T	T/T	T/T	T/T	T/T	T/T	T/T	T/T	-/-	-/-	C/C	T/T	T/T	T/T	T/T	T/T	-/-	-/-	-/-	-/-	-/-	-/-	T/T	T/T	-/-	-/-	-/-	-/-	T/T	C/C	-/-	T/T	T/T	-/-	-/-	-/-	T/T	-/-	T/T	T/T	T/T	-/-	T/T	-/-
chr04	9638745	C	T	C/C	C/C	C/C	C/C	C/C	C/C	C/C	C/C	C/C	C/C	C/C	T/T	C/C	C/C	C/C	C/C	C/C	C/C	C/C	-/-	C/C	C/C	T/T	C/C	C/C	C/C	C/C	C/C	-/-	C/C	T/T	C/C	C/C	C/C	T/T	-/-	C/C	C/C	C/C	C/C	C/C	C/C	-/-	C/C	C/C
chr04	9665510	A	G	A/A	A/A	A/A	A/A	A/A	A/A	A/A	A/A	A/A	A/A	A/A	G/G	A/A	A/A	A/A	A/A	A/A	A/A	A/A	-/-	-/-	A/A	G/G	A/A	A/A	A/A	A/A	-/-	-/-	A/A	G/G	-/-	A/A	A/A	-/-	-/-	-/-	-/-	-/-	A/A	A/A	A/A	-/-	A/A	A/A
chr04	9740088	G	A	G/G	G/G	G/G	G/G	G/G	G/G	G/G	-/-	G/G	G/G	-/-	-/-	G/G	G/G	G/G	G/G	G/G	-/-	-/-	-/-	G/G	-/-	-/-	G/G	G/G	G/G	-/-	G/G	-/-	G/G	A/A	G/G	-/-	-/-	-/-	-/-	-/-	-/-	-/-	-/-	-/-	G/G	-/-	G/G	-/-
chr04	9961266	A	G	A/A	A/A	A/A	A/A	A/A	A/A	A/A	A/A	A/A	A/A	A/A	G/G	A/A	A/A	A/A	A/A	A/A	A/A	-/-	-/-	-/-	A/A	G/G	A/A	A/A	A/A	-/-	A/A	-/-	A/A	G/G	A/A	A/A	A/A	G/G	-/-	A/A	A/A	A/A	A/A	A/A	A/A	-/-	A/A	A/A
chr04	9963290	G	A	G/G	-/-	G/G	G/G	G/G	G/G	G/G	G/G	G/G	G/G	-/-	A/A	G/G	G/G	G/G	-/-	G/G	-/-	G/G	G/A	-/-	-/-	-/-	G/G	G/G	-/-	-/-	G/G	-/-	G/G	-/-	G/G	-/-	-/-	-/-	-/-	-/-	-/-	-/-	-/-	-/-	-/-	-/-	G/G	G/G
chr04	10041993	C	T	C/C	-/-	C/C	T/T	C/C	T/T	C/C	C/C	-/-	C/C	T/T	C/C	C/C	T/T	C/C	C/C	T/T	C/C	C/T	-/-	-/-	-/-	C/C	-/-	C/C	C/C	-/-	-/-	C/C	C/T	C/C	-/-	C/C	C/C	C/C	-/-	C/C	C/C	-/-	-/-	-/-	-/-	-/-	C/C	C/C
chr04	10077360	A	G	A/A	A/A	A/A	A/A	A/A	A/A	A/A	A/A	A/A	A/A	A/A	G/G	A/A	A/A	A/A	A/A	A/A	-/-	-/-	-/-	-/-	-/-	A/G	A/A	A/A	-/-	-/-	-/-	-/-	A/A	G/G	A/A	A/A	A/A	-/-	-/-	-/-	A/A	A/A	A/A	A/A	-/-	-/-	-/-	-/-
chr04	10077380	A	G	A/A	A/A	A/A	A/A	A/A	A/A	A/A	A/A	A/A	A/A	A/A	-/-	A/A	A/A	A/A	A/A	A/A	-/-	-/-	-/-	-/-	-/-	A/G	A/A	A/A	-/-	-/-	-/-	-/-	A/A	G/G	-/-	A/A	A/A	-/-	-/-	-/-	A/A	A/A	A/A	A/A	-/-	-/-	-/-	-/-
chr04	10078509	C	T	C/C	C/C	C/C	C/C	C/C	C/C	C/C	C/C	C/C	C/C	C/C	T/T	C/C	C/C	C/C	C/C	C/C	-/-	-/-	-/-	-/-	-/-	T/T	C/C	-/-	C/C	-/-	-/-	-/-	C/C	T/T	C/C	C/C	-/-	-/-	-/-	C/C	-/-	C/C	C/C	C/C	-/-	-/-	C/C	-/-
chr04	10355014	C	T	C/C	-/-	C/C	-/-	-/-	C/C	C/C	-/-	C/C	C/C	-/-	C/C	C/C	-/-	-/-	C/C	-/-	-/-	C/C	C/C	-/-	C/C	C/C	C/C	-/-	C/C	-/-	-/-	-/-	-/-	C/C	C/C	C/T	C/C	C/T	-/-	-/-	-/-	-/-	C/C	C/C	C/C	C/C	C/C	C/C
chr04	10355024	C	T	C/C	-/-	C/C	-/-	-/-	C/C	C/C	-/-	C/C	C/C	-/-	C/C	C/C	-/-	-/-	C/C	-/-	-/-	C/C	C/C	-/-	C/C	C/C	C/C	-/-	C/C	-/-	-/-	-/-	-/-	C/C	C/C	C/T	C/C	C/T	-/-	-/-	-/-	-/-	C/C	C/C	C/C	C/C	C/C	C/C
chr04	10525658	C	T	C/C	C/C	C/C	C/C	C/C	C/C	C/C	C/C	C/C	-/-	-/-	T/T	C/C	C/C	C/C	C/C	C/C	-/-	-/-	T/T	C/C	C/C	-/-	C/C	C/C	C/C	-/-	-/-	-/-	C/C	T/T	-/-	C/C	-/-	-/-	-/-	-/-	-/-	-/-	C/C	C/C	-/-	-/-	C/C	C/C
chr04	10551267	T	G	T/T	T/T	T/T	T/T	T/T	T/T	T/T	T/T	T/T	T/T	T/T	G/G	T/T	T/T	T/T	T/T	T/T	T/T	-/-	-/-	-/-	T/T	G/G	T/T	T/T	T/T	-/-	-/-	-/-	T/T	G/G	T/T	T/T	T/T	-/-	-/-	-/-	T/T	-/-	T/T	T/T	T/T	-/-	T/T	-/-
chr04	10624535	G	A	G/G	G/G	G/G	G/G	G/G	G/G	G/G	G/G	G/G	G/G	G/G	A/A	G/G	G/G	G/G	G/G	G/G	-/-	-/-	-/-	-/-	-/-	-/-	G/G	G/G	G/G	-/-	-/-	-/-	G/G	A/A	G/G	G/G	G/G	-/-	-/-	G/G	-/-	-/-	G/G	G/G	G/G	-/-	G/G	-/-
chr04	10660277	C	T	C/C	C/C	C/C	C/C	-/-	C/C	C/C	C/C	C/C	C/C	-/-	T/T	C/C	C/C	C/C	C/C	C/C	C/C	-/-	-/-	C/C	-/-	-/-	C/C	C/C	C/C	-/-	-/-	-/-	C/C	-/-	C/C	C/C	C/C	-/-	-/-	-/-	-/-	-/-	-/-	-/-	-/-	-/-	C/C	-/-
chr04	10743827	G	A	G/G	G/G	G/G	G/G	-/-	G/G	G/G	G/G	-/-	G/G	-/-	A/A	G/G	G/G	G/G	G/G	G/G	G/G	-/-	-/-	-/-	-/-	A/A	G/G	G/G	G/G	-/-	G/G	-/-	G/G	-/-	-/-	G/G	G/G	A/A	-/-	-/-	-/-	-/-	G/G	-/-	G/G	-/-	G/G	-/-
chr04	10812606	A	G	A/A	A/A	A/A	A/A	A/A	A/A	A/A	A/A	A/A	A/A	A/A	A/G	A/A	A/A	A/A	A/A	A/A	A/A	-/-	-/-	A/A	A/A	A/G	A/A	A/A	A/A	A/A	A/A	A/G	A/A	A/G	A/A	A/A	A/A	A/G	-/-	A/A	A/A	A/A	A/A	A/A	A/A	-/-	A/A	A/A
chr04	10830234	T	C	T/T	T/T	T/T	T/T	T/T	T/T	T/T	T/T	T/T	T/T	T/T	C/C	T/T	T/T	T/T	T/T	T/T	T/T	-/-	C/C	-/-	T/T	C/C	T/T	T/T	T/T	T/T	T/T	C/C	T/T	C/C	T/T	T/T	T/T	C/C	-/-	T/T	T/T	T/T	T/T	T/T	T/T	-/-	T/T	T/T
chr04	10852925	G	A	G/G	-/-	G/G	-/-	G/G	G/G	G/G	G/G	G/G	-/-	G/G	A/A	G/G	G/G	G/G	-/-	G/G	-/-	-/-	-/-	G/G	-/-	-/-	G/G	-/-	-/-	-/-	-/-	-/-	G/G	A/A	G/G	G/G	-/-	-/-	-/-	-/-	-/-	-/-	G/G	-/-	G/G	-/-	G/G	G/G
chr04	10853190	C	G	G/G	C/C	C/C	C/C	C/C	C/C	G/G	C/C	C/C	C/C	C/C	C/C	C/C	C/C	C/C	C/C	C/C	C/C	-/-	-/-	-/-	C/C	C/C	C/C	C/C	C/C	-/-	-/-	-/-	C/C	-/-	-/-	C/C	-/-	C/C	C/C	-/-	-/-	C/C	C/C	C/C	C/C	-/-	C/C	C/C
chr04	10853205	A	G	A/A	A/A	A/A	A/A	A/A	A/A	A/A	A/A	A/A	A/A	A/A	-/-	A/A	A/A	A/A	A/A	A/A	-/-	-/-	-/-	-/-	A/A	-/-	A/A	A/A	-/-	-/-	-/-	-/-	A/A	-/-	-/-	A/A	-/-	G/G	-/-	-/-	-/-	-/-	-/-	-/-	A/A	-/-	A/A	A/A
chr04	10863573	C	T	C/C	C/C	C/C	C/C	C/C	C/C	C/C	C/C	-/-	C/C	C/C	T/T	C/C	C/C	C/C	C/C	C/C	C/C	-/-	-/-	-/-	C/C	T/T	C/C	-/-	-/-	-/-	C/C	-/-	C/C	T/T	-/-	C/C	C/C	-/-	-/-	-/-	-/-	-/-	C/C	-/-	C/C	-/-	C/C	C/C
chr04	10863956	G	A	G/G	G/G	G/G	G/G	G/G	G/G	G/G	G/G	G/G	G/G	G/G	A/A	G/G	G/G	G/G	G/G	G/G	-/-	-/-	-/-	-/-	-/-	-/-	G/G	-/-	G/G	-/-	-/-	A/A	G/G	A/A	-/-	G/G	G/G	-/-	-/-	-/-	-/-	-/-	-/-	-/-	-/-	-/-	-/-	-/-
chr04	11034885	C	T	C/C	C/C	C/C	C/C	C/C	C/C	C/C	C/C	C/C	C/C	C/C	C/C	C/T	C/C	C/C	C/C	C/C	-/-	C/C	-/-	C/C	C/C	-/-	C/C	-/-	C/T	-/-	-/-	C/C	C/C	C/C	C/T	C/C	C/C	-/-	-/-	-/-	C/C	-/-	C/C	C/C	C/C	-/-	C/C	C/C
chr04	11045189	C	T	C/C	C/C	C/C	C/C	C/C	C/C	C/C	C/C	C/C	C/C	C/C	T/T	C/C	C/C	C/C	C/C	C/C	-/-	C/C	-/-	-/-	-/-	-/-	C/C	C/C	C/C	-/-	C/C	-/-	C/C	-/-	-/-	C/C	C/C	T/T	-/-	C/C	-/-	-/-	C/C	C/C	-/-	-/-	C/C	-/-
chr04	11072457	C	G	C/C	C/C	C/C	C/C	C/C	C/C	C/C	C/C	-/-	C/C	C/C	G/G	C/C	-/-	C/C	C/C	C/C	-/-	-/-	-/-	-/-	-/-	-/-	C/C	-/-	C/C	-/-	-/-	-/-	-/-	-/-	C/C	C/C	C/C	-/-	-/-	C/C	-/-	-/-	C/C	C/C	-/-	-/-	-/-	C/C
chr04	11072653	G	T	G/G	-/-	G/G	G/G	G/G	G/G	G/G	G/G	G/G	G/G	G/G	T/T	G/G	G/G	G/G	G/G	G/G	-/-	-/-	-/-	-/-	-/-	-/-	G/G	-/-	G/G	-/-	-/-	-/-	-/-	-/-	G/G	G/G	-/-	-/-	-/-	-/-	G/G	-/-	G/G	-/-	-/-	-/-	G/G	G/G
chr04	11088507	T	C	T/T	T/T	T/T	T/T	T/T	T/T	T/T	T/T	T/T	T/T	T/T	C/C	T/T	T/T	T/T	T/T	T/T	T/T	-/-	-/-	-/-	-/-	-/-	T/T	T/T	T/T	-/-	-/-	-/-	T/T	C/C	T/T	T/T	T/T	C/C	-/-	-/-	T/T	T/T	-/-	T/T	T/T	-/-	T/T	-/-
chr04	11457114	C	T	C/C	C/C	C/C	C/C	-/-	C/C	C/C	C/C	-/-	C/C	-/-	T/T	C/C	C/C	C/C	-/-	C/C	-/-	-/-	-/-	-/-	-/-	T/T	C/C	C/C	-/-	-/-	-/-	-/-	C/C	T/T	-/-	C/C	C/C	-/-	-/-	C/C	-/-	-/-	-/-	C/C	C/C	-/-	C/C	-/-
chr04	11527966	A	G	A/A	A/A	A/A	-/-	A/A	A/A	A/A	A/A	A/A	A/A	-/-	G/G	A/A	A/A	A/A	-/-	A/A	A/A	-/-	-/-	-/-	-/-	G/G	A/A	-/-	-/-	-/-	-/-	-/-	A/A	G/G	-/-	A/A	A/A	-/-	-/-	-/-	-/-	-/-	A/A	A/A	A/A	-/-	A/A	A/A
chr04	11660185	G	C	G/G	G/G	G/G	G/G	G/G	G/G	G/G	G/G	G/G	G/G	G/G	-/-	G/G	G/G	G/G	G/G	G/G	G/G	-/-	-/-	G/G	G/G	G/G	G/G	G/G	G/G	-/-	-/-	G/C	G/G	G/G	-/-	G/G	G/G	-/-	-/-	-/-	G/G	-/-	G/G	-/-	G/G	-/-	-/-	G/G
chr04	11805338	GCC	GCCC	GCC/GCC	GCC/GCC	GCC/GCC	GCC/GCC	GCC/GCC	GCC/GCC	GCC/GCC	GCC/GCC	GCC/GCC	GCC/GCC	GCC/GCC	GCCC/GCCC	GCC/GCC	GCC/GCC	GCC/GCC	GCC/GCC	GCC/GCC	-/-	-/-	-/-	-/-	-/-	GCCC/GCCC	-/-	GCC/GCC	GCC/GCC	-/-	GCC/GCC	-/-	GCC/GCC	GCCC/GCCC	GCC/GCC	GCC/GCC	GCC/GCC	GCCC/GCCC	-/-	GCC/GCC	-/-	-/-	GCC/GCC	GCC/GCC	GCC/GCC	-/-	GCC/GCC	GCC/GCC
chr04	11816577	C	T	C/C	C/C	C/C	C/C	C/C	C/C	C/C	C/C	C/C	C/C	C/C	-/-	C/C	C/C	C/C	C/C	C/C	-/-	-/-	-/-	-/-	-/-	-/-	C/C	C/C	C/C	-/-	C/C	-/-	-/-	T/T	-/-	C/C	C/C	-/-	-/-	C/C	C/C	-/-	C/C	-/-	C/C	-/-	C/C	-/-
chr04	11817026	G	A	G/G	-/-	G/G	G/G	-/-	G/G	G/G	G/G	-/-	G/G	-/-	G/G	G/G	G/G	G/G	-/-	G/G	G/G	G/G	G/G	-/-	G/G	-/-	G/G	G/G	G/G	G/G	-/-	G/G	G/G	G/G	G/G	-/-	G/G	G/G	G/G	-/-	-/-	G/G	G/G	-/-	G/G	G/G	G/A	G/G
chr04	11817454	G	A	-/-	-/-	G/G	G/G	-/-	G/G	G/G	G/G	-/-	G/G	G/G	G/A	G/G	G/G	G/G	-/-	G/G	G/G	-/-	-/-	-/-	G/G	G/A	G/G	G/G	G/G	-/-	-/-	G/G	G/G	G/A	G/G	G/G	G/G	-/-	-/-	-/-	G/G	G/G	G/G	G/G	-/-	-/-	G/A	G/G
chr04	11818053	A	G	-/-	-/-	A/G	-/-	-/-	G/G	A/G	G/G	A/G	A/G	-/-	G/G	A/G	G/G	-/-	G/G	A/G	A/G	-/-	-/-	-/-	-/-	-/-	A/G	G/G	-/-	-/-	A/G	G/G	G/G	G/G	-/-	A/G	-/-	G/G	-/-	-/-	A/G	-/-	-/-	A/G	A/G	-/-	A/G	-/-
chr04	11831146	T	C	T/T	T/T	T/T	T/T	T/T	T/T	T/T	T/T	T/T	T/T	T/T	C/C	T/T	T/T	T/T	T/T	T/T	-/-	-/-	-/-	-/-	-/-	-/-	-/-	T/T	-/-	-/-	-/-	-/-	T/T	C/C	T/T	T/T	-/-	-/-	-/-	-/-	-/-	-/-	T/T	T/T	-/-	-/-	T/T	T/T
chr04	11835760	G	A	-/-	G/G	G/G	G/G	-/-	G/G	G/G	-/-	G/G	G/G	-/-	-/-	G/G	G/G	G/G	-/-	G/G	G/G	G/G	G/A	-/-	-/-	G/G	G/G	G/G	-/-	-/-	-/-	-/-	G/G	G/A	-/-	G/G	-/-	-/-	-/-	-/-	-/-	G/G	G/G	G/G	G/G	-/-	G/G	G/G
chr04	11850065	G	A	G/G	G/G	G/G	G/G	-/-	G/G	G/G	G/G	G/G	G/G	G/G	G/A	G/G	G/G	G/G	G/G	G/G	G/G	G/G	-/-	-/-	G/G	-/-	G/G	G/G	G/G	G/G	-/-	-/-	G/G	G/G	G/G	G/G	G/G	-/-	-/-	-/-	G/G	G/G	G/G	G/G	G/G	G/G	-/-	G/G
chr04	11850066	T	A	T/T	T/T	T/T	T/T	-/-	T/T	T/T	T/T	T/T	T/T	T/T	T/A	T/T	T/T	T/T	T/T	T/T	T/T	T/T	-/-	-/-	T/T	T/T	T/T	T/T	T/T	T/T	-/-	-/-	T/T	T/A	T/T	T/T	T/T	T/A	-/-	-/-	T/T	T/T	T/T	T/T	T/T	-/-	-/-	T/T
chr04	11850845	C	T	C/C	C/C	C/C	C/C	-/-	C/C	C/C	C/C	C/C	C/C	C/C	-/-	C/C	C/C	C/C	C/C	C/C	C/C	C/C	C/T	C/C	C/C	C/T	C/C	C/C	C/C	C/C	C/C	C/T	C/C	C/T	C/C	C/C	C/C	-/-	C/C	C/C	C/C	C/C	C/C	C/C	C/C	-/-	C/C	C/C
chr04	11850872	C	T	C/C	C/C	C/C	C/C	C/C	C/C	C/C	C/C	C/C	C/C	C/C	C/T	C/C	C/C	C/C	C/C	C/C	C/C	C/C	C/T	C/C	C/C	-/-	C/C	C/C	C/C	C/C	C/C	-/-	C/C	C/T	C/C	C/C	C/C	C/T	C/T	C/C	C/C	C/C	C/C	C/C	C/C	-/-	C/C	C/C
chr04	12000412	T	G	T/T	T/T	T/T	T/T	-/-	T/T	-/-	T/T	-/-	T/T	T/T	T/G	-/-	T/T	T/T	T/T	T/T	-/-	-/-	-/-	-/-	-/-	T/G	T/T	-/-	T/T	-/-	-/-	T/G	-/-	T/G	-/-	T/T	T/T	T/G	-/-	-/-	-/-	-/-	-/-	-/-	T/T	-/-	T/T	-/-
chr04	12000432	A	T	A/A	A/A	A/A	A/A	-/-	A/A	-/-	A/A	-/-	A/A	A/A	A/T	-/-	A/A	A/A	A/A	A/A	-/-	-/-	-/-	-/-	-/-	A/T	A/A	-/-	A/A	-/-	-/-	A/T	-/-	A/T	-/-	A/A	A/A	A/T	-/-	-/-	A/A	-/-	-/-	-/-	A/A	-/-	A/A	-/-
chr04	12042488	G	A	G/G	G/G	G/G	A/A	G/G	A/A	G/G	-/-	-/-	G/G	A/A	A/A	G/G	A/A	G/G	G/G	A/A	-/-	-/-	-/-	-/-	-/-	A/A	-/-	G/G	G/G	-/-	G/G	-/-	-/-	A/A	-/-	G/G	G/G	-/-	-/-	G/G	G/G	-/-	A/A	G/G	G/G	-/-	G/G	G/G
chr04	12121288	AGG	AGGG	AGG/AGG	AGG/AGG	AGG/AGG	-/-	AGG/AGG	AGGG/AGGG	AGG/AGG	AGG/AGG	-/-	AGG/AGG	AGGG/AGGG	AGGG/AGGG	AGG/AGG	AGGG/AGGG	AGG/AGG	AGG/AGG	AGGG/AGGG	-/-	-/-	-/-	-/-	-/-	-/-	AGGG/AGGG	AGG/AGG	-/-	-/-	-/-	-/-	-/-	AGGG/AGGG	-/-	AGG/AGG	AGG/AGG	AGGG/AGGG	-/-	-/-	-/-	-/-	-/-	AGG/AGG	AGG/AGG	-/-	-/-	-/-
chr04	12448066	C	T	C/C	C/C	C/C	C/C	C/C	C/C	C/C	C/C	-/-	C/C	C/C	T/T	C/C	C/C	C/C	-/-	C/C	-/-	-/-	-/-	-/-	-/-	-/-	C/C	C/C	C/C	-/-	C/C	-/-	-/-	-/-	C/C	C/C	C/C	-/-	-/-	C/C	-/-	-/-	C/C	-/-	-/-	-/-	-/-	C/C
chr04	12524314	C	T	C/C	C/C	C/C	C/C	C/C	C/C	C/C	C/C	C/C	C/C	C/C	C/C	C/C	C/C	C/C	C/C	C/C	-/-	-/-	C/C	-/-	C/C	C/C	C/C	-/-	C/C	-/-	C/C	C/C	C/C	C/T	C/C	C/C	C/C	C/C	-/-	C/C	C/C	C/C	C/C	C/C	C/C	-/-	C/C	C/C
chr04	12539111	G	A	G/G	G/G	G/G	A/A	G/G	A/A	G/G	G/G	-/-	-/-	-/-	G/G	G/G	A/A	G/G	G/G	A/A	G/G	-/-	G/G	G/G	G/G	G/G	A/A	G/G	G/G	G/G	G/G	-/-	-/-	G/G	G/G	G/G	G/G	-/-	-/-	-/-	-/-	-/-	A/A	G/G	G/G	-/-	-/-	G/G
chr04	12542176	A	G	A/A	A/A	A/A	G/G	A/A	G/G	A/A	A/A	G/G	A/A	G/G	G/G	A/A	G/G	A/A	A/A	G/G	-/-	-/-	-/-	-/-	-/-	G/G	G/G	-/-	-/-	-/-	-/-	G/G	-/-	G/G	-/-	A/A	A/A	G/G	-/-	-/-	-/-	-/-	G/G	A/A	-/-	-/-	G/G	-/-
chr04	12621432	C	A	C/C	C/C	-/-	-/-	C/C	C/C	C/C	C/C	C/C	C/C	C/C	C/C	C/C	C/C	C/C	C/C	C/C	-/-	-/-	C/C	-/-	-/-	C/C	C/C	-/-	C/C	C/A	C/C	C/C	-/-	C/C	C/A	C/C	C/C	C/C	C/C	C/A	C/C	-/-	C/C	C/C	C/C	-/-	C/C	C/C
chr04	12621446	G	A	G/G	G/G	-/-	G/G	G/G	G/G	G/G	G/G	G/G	G/G	G/G	G/G	G/G	G/G	G/G	G/G	G/G	-/-	-/-	G/G	-/-	-/-	G/G	G/G	-/-	G/G	-/-	G/G	G/G	-/-	G/G	G/A	G/G	G/G	G/G	G/G	G/A	G/G	-/-	G/G	G/G	G/G	-/-	G/G	G/G
chr04	12866193	G	A	G/G	G/G	G/G	G/G	G/G	G/G	G/G	G/G	G/G	G/G	G/G	G/G	G/G	G/G	G/G	G/G	G/G	G/G	-/-	G/G	G/G	G/G	G/G	G/G	G/G	G/G	G/G	G/G	G/G	G/G	G/G	-/-	G/G	G/G	G/G	G/G	G/G	G/G	G/G	G/G	G/G	G/G	-/-	G/A	G/G
chr04	12908711	C	T	C/C	C/C	C/C	C/C	C/C	C/C	C/C	C/C	C/C	C/C	C/C	T/T	C/C	C/C	C/C	C/C	C/C	C/C	-/-	C/C	C/C	-/-	-/-	C/C	C/C	C/C	-/-	C/C	C/C	C/C	C/C	C/C	C/C	C/C	-/-	-/-	C/C	C/C	C/C	C/C	C/C	C/C	-/-	C/C	-/-
chr04	13007648	A	G	-/-	-/-	A/A	A/A	A/A	A/A	A/A	A/A	A/A	-/-	-/-	A/A	A/A	A/A	-/-	-/-	A/A	A/A	-/-	-/-	-/-	-/-	A/G	A/A	A/A	-/-	A/A	-/-	-/-	A/A	A/G	-/-	-/-	A/A	-/-	-/-	-/-	-/-	A/A	A/A	-/-	A/A	-/-	-/-	A/A
chr04	13007652	A	G	-/-	-/-	A/A	A/A	A/A	A/A	A/A	A/A	A/A	-/-	-/-	A/A	A/A	A/A	-/-	-/-	A/A	A/A	-/-	-/-	-/-	-/-	A/G	A/A	A/A	-/-	A/A	-/-	-/-	A/A	A/G	-/-	-/-	A/A	-/-	-/-	-/-	-/-	A/A	A/A	-/-	A/A	-/-	-/-	A/A
chr04	13007783	G	A	G/G	-/-	G/A	G/A	-/-	G/A	G/A	G/A	G/A	G/A	G/A	-/-	G/A	G/A	G/A	G/A	G/A	G/A	-/-	-/-	G/A	-/-	-/-	G/A	G/A	G/G	-/-	G/A	-/-	G/A	G/G	G/A	G/A	-/-	-/-	-/-	G/A	G/A	G/A	G/A	G/A	G/A	-/-	-/-	G/A
chr04	13047037	C	T	C/C	-/-	C/C	C/C	C/C	C/C	-/-	C/C	-/-	C/C	C/C	C/T	C/C	C/C	C/C	-/-	C/C	C/C	-/-	-/-	-/-	C/C	C/C	C/C	C/C	C/C	-/-	-/-	-/-	C/C	C/C	-/-	-/-	C/C	-/-	-/-	-/-	-/-	-/-	C/C	-/-	-/-	-/-	C/C	-/-
chr04	13047243	C	T	C/C	C/C	C/C	C/C	C/C	C/C	-/-	C/C	-/-	C/C	C/C	C/T	C/C	C/C	C/C	C/C	C/C	-/-	-/-	-/-	-/-	-/-	C/C	C/C	C/C	C/C	-/-	-/-	-/-	C/C	C/C	-/-	-/-	C/C	C/C	-/-	-/-	-/-	-/-	C/C	C/C	C/C	C/C	C/C	-/-
chr04	13047790	A	G	A/A	A/A	A/A	A/A	A/A	A/A	A/A	A/A	A/A	A/A	A/A	A/G	A/A	A/A	A/A	A/A	A/A	-/-	-/-	A/A	-/-	-/-	A/A	A/A	A/A	A/A	-/-	A/A	A/A	A/A	A/A	A/A	A/A	A/A	A/A	-/-	A/A	-/-	-/-	A/A	A/A	A/A	-/-	A/A	A/A
chr04	13048037	T	C	T/T	T/T	T/T	T/T	T/T	T/T	T/T	T/T	T/T	T/T	T/T	T/C	T/T	T/T	T/T	T/T	T/T	T/T	-/-	T/T	T/T	T/T	T/T	T/T	T/T	T/T	-/-	T/T	T/T	T/T	T/T	T/T	T/T	T/T	T/T	T/T	T/T	T/T	T/T	T/T	T/T	T/T	T/T	T/T	T/T
chr04	13058443	C	T	-/-	C/C	-/-	C/T	-/-	C/T	C/C	C/T	C/T	C/T	C/C	C/T	C/C	C/T	C/T	-/-	C/T	C/T	-/-	-/-	C/T	-/-	C/C	C/C	C/T	C/C	C/C	-/-	C/T	C/T	C/T	C/T	C/C	-/-	C/T	-/-	C/T	-/-	C/T	C/T	C/C	-/-	C/T	C/T	C/T
chr04	13058445	C	T	-/-	C/C	-/-	C/T	-/-	C/T	C/C	C/T	C/T	C/T	C/C	C/T	C/C	C/T	C/T	-/-	C/T	C/T	-/-	-/-	C/T	-/-	C/C	C/C	C/T	C/C	C/C	-/-	C/T	C/T	C/T	C/T	C/C	-/-	C/T	-/-	C/T	-/-	C/T	C/T	C/C	-/-	C/T	C/T	C/T
chr04	13382148	C	T	C/C	-/-	C/C	C/C	C/C	C/C	C/C	C/C	-/-	C/C	-/-	T/T	C/C	C/C	C/C	C/C	C/C	-/-	-/-	-/-	C/C	-/-	-/-	C/C	C/C	-/-	-/-	-/-	-/-	C/C	-/-	C/C	C/C	C/C	-/-	-/-	-/-	C/C	-/-	C/C	-/-	C/C	-/-	-/-	-/-
chr04	13385875	C	A	C/A	-/-	C/A	-/-	-/-	C/C	C/A	C/A	C/C	-/-	-/-	-/-	-/-	C/C	-/-	C/C	C/A	C/A	C/A	C/C	C/A	C/A	C/A	C/A	C/C	C/A	-/-	C/A	-/-	C/C	C/C	-/-	C/A	C/C	C/A	-/-	-/-	C/C	C/A	C/A	C/A	-/-	-/-	-/-	-/-
chr04	13413128	A	C	A/A	-/-	A/A	A/A	-/-	A/A	-/-	A/A	A/A	A/A	-/-	A/A	-/-	A/A	A/A	-/-	A/A	A/A	-/-	-/-	-/-	A/A	A/A	A/C	A/A	-/-	-/-	-/-	A/A	A/C	-/-	-/-	-/-	A/C	-/-	-/-	A/A	A/C	-/-	-/-	-/-	-/-	-/-	A/A	A/A
chr04	13418108	C	T	-/-	C/C	C/C	C/C	-/-	C/C	C/C	C/C	C/C	C/C	-/-	C/T	C/C	C/C	C/C	C/C	C/C	-/-	-/-	-/-	-/-	C/C	C/C	C/C	C/C	-/-	-/-	-/-	-/-	C/C	C/T	-/-	C/C	-/-	-/-	-/-	-/-	-/-	-/-	C/C	-/-	C/C	-/-	C/C	C/C
chr04	13690235	G	A	G/G	G/G	G/G	G/G	-/-	G/G	-/-	G/G	-/-	G/G	-/-	G/G	G/G	G/G	G/G	G/G	G/G	G/G	G/A	-/-	-/-	G/G	G/G	G/A	-/-	G/A	-/-	-/-	-/-	G/A	G/A	G/G	G/G	G/A	G/G	-/-	-/-	-/-	-/-	-/-	G/G	G/A	-/-	-/-	-/-
chr04	14060582	T	C	T/T	T/T	T/T	T/T	T/T	T/T	T/T	T/T	T/T	T/T	T/T	-/-	T/T	T/T	T/T	T/T	-/-	-/-	-/-	-/-	-/-	-/-	C/C	-/-	T/T	T/T	-/-	-/-	C/C	T/T	-/-	T/T	T/T	T/T	-/-	-/-	-/-	-/-	-/-	-/-	T/T	T/T	-/-	-/-	-/-
chr04	14204319	T	C	T/T	T/T	T/T	T/T	T/T	T/T	T/T	T/T	T/T	T/T	-/-	C/C	T/T	T/T	T/T	T/T	-/-	-/-	-/-	-/-	-/-	-/-	-/-	T/T	T/T	T/T	T/T	-/-	-/-	T/T	-/-	T/T	T/T	T/T	-/-	-/-	T/T	-/-	-/-	T/T	-/-	T/T	-/-	-/-	-/-
chr04	14216554	A	T	A/A	A/T	A/T	A/T	A/T	A/T	A/A	A/T	A/T	A/T	-/-	-/-	A/T	A/T	A/T	-/-	A/T	A/T	-/-	-/-	-/-	-/-	-/-	A/A	A/T	A/T	-/-	-/-	-/-	-/-	-/-	-/-	A/T	A/T	-/-	-/-	A/T	-/-	-/-	A/A	A/T	A/T	-/-	-/-	A/T
chr04	14968954	A	G	A/G	A/G	A/G	-/-	A/G	-/-	-/-	A/G	-/-	A/G	-/-	A/G	A/G	-/-	A/G	-/-	A/G	A/G	-/-	-/-	-/-	-/-	A/G	-/-	A/G	A/G	-/-	A/G	-/-	-/-	A/A	A/G	A/G	-/-	-/-	-/-	A/G	A/G	A/G	-/-	A/G	-/-	-/-	-/-	A/G
chr04	15194641	T	C	T/T	T/T	T/T	T/T	T/T	T/T	T/T	-/-	T/T	C/C	T/T	-/-	T/T	T/T	T/T	T/T	-/-	T/T	-/-	T/T	T/T	C/C	T/T	T/T	T/T	T/T	T/T	T/T	-/-	T/T	T/T	T/T	T/T	-/-	T/T	-/-	T/T	T/T	-/-	T/T	C/C	-/-	T/T	T/T	T/T
chr04	15200357	C	T	C/C	-/-	C/C	-/-	C/C	C/C	C/C	C/C	C/C	C/C	-/-	C/T	C/C	C/C	C/C	-/-	C/C	C/C	-/-	-/-	-/-	C/C	C/C	-/-	C/C	C/C	-/-	C/C	C/C	C/C	C/C	-/-	C/C	-/-	-/-	-/-	C/C	-/-	-/-	C/C	C/C	-/-	-/-	C/C	C/C
chr04	15604612	C	T	C/C	C/C	C/C	C/C	-/-	C/C	C/C	-/-	C/C	C/C	-/-	C/T	C/C	C/C	C/C	C/C	-/-	-/-	C/C	C/C	-/-	-/-	-/-	C/C	C/C	C/C	-/-	-/-	C/C	C/C	-/-	C/C	-/-	-/-	-/-	-/-	-/-	-/-	-/-	C/C	-/-	-/-	-/-	C/T	-/-
chr04	15623285	T	C	C/C	C/C	C/C	T/C	C/C	T/C	T/C	C/C	C/C	C/C	T/C	C/C	C/C	T/C	C/C	T/C	C/C	-/-	-/-	C/C	-/-	-/-	C/C	T/C	C/C	T/C	-/-	-/-	C/C	T/C	C/C	C/C	C/C	-/-	C/C	-/-	-/-	-/-	-/-	T/C	-/-	C/C	-/-	C/C	-/-
chr04	15927669	A	T	-/-	-/-	A/T	T/T	-/-	A/T	-/-	A/T	-/-	A/T	-/-	A/T	A/T	A/T	-/-	-/-	A/T	A/T	A/T	A/T	-/-	A/T	A/T	-/-	A/T	A/A	-/-	-/-	-/-	A/T	A/T	-/-	-/-	-/-	A/T	A/T	A/T	-/-	-/-	A/T	A/T	-/-	A/T	A/T	A/T
chr04	15930273	G	A	G/G	-/-	G/G	G/G	G/G	G/G	-/-	G/G	-/-	G/G	-/-	G/G	-/-	G/G	-/-	G/G	G/G	-/-	-/-	-/-	-/-	-/-	G/G	G/G	-/-	G/A	-/-	-/-	-/-	G/G	G/G	G/G	-/-	-/-	G/A	-/-	-/-	-/-	-/-	G/G	G/G	-/-	G/G	G/G	G/G
chr04	15930295	A	T	A/A	-/-	A/A	A/A	A/A	A/A	-/-	A/A	-/-	A/A	-/-	A/A	-/-	A/A	-/-	A/A	A/A	-/-	-/-	-/-	-/-	-/-	A/A	A/A	-/-	A/T	-/-	-/-	-/-	A/A	A/A	A/A	-/-	-/-	A/T	-/-	-/-	-/-	-/-	A/A	A/A	-/-	A/A	A/A	A/A
chr04	16001737	C	T	T/T	T/T	T/T	C/C	T/T	C/C	C/C	T/T	-/-	T/T	C/C	C/C	-/-	C/C	T/T	C/C	T/T	-/-	-/-	C/C	-/-	-/-	C/C	C/C	T/T	-/-	-/-	-/-	C/C	C/C	C/C	C/C	T/T	C/C	-/-	-/-	-/-	-/-	-/-	C/C	-/-	-/-	C/C	C/C	T/T
chr04	16001743	G	C	C/C	C/C	C/C	G/G	C/C	G/G	G/G	C/C	-/-	C/C	G/G	G/G	-/-	G/G	C/C	G/G	C/C	-/-	-/-	G/G	-/-	-/-	G/G	G/G	C/C	-/-	-/-	-/-	G/G	G/G	G/G	G/G	C/C	G/G	-/-	-/-	-/-	-/-	-/-	G/G	-/-	-/-	G/G	G/G	C/C
chr04	16277070	C	T	C/C	C/C	C/C	T/T	C/C	T/T	T/T	C/C	C/T	C/C	T/T	T/T	C/C	T/T	C/C	T/T	C/C	-/-	C/T	-/-	-/-	-/-	T/T	T/T	C/T	T/T	-/-	-/-	-/-	C/T	T/T	-/-	C/C	C/C	C/C	-/-	-/-	-/-	C/T	T/T	C/C	C/C	-/-	T/T	C/T
chr04	16408472	G	C	C/C	C/C	C/C	C/C	C/C	C/C	C/C	C/C	-/-	C/C	C/C	C/C	C/C	C/C	C/C	C/C	C/C	C/C	-/-	C/C	C/C	C/C	C/C	C/C	C/C	C/C	C/C	C/C	C/C	C/C	C/C	-/-	C/C	G/G	C/C	-/-	C/C	C/C	C/C	C/C	C/C	-/-	-/-	C/C	C/C
chr04	16597796	T	C	T/T	T/T	T/T	T/C	T/T	T/C	T/C	T/T	T/T	T/T	T/C	T/T	T/T	T/C	T/T	T/C	T/T	T/T	T/C	-/-	-/-	-/-	T/T	T/C	T/T	T/C	-/-	T/T	-/-	T/C	T/T	T/T	T/T	T/T	T/T	-/-	-/-	T/T	T/C	T/T	T/T	-/-	-/-	-/-	T/T
chr04	16696707	T	A	-/-	-/-	T/A	T/A	-/-	-/-	T/A	-/-	T/T	T/A	T/A	T/T	T/A	T/T	T/A	T/A	T/A	T/A	T/A	-/-	-/-	-/-	-/-	T/A	T/A	T/A	-/-	T/A	T/A	T/A	T/A	-/-	-/-	T/A	T/A	-/-	-/-	T/A	T/A	-/-	T/A	T/A	T/A	-/-	T/A
chr04	16696712	G	GGC	-/-	-/-	G/G	G/GGC	-/-	-/-	G/G	-/-	G/GGC	-/-	G/G	G/G	G/G	-/-	-/-	-/-	-/-	G/GGC	-/-	-/-	-/-	-/-	G/G	G/G	-/-	G/G	-/-	G/G	G/G	-/-	G/G	G/G	-/-	G/G	G/G	-/-	-/-	G/G	G/G	G/GGC	G/G	G/G	-/-	G/G	-/-
chr04	17037291	C	T	C/C	C/C	C/C	-/-	C/C	C/C	C/C	-/-	C/C	C/C	-/-	C/T	C/C	C/C	C/C	-/-	C/C	-/-	-/-	-/-	-/-	-/-	C/T	-/-	C/C	-/-	-/-	C/C	C/T	C/C	C/T	C/T	C/C	C/C	C/C	-/-	-/-	-/-	-/-	C/C	-/-	-/-	-/-	-/-	-/-
chr04	17078559	C	T	C/C	C/C	C/C	T/T	C/C	T/T	T/T	C/C	C/C	C/C	-/-	C/C	C/C	T/T	C/C	-/-	C/C	-/-	C/T	-/-	-/-	-/-	C/C	T/T	C/C	T/T	-/-	-/-	C/C	C/T	C/C	-/-	C/C	C/C	C/C	-/-	C/C	-/-	C/T	C/C	-/-	-/-	-/-	C/C	C/C
chr04	17383935	A	G	A/A	A/A	A/A	G/G	A/A	G/G	G/G	A/A	A/A	A/A	-/-	A/A	A/A	G/G	A/A	-/-	A/A	-/-	-/-	-/-	-/-	-/-	A/A	-/-	-/-	-/-	-/-	A/A	-/-	-/-	A/A	A/A	A/A	A/A	A/A	-/-	-/-	A/A	-/-	A/A	A/A	-/-	-/-	A/A	A/A
chr04	17483309	T	G	T/T	T/T	T/T	-/-	T/T	G/G	G/G	T/T	T/T	T/T	-/-	T/T	T/T	-/-	T/T	G/G	T/T	-/-	-/-	-/-	-/-	-/-	T/T	-/-	T/T	-/-	-/-	-/-	T/T	-/-	T/T	T/T	T/T	T/T	T/T	-/-	T/T	T/T	T/G	T/T	T/T	-/-	-/-	T/T	T/T
chr04	17646524	G	A	A/A	A/A	A/A	G/G	A/A	G/G	G/G	A/A	A/A	A/A	-/-	G/G	A/A	G/G	A/A	G/G	A/A	-/-	G/A	-/-	-/-	A/A	G/G	G/G	A/A	-/-	-/-	-/-	A/A	G/G	G/G	G/G	A/A	A/A	A/A	-/-	A/A	-/-	G/A	A/A	A/A	A/A	-/-	G/G	A/A
chr04	17734596	A	G	A/A	A/A	A/A	A/A	A/A	A/A	A/A	A/A	-/-	A/A	-/-	G/G	A/A	A/A	A/A	A/A	A/A	A/A	-/-	-/-	A/A	A/A	-/-	A/A	-/-	A/A	A/A	A/A	-/-	A/A	-/-	-/-	A/A	A/A	A/A	-/-	-/-	-/-	-/-	A/A	A/A	A/A	-/-	-/-	A/A
chr04	17880889	T	C	-/-	T/T	T/T	T/T	T/T	T/T	T/T	T/T	-/-	T/T	T/T	-/-	T/T	T/T	T/T	T/T	T/T	T/T	-/-	-/-	-/-	-/-	T/C	T/T	T/T	-/-	-/-	-/-	-/-	T/T	-/-	-/-	T/T	T/T	T/T	-/-	T/T	T/T	-/-	-/-	-/-	T/T	-/-	-/-	T/T
chr04	17899472	G	A	G/G	-/-	G/G	G/G	G/G	G/G	G/G	G/G	-/-	G/G	G/G	-/-	G/G	G/G	G/G	G/G	G/G	-/-	G/G	G/A	-/-	-/-	G/G	G/G	G/G	G/G	-/-	-/-	-/-	G/G	-/-	-/-	G/G	-/-	-/-	-/-	-/-	-/-	-/-	G/G	G/G	-/-	-/-	-/-	G/G
chr04	18046950	T	C	T/T	T/T	T/T	T/T	-/-	T/T	-/-	T/T	-/-	-/-	-/-	C/C	T/T	T/T	T/T	T/T	T/T	-/-	-/-	-/-	T/T	T/T	-/-	-/-	T/T	-/-	T/T	-/-	T/T	T/T	C/C	-/-	T/T	T/T	-/-	-/-	-/-	-/-	-/-	T/T	-/-	T/T	-/-	C/C	-/-
chr04	18263111	A	C	A/A	A/A	A/A	A/A	A/A	A/A	A/A	A/A	A/A	A/A	-/-	C/C	A/A	A/A	A/A	A/A	A/A	A/A	-/-	-/-	-/-	-/-	-/-	A/A	A/A	-/-	-/-	A/A	-/-	-/-	-/-	-/-	A/A	-/-	A/A	-/-	A/A	-/-	-/-	A/A	A/A	A/A	-/-	-/-	-/-
chr04	19064739	C	T	C/C	T/T	T/T	T/T	T/T	T/T	T/T	T/T	T/T	T/T	T/T	T/T	T/T	T/T	T/T	T/T	T/T	-/-	T/T	-/-	-/-	-/-	T/T	T/T	T/T	-/-	T/T	T/T	-/-	T/T	T/T	T/T	T/T	-/-	T/T	-/-	T/T	-/-	-/-	T/T	T/T	-/-	-/-	-/-	-/-
chr04	19086918	C	T	T/T	-/-	C/C	C/C	C/C	C/C	C/C	C/C	C/C	C/C	C/C	C/C	C/C	C/C	C/C	C/C	C/C	-/-	-/-	-/-	-/-	-/-	-/-	C/C	-/-	C/C	-/-	-/-	C/C	C/C	C/C	C/C	C/C	-/-	C/C	-/-	-/-	C/C	-/-	C/C	C/C	-/-	-/-	C/C	C/C
chr04	19235563	G	A	G/G	G/G	G/G	G/G	G/G	G/G	G/G	G/G	G/G	G/G	G/G	G/G	G/G	G/G	G/G	-/-	G/G	-/-	G/G	G/G	-/-	G/G	G/G	G/A	G/G	G/G	-/-	G/G	G/G	G/A	G/G	G/G	G/G	G/G	G/G	-/-	-/-	-/-	G/G	G/A	G/G	G/G	G/G	G/G	G/G
chr04	20174182	G	A	G/G	G/G	G/G	G/G	G/G	G/G	G/G	G/G	G/G	-/-	G/G	G/A	G/G	G/G	G/G	G/G	G/G	-/-	-/-	-/-	-/-	-/-	-/-	G/G	-/-	-/-	-/-	G/G	-/-	G/G	-/-	G/G	G/G	-/-	G/A	-/-	G/G	G/G	G/G	G/G	G/G	G/G	-/-	G/A	G/G
chr04	20208599	TAA	TA	TAA/TAA	TAA/TAA	TAA/TAA	TAA/TAA	TAA/TAA	TAA/TAA	TAA/TAA	TAA/TAA	TAA/TAA	TAA/TAA	TAA/TAA	TAA/TAA	TAA/TAA	TAA/TAA	TAA/TAA	TAA/TAA	TAA/TAA	-/-	-/-	-/-	-/-	-/-	TAA/TAA	TAA/TAA	TAA/TAA	TAA/TAA	-/-	-/-	TAA/TAA	TAA/TAA	TAA/TAA	TAA/TA	TAA/TAA	TAA/TAA	TAA/TA	-/-	-/-	-/-	TAA/TAA	TAA/TAA	TAA/TAA	TAA/TAA	TAA/TAA	TAA/TAA	TAA/TAA
chr04	20368062	G	T	G/G	G/G	G/G	G/G	G/G	G/G	G/G	G/G	-/-	G/G	G/G	T/T	G/G	G/G	G/G	G/G	G/G	G/G	-/-	G/T	-/-	G/G	G/G	G/G	G/G	G/G	-/-	-/-	-/-	-/-	T/T	-/-	G/G	G/G	-/-	-/-	G/G	G/G	G/G	G/G	G/G	G/G	-/-	-/-	G/G
chr04	20479784	C	T	C/C	T/T	T/T	T/T	-/-	T/T	T/T	T/T	T/T	T/T	-/-	T/T	T/T	T/T	T/T	T/T	T/T	T/T	-/-	-/-	T/T	-/-	T/T	T/T	T/T	T/T	-/-	T/T	-/-	T/T	T/T	-/-	T/T	-/-	T/T	-/-	-/-	-/-	-/-	T/T	T/T	-/-	-/-	T/T	-/-
chr04	20618731	A	G	A/A	A/A	A/A	A/A	A/A	A/A	A/A	-/-	-/-	A/A	-/-	G/G	A/A	A/A	A/A	A/A	A/A	A/A	-/-	A/G	-/-	-/-	-/-	A/A	A/A	A/A	-/-	-/-	-/-	A/A	G/G	-/-	A/A	A/A	A/A	-/-	-/-	-/-	-/-	A/A	-/-	-/-	-/-	-/-	A/A
chr04	20691877	A	G	A/A	A/A	A/A	A/A	-/-	A/A	A/A	A/A	-/-	A/A	A/A	G/G	A/A	A/A	A/A	A/A	A/A	A/A	-/-	-/-	-/-	-/-	-/-	A/A	A/A	A/A	-/-	-/-	-/-	-/-	G/G	-/-	A/A	-/-	A/A	-/-	-/-	A/A	-/-	A/A	-/-	-/-	-/-	-/-	-/-
chr04	20877275	A	C	A/C	A/A	A/A	A/A	A/A	A/A	A/A	-/-	-/-	A/A	A/A	A/A	A/A	A/A	A/A	A/A	A/A	A/A	-/-	A/A	A/A	-/-	-/-	-/-	A/A	A/A	-/-	-/-	-/-	A/A	A/A	-/-	A/A	A/A	-/-	-/-	-/-	-/-	-/-	A/A	-/-	A/A	-/-	-/-	A/A
chr04	20913224	ATTTTTTTTTT	ATTTTTTTTT	-/-	ATTTTTTTTT/ATTTTTTTTT	ATTTTTTTTT/ATTTTTTTTT	ATTTTTTTTT/ATTTTTTTTT	ATTTTTTTTT/ATTTTTTTTT	ATTTTTTTTT/ATTTTTTTTT	ATTTTTTTTT/ATTTTTTTTT	ATTTTTTTTT/ATTTTTTTTT	ATTTTTTTTT/ATTTTTTTTT	ATTTTTTTTT/ATTTTTTTTT	ATTTTTTTTT/ATTTTTTTTT	ATTTTTTTTT/ATTTTTTTTT	ATTTTTTTTT/ATTTTTTTTT	ATTTTTTTTT/ATTTTTTTTT	ATTTTTTTTT/ATTTTTTTTT	ATTTTTTTTT/ATTTTTTTTT	ATTTTTTTTT/ATTTTTTTTT	ATTTTTTTTT/ATTTTTTTTT	-/-	ATTTTTTTTT/ATTTTTTTTT	ATTTTTTTTT/ATTTTTTTTT	ATTTTTTTTT/ATTTTTTTTT	ATTTTTTTTT/ATTTTTTTTT	ATTTTTTTTT/ATTTTTTTTT	ATTTTTTTTT/ATTTTTTTTT	ATTTTTTTTT/ATTTTTTTTT	-/-	ATTTTTTTTT/ATTTTTTTTT	ATTTTTTTTT/ATTTTTTTTT	ATTTTTTTTT/ATTTTTTTTT	ATTTTTTTTT/ATTTTTTTTT	ATTTTTTTTT/ATTTTTTTTT	ATTTTTTTTT/ATTTTTTTTT	-/-	-/-	-/-	ATTTTTTTTT/ATTTTTTTTT	-/-	ATTTTTTTTT/ATTTTTTTTT	ATTTTTTTTT/ATTTTTTTTT	ATTTTTTTTT/ATTTTTTTTT	ATTTTTTTTTT/ATTTTTTTTTT	-/-	ATTTTTTTTT/ATTTTTTTTT	ATTTTTTTTT/ATTTTTTTTT
chr04	20975277	C	T	T/T	C/C	C/C	C/C	-/-	C/C	C/C	C/C	C/C	C/C	-/-	C/C	C/C	C/C	C/C	-/-	-/-	C/C	-/-	-/-	-/-	-/-	C/C	C/C	-/-	-/-	-/-	C/C	-/-	-/-	C/C	-/-	C/C	C/C	C/C	-/-	-/-	-/-	-/-	C/C	-/-	C/C	-/-	-/-	C/C
chr04	22415675	G	A	G/G	G/G	G/G	G/G	G/G	G/G	G/G	G/G	-/-	-/-	G/G	A/A	G/G	-/-	G/G	-/-	G/G	-/-	-/-	-/-	-/-	-/-	A/A	G/G	G/G	G/G	G/G	G/G	A/A	G/G	A/A	-/-	G/G	G/G	A/A	-/-	G/G	G/G	G/G	G/G	G/G	G/G	-/-	A/A	-/-
chr04	22461309	GTTTTTT	GTTTTTTT	GTTTTTT/GTTTTTT	GTTTTTT/GTTTTTT	GTTTTTT/GTTTTTT	GTTTTTT/GTTTTTT	GTTTTTT/GTTTTTT	GTTTTTT/GTTTTTT	GTTTTTT/GTTTTTT	GTTTTTT/GTTTTTT	-/-	GTTTTTT/GTTTTTT	-/-	GTTTTTTT/GTTTTTTT	GTTTTTT/GTTTTTT	GTTTTTT/GTTTTTT	GTTTTTT/GTTTTTT	GTTTTTT/GTTTTTT	GTTTTTT/GTTTTTT	-/-	-/-	-/-	-/-	-/-	-/-	GTTTTTT/GTTTTTT	GTTTTTT/GTTTTTT	GTTTTTT/GTTTTTT	-/-	-/-	-/-	-/-	GTTTTTTT/GTTTTTTT	-/-	GTTTTTT/GTTTTTT	GTTTTTT/GTTTTTT	GTTTTTTT/GTTTTTTT	-/-	GTTTTTT/GTTTTTT	GTTTTTT/GTTTTTT	-/-	GTTTTTT/GTTTTTT	GTTTTTT/GTTTTTT	-/-	-/-	-/-	GTTTTTT/GTTTTTT
chr04	22600669	C	T	C/C	C/C	C/C	C/C	C/C	C/C	C/C	-/-	C/C	C/C	-/-	C/C	C/C	C/C	C/C	C/C	C/C	-/-	-/-	-/-	-/-	-/-	C/C	C/C	C/C	C/C	-/-	C/C	-/-	C/C	C/C	-/-	C/C	-/-	C/T	-/-	-/-	C/C	-/-	-/-	-/-	-/-	-/-	C/C	-/-
chr04	23218298	A	T	A/A	A/A	A/A	A/A	A/A	A/A	A/A	A/A	A/A	A/A	A/A	A/A	A/A	A/A	A/A	A/A	A/A	A/A	A/A	A/A	A/A	A/A	A/A	A/A	A/A	A/T	-/-	A/A	A/A	A/A	A/A	A/A	A/A	A/T	A/A	A/A	A/A	A/A	A/A	A/A	A/A	-/-	A/A	A/A	A/A
chr04	23399112	GCC	GCCC	GCC/GCC	GCC/GCC	GCC/GCC	GCC/GCC	GCC/GCC	GCC/GCC	GCC/GCC	GCC/GCC	GCC/GCC	GCC/GCC	-/-	GCCC/GCCC	GCC/GCC	GCC/GCC	GCC/GCC	GCC/GCC	GCC/GCC	GCC/GCC	-/-	-/-	-/-	-/-	-/-	GCC/GCC	GCC/GCC	-/-	GCC/GCC	-/-	-/-	GCC/GCC	-/-	-/-	GCC/GCC	-/-	-/-	-/-	-/-	-/-	-/-	GCC/GCC	GCC/GCC	-/-	-/-	-/-	GCC/GCC
chr04	23674088	G	A	G/G	G/G	G/G	-/-	G/G	G/G	G/G	G/G	G/G	G/G	G/G	A/A	G/G	G/G	G/G	G/G	G/G	-/-	-/-	-/-	-/-	-/-	-/-	G/G	G/G	-/-	-/-	-/-	-/-	G/G	A/A	-/-	-/-	-/-	G/G	-/-	-/-	G/G	-/-	-/-	G/G	-/-	-/-	-/-	G/G
chr04	24270401	A	G	A/A	A/A	A/A	A/A	A/A	A/A	A/A	A/A	A/A	A/G	A/A	A/A	A/A	A/A	A/A	A/A	A/A	A/A	-/-	A/A	-/-	A/G	A/G	A/A	A/A	-/-	-/-	-/-	A/A	A/A	A/A	-/-	A/A	A/A	A/A	-/-	-/-	A/A	-/-	A/A	A/G	A/A	-/-	A/A	-/-
chr04	24270606	T	C	T/T	T/T	T/T	-/-	T/T	T/T	-/-	-/-	-/-	T/C	-/-	T/T	T/T	T/T	T/T	T/T	T/T	-/-	-/-	-/-	-/-	-/-	T/C	T/T	T/T	T/T	-/-	-/-	-/-	-/-	T/T	-/-	T/T	T/T	-/-	-/-	-/-	-/-	-/-	T/T	T/C	T/T	-/-	-/-	T/T
chr04	25118273	G	A	G/G	G/G	G/G	G/G	G/G	G/G	G/G	G/G	G/G	G/G	G/G	A/A	G/G	G/G	G/G	G/G	G/G	-/-	-/-	-/-	-/-	-/-	G/G	G/G	G/G	-/-	-/-	-/-	-/-	G/G	A/A	-/-	G/G	G/G	G/G	-/-	-/-	-/-	-/-	G/G	-/-	G/G	-/-	G/G	G/G
chr04	25310266	C	T	C/C	C/C	C/C	C/C	C/C	C/C	C/C	-/-	C/C	C/C	C/C	T/T	C/C	C/C	C/C	C/C	C/C	-/-	-/-	-/-	-/-	-/-	C/C	C/C	C/C	C/C	-/-	-/-	-/-	-/-	T/T	-/-	C/C	C/C	C/C	-/-	-/-	-/-	-/-	C/C	-/-	C/C	-/-	C/C	-/-
chr04	25707454	G	A	G/G	G/G	G/G	G/G	G/G	G/G	G/G	-/-	G/G	-/-	-/-	A/A	G/G	G/G	G/G	G/G	G/G	-/-	-/-	-/-	-/-	-/-	G/A	G/G	-/-	G/G	-/-	-/-	G/A	G/G	A/A	-/-	G/G	-/-	G/A	G/A	-/-	-/-	-/-	G/G	G/G	-/-	-/-	-/-	-/-
chr04	26675330	C	T	C/C	-/-	C/C	C/C	C/C	-/-	C/C	C/C	-/-	-/-	-/-	C/C	C/C	C/C	C/C	C/C	-/-	-/-	C/C	-/-	C/C	-/-	C/C	-/-	C/C	C/C	-/-	C/C	C/C	C/C	C/C	C/C	C/C	-/-	C/T	-/-	-/-	-/-	-/-	-/-	-/-	C/C	-/-	C/C	C/C
chr04	26681959	C	T	C/C	C/C	C/C	C/C	C/C	C/C	C/C	C/C	C/C	C/C	C/C	C/C	C/C	C/C	C/C	C/C	C/C	-/-	-/-	C/C	C/C	-/-	-/-	C/C	C/C	C/C	-/-	C/C	-/-	C/C	C/C	C/C	-/-	-/-	C/T	-/-	C/C	C/C	-/-	C/C	C/C	-/-	-/-	C/C	C/C
chr04	26682418	G	A	G/G	G/G	G/G	G/G	G/G	G/G	G/G	G/G	G/G	G/G	G/G	G/G	G/G	G/G	G/G	G/G	G/G	G/G	-/-	G/G	-/-	G/G	G/G	G/G	G/G	-/-	-/-	-/-	G/G	G/G	G/G	G/A	G/G	G/G	G/G	-/-	G/G	-/-	-/-	G/G	G/G	G/G	-/-	G/G	G/G
chr04	26686552	T	C	T/T	T/T	T/T	T/T	T/T	T/T	T/T	T/T	T/T	T/T	T/T	T/T	T/T	T/T	T/T	T/T	T/T	-/-	-/-	T/T	-/-	T/T	T/T	T/T	T/T	-/-	T/T	T/T	-/-	T/T	T/T	T/C	T/T	T/T	T/C	-/-	T/T	-/-	-/-	T/T	-/-	-/-	-/-	T/T	T/T
chr04	26687805	A	G	A/A	A/A	A/A	A/A	A/A	A/A	A/A	A/A	A/A	A/A	A/A	A/A	A/A	A/A	A/A	A/A	A/A	A/A	-/-	-/-	-/-	-/-	A/A	A/A	A/A	A/A	A/A	-/-	-/-	A/A	A/A	-/-	-/-	A/A	A/G	-/-	-/-	-/-	A/A	A/A	A/A	A/A	-/-	A/A	-/-
chr04	26687828	C	T	C/C	C/C	C/C	C/C	C/C	C/C	C/C	C/C	-/-	C/C	C/C	C/C	C/C	C/C	C/C	C/C	C/C	C/C	-/-	-/-	-/-	-/-	C/C	C/C	-/-	C/C	-/-	-/-	-/-	C/C	C/C	C/C	C/C	C/C	C/T	-/-	-/-	-/-	C/C	C/C	C/C	C/C	-/-	C/C	C/C
chr04	26712130	A	C	A/A	A/A	A/A	A/A	-/-	A/A	A/A	A/A	-/-	A/A	A/A	A/A	A/A	A/A	A/A	A/A	A/A	-/-	-/-	-/-	-/-	A/A	A/A	A/A	A/A	A/A	-/-	A/A	-/-	A/A	A/A	-/-	A/A	A/A	A/C	-/-	-/-	-/-	-/-	A/A	-/-	A/A	A/A	A/A	-/-
chr04	26712133	C	T	C/C	C/C	C/C	C/C	-/-	C/C	C/C	C/C	-/-	C/C	C/C	C/C	C/C	C/C	C/C	C/C	C/C	-/-	-/-	-/-	-/-	C/C	C/C	C/C	C/C	C/C	-/-	C/C	-/-	C/C	C/C	-/-	C/C	C/C	C/T	-/-	-/-	-/-	-/-	C/C	-/-	C/C	C/C	C/C	-/-
chr04	27689793	G	A	G/G	G/G	G/G	G/G	G/G	G/G	-/-	G/G	-/-	G/G	G/G	G/G	G/G	G/G	G/G	G/G	G/G	G/G	-/-	-/-	-/-	G/G	G/G	G/G	G/G	G/G	-/-	-/-	G/A	G/G	G/G	G/G	-/-	-/-	G/A	G/G	-/-	-/-	G/G	G/G	G/G	G/G	-/-	G/A	G/G
chr04	28024478	C	G	C/C	C/C	C/C	C/C	C/G	C/C	C/C	C/C	C/C	C/C	-/-	C/G	C/C	C/C	C/C	C/C	C/C	-/-	-/-	-/-	-/-	-/-	C/G	C/C	-/-	-/-	-/-	-/-	-/-	C/C	C/C	C/G	C/C	C/C	C/C	-/-	C/C	-/-	-/-	C/C	C/C	C/C	-/-	C/G	-/-
chr04	28309951	T	C	C/C	C/C	C/C	C/C	C/C	C/C	C/C	C/C	C/C	C/C	C/C	C/C	C/C	C/C	C/C	C/C	C/C	C/C	-/-	C/C	T/T	-/-	C/C	C/C	C/C	C/C	-/-	C/C	C/C	C/C	C/C	C/C	C/C	T/T	C/C	-/-	C/C	-/-	C/C	C/C	C/C	T/T	C/C	C/C	-/-
chr04	28759469	A	G	A/A	A/A	A/A	A/A	A/A	A/A	A/A	A/A	A/A	A/A	A/A	A/A	A/A	A/A	A/A	A/A	A/A	A/A	-/-	-/-	-/-	A/A	-/-	A/A	A/A	A/A	-/-	A/A	-/-	A/A	A/A	A/A	A/A	A/A	-/-	-/-	A/A	-/-	-/-	A/A	A/A	A/A	-/-	G/G	A/A
chr04	29018267	G	A	G/G	G/G	G/G	G/G	G/G	G/G	G/G	G/G	G/G	G/G	G/G	G/G	G/G	G/G	G/G	G/G	G/G	-/-	-/-	G/G	G/G	G/G	G/G	G/G	G/G	G/G	-/-	-/-	-/-	G/G	G/G	-/-	G/G	G/G	G/G	-/-	G/G	G/G	G/G	G/G	G/G	-/-	-/-	G/A	G/G
chr04	29018436	C	T	-/-	-/-	C/C	C/C	C/C	C/C	C/C	C/C	-/-	-/-	-/-	C/C	C/C	C/C	C/C	-/-	C/C	C/C	C/C	-/-	-/-	-/-	C/C	C/C	C/C	C/C	-/-	-/-	-/-	C/C	C/C	-/-	C/C	-/-	-/-	-/-	-/-	-/-	C/C	C/C	-/-	C/C	-/-	C/T	C/C
chr04	29171605	T	C	T/T	T/T	T/T	T/T	T/T	T/T	T/T	T/T	T/T	T/T	T/T	C/C	T/T	T/T	T/T	T/T	T/T	-/-	-/-	-/-	T/T	-/-	T/T	T/T	T/T	T/T	-/-	T/T	-/-	T/T	T/T	T/T	T/T	T/T	T/T	-/-	-/-	T/T	T/T	-/-	T/T	T/T	T/T	T/T	T/T
chr04	29489178	C	T	T/T	T/T	T/T	T/T	T/T	T/T	T/T	T/T	-/-	T/T	T/T	C/C	T/T	T/T	T/T	T/T	T/T	-/-	-/-	-/-	-/-	-/-	T/T	T/T	T/T	T/T	-/-	-/-	T/T	T/T	T/T	-/-	T/T	-/-	-/-	-/-	-/-	-/-	-/-	T/T	T/T	-/-	-/-	T/T	-/-
chr04	29527226	G	A	G/G	G/G	G/G	G/G	G/G	G/G	G/G	G/G	-/-	G/G	G/G	G/A	G/G	G/G	G/G	G/G	G/G	G/G	-/-	G/G	G/G	G/G	G/A	G/G	-/-	G/G	G/G	G/G	-/-	G/G	G/G	G/A	G/G	G/G	G/G	G/G	G/G	G/G	G/G	-/-	-/-	G/G	G/A	G/A	G/G
chr04	30117451	CGG	CG	CGG/CGG	CGG/CGG	CGG/CGG	CGG/CGG	-/-	CGG/CGG	CGG/CGG	CGG/CGG	CGG/CGG	CGG/CGG	CGG/CGG	CG/CG	CGG/CGG	CGG/CGG	CGG/CGG	CGG/CGG	CGG/CGG	CGG/CGG	-/-	-/-	-/-	-/-	CGG/CGG	CGG/CGG	CGG/CGG	CGG/CGG	CGG/CGG	CGG/CGG	-/-	CGG/CGG	CGG/CGG	-/-	CGG/CGG	CGG/CGG	CGG/CGG	-/-	-/-	-/-	-/-	CGG/CGG	CGG/CGG	CGG/CGG	CGG/CGG	CGG/CGG	-/-
chr04	30118283	C	T	C/C	C/C	C/C	C/C	C/C	C/C	C/C	C/C	C/C	C/C	C/C	T/T	C/C	C/C	C/C	C/C	C/C	C/C	C/C	C/C	C/C	C/C	C/C	C/C	C/C	C/C	C/C	C/C	C/C	C/C	C/C	C/C	C/C	C/C	C/C	-/-	C/C	C/C	C/C	C/C	C/C	C/C	-/-	C/C	C/C
chr04	30527337	T	C	T/T	T/T	T/T	T/T	T/T	T/T	T/T	T/T	T/T	T/T	T/T	C/C	T/T	T/T	T/T	T/T	T/T	-/-	-/-	-/-	-/-	T/T	T/T	T/T	T/T	T/T	-/-	-/-	T/T	T/T	T/T	T/T	T/T	T/T	-/-	-/-	T/T	T/T	-/-	T/T	T/T	T/T	-/-	T/T	-/-
chr04	30672611	C	T	C/C	C/C	C/C	C/C	C/C	C/C	C/C	C/C	C/C	C/C	C/C	T/T	C/C	C/C	C/C	C/C	C/C	C/C	-/-	C/C	-/-	C/C	C/C	C/C	C/C	C/C	-/-	C/C	C/C	C/C	C/C	C/C	C/C	C/C	C/C	-/-	C/C	-/-	C/C	C/C	C/C	C/C	-/-	C/C	C/C
chr04	30707655	A	G	A/A	A/A	A/A	A/A	A/A	A/A	A/A	A/A	A/A	A/A	-/-	A/A	A/A	A/A	A/A	A/A	A/A	A/A	A/A	A/A	-/-	-/-	-/-	A/A	A/A	A/A	A/A	-/-	-/-	-/-	A/G	A/A	A/A	A/A	A/A	-/-	-/-	A/A	-/-	A/A	A/A	A/A	-/-	A/A	A/A
chr04	30828302	A	C	A/A	A/A	A/A	A/A	A/A	A/A	A/A	A/A	-/-	A/A	A/A	C/C	A/A	A/A	A/A	A/A	A/A	-/-	-/-	-/-	-/-	-/-	A/A	A/A	A/A	A/A	-/-	-/-	A/A	A/A	A/A	A/A	A/A	A/A	A/A	A/A	A/A	-/-	A/A	A/A	A/A	-/-	-/-	A/A	A/A
chr04	30839713	G	A	G/G	G/G	G/G	G/G	-/-	G/G	G/G	G/G	-/-	-/-	-/-	G/A	G/G	G/G	G/G	G/G	G/G	-/-	G/G	-/-	-/-	-/-	G/G	G/G	G/G	-/-	-/-	G/G	-/-	G/G	G/G	G/G	G/G	G/G	-/-	-/-	-/-	-/-	G/G	-/-	-/-	G/G	-/-	G/G	G/G
chr04	31063639	C	T	C/C	C/C	C/C	C/C	C/C	C/C	C/C	C/C	C/C	C/C	C/C	T/T	C/C	C/C	C/C	C/C	C/C	C/C	C/C	C/C	-/-	C/C	C/C	C/C	C/C	C/C	-/-	C/C	C/C	C/C	C/C	C/C	C/C	C/C	C/C	C/C	C/C	C/C	-/-	C/C	C/C	C/C	C/C	C/C	C/C
chr04	31268459	GA	G	GA/GA	GA/GA	GA/GA	GA/GA	GA/GA	GA/GA	GA/GA	GA/GA	-/-	GA/GA	GA/GA	G/G	GA/GA	GA/GA	GA/GA	GA/GA	-/-	-/-	-/-	-/-	GA/GA	-/-	-/-	GA/GA	GA/GA	-/-	-/-	-/-	GA/GA	GA/GA	-/-	GA/GA	GA/GA	GA/GA	-/-	-/-	-/-	-/-	-/-	-/-	-/-	-/-	-/-	GA/GA	GA/GA
chr04	31310170	G	A	A/A	-/-	A/A	-/-	A/A	A/A	-/-	A/A	A/A	A/A	-/-	A/A	A/A	A/A	A/A	-/-	A/A	A/A	-/-	-/-	-/-	-/-	A/A	A/A	A/A	A/A	A/A	A/A	-/-	A/A	G/G	-/-	A/A	-/-	G/G	-/-	-/-	-/-	-/-	A/A	-/-	-/-	-/-	A/A	A/A
chr04	31329111	T	A	T/T	T/T	T/T	T/T	T/T	T/T	T/T	T/T	T/T	T/T	T/T	T/T	T/T	T/T	T/T	T/T	T/T	T/T	-/-	T/A	T/T	-/-	T/T	T/T	T/T	T/T	-/-	T/T	T/T	T/T	A/A	-/-	T/T	T/T	A/A	-/-	T/T	T/T	T/T	T/T	T/T	T/T	-/-	T/T	T/T
chr04	31334690	A	C	A/A	-/-	A/A	A/A	A/A	A/A	-/-	A/A	-/-	-/-	A/A	C/C	A/A	A/A	A/A	A/A	A/A	A/A	-/-	-/-	-/-	-/-	A/A	A/A	A/A	-/-	-/-	A/A	-/-	A/A	-/-	-/-	A/A	A/A	-/-	-/-	-/-	A/A	-/-	A/A	-/-	-/-	-/-	A/A	A/A
chr04	31481685	A	G	A/A	A/A	A/A	A/A	A/A	A/A	A/A	A/A	A/A	A/A	A/A	G/G	A/A	A/A	A/A	A/A	A/A	A/A	-/-	A/A	-/-	-/-	A/A	A/A	A/A	A/A	-/-	A/A	A/A	A/A	A/A	A/A	A/A	A/A	A/A	-/-	A/A	A/A	-/-	A/A	A/A	A/A	-/-	A/A	A/A
chr04	31494548	A	G	A/A	A/A	A/A	A/A	A/A	A/A	A/A	A/A	-/-	A/A	-/-	G/G	A/A	A/A	A/A	A/A	A/A	-/-	-/-	-/-	-/-	A/A	A/A	A/A	A/A	A/A	A/A	-/-	-/-	A/A	A/A	-/-	A/A	A/A	A/A	-/-	-/-	A/A	A/A	A/A	A/A	-/-	-/-	A/A	A/A
chr04	31707826	C	A	C/C	C/C	C/C	-/-	-/-	C/C	-/-	C/C	C/C	C/C	-/-	C/A	C/C	C/C	C/C	C/C	C/C	C/C	-/-	C/C	-/-	-/-	C/C	C/C	-/-	-/-	-/-	-/-	-/-	C/C	C/C	C/C	-/-	-/-	C/C	-/-	C/C	-/-	-/-	C/C	C/C	C/C	-/-	C/C	C/C
chr04	31731567	A	G	A/A	-/-	A/A	A/A	-/-	A/A	A/A	A/A	-/-	A/A	-/-	A/A	A/A	A/A	A/A	A/A	A/A	A/A	-/-	-/-	-/-	-/-	-/-	A/A	-/-	A/A	-/-	-/-	-/-	A/A	A/G	-/-	A/A	-/-	-/-	-/-	-/-	-/-	A/A	A/A	A/A	A/A	-/-	-/-	A/A
chr04	31833339	A	G	A/A	A/A	A/A	A/A	A/A	A/A	A/A	A/A	-/-	A/A	A/A	G/G	A/A	A/A	A/A	-/-	A/A	A/A	-/-	A/A	-/-	A/A	A/A	A/A	A/A	A/A	-/-	A/A	-/-	A/A	A/A	A/A	A/A	A/A	A/A	-/-	-/-	-/-	-/-	A/A	-/-	A/A	-/-	-/-	-/-
chr04	31876087	A	C	A/A	A/A	A/A	A/A	A/A	A/A	A/A	A/A	A/A	A/A	A/A	C/C	A/A	A/A	A/A	A/A	A/A	A/A	-/-	-/-	A/A	A/A	A/A	A/A	A/A	A/A	A/A	A/A	A/A	A/A	-/-	A/A	A/A	A/A	-/-	-/-	A/A	A/A	-/-	A/A	A/A	A/A	-/-	A/A	A/A
chr04	32007808	C	T	C/C	C/C	C/C	C/C	C/C	C/C	C/C	C/C	C/C	C/C	C/C	C/C	C/C	C/C	C/C	C/C	C/C	C/C	-/-	C/T	-/-	C/C	C/C	C/C	C/C	C/C	C/C	C/C	C/C	C/C	T/T	C/C	C/C	C/C	-/-	-/-	C/C	C/C	-/-	C/C	C/C	C/C	C/T	C/C	C/C
chr04	32010327	A	G	A/A	A/A	A/A	A/A	A/A	A/A	-/-	A/A	A/A	-/-	A/A	A/A	A/A	A/A	A/A	A/A	A/A	-/-	A/A	-/-	A/A	-/-	A/A	A/A	A/A	A/A	A/A	A/A	A/A	A/A	G/G	A/A	-/-	A/A	-/-	-/-	-/-	-/-	-/-	-/-	-/-	A/A	-/-	-/-	A/A
chr04	32077318	C	A	C/C	C/C	C/C	C/C	C/C	C/C	C/C	C/C	C/C	C/C	C/C	C/C	C/C	C/C	C/C	C/C	C/C	C/C	-/-	C/C	C/C	C/C	C/C	C/A	C/C	C/A	C/C	C/C	C/C	C/A	C/A	C/C	C/C	-/-	C/C	C/C	C/C	C/A	C/C	C/A	C/C	C/C	C/C	C/C	C/C
chr04	32202133	T	A	T/T	T/T	T/T	T/T	T/T	T/T	T/T	T/T	T/T	T/T	T/T	A/A	T/T	T/T	T/T	T/T	T/T	T/T	T/T	T/T	T/T	-/-	T/T	T/T	T/T	T/T	T/T	T/T	T/T	T/T	T/T	T/T	T/T	T/T	T/T	T/T	T/T	T/T	T/T	T/T	T/T	T/T	-/-	T/T	T/T
chr04	32376680	G	A	G/G	G/G	G/G	G/G	G/G	G/G	G/G	G/G	-/-	G/G	-/-	G/A	G/A	G/G	G/G	G/G	G/G	-/-	-/-	G/A	-/-	G/G	G/G	G/G	-/-	G/A	-/-	-/-	G/A	-/-	G/A	G/A	G/A	G/A	-/-	-/-	-/-	G/A	-/-	G/A	G/A	G/A	-/-	G/A	-/-
chr04	32385197	G	A	G/G	G/G	G/G	G/G	G/G	G/G	G/G	G/G	-/-	G/G	G/G	-/-	G/G	G/G	G/G	G/G	G/G	G/G	G/G	-/-	-/-	-/-	-/-	G/G	G/G	G/G	G/G	G/G	-/-	G/G	G/A	-/-	G/G	G/G	-/-	-/-	G/G	G/G	G/G	G/G	G/G	G/G	-/-	-/-	G/G
chr04	32447510	A	G	A/A	A/A	A/A	A/A	A/A	A/A	A/A	A/A	A/A	A/A	A/A	G/G	A/A	A/A	A/A	A/A	A/A	-/-	-/-	A/A	A/A	-/-	A/A	A/A	A/A	A/A	-/-	-/-	-/-	A/A	A/A	-/-	A/A	A/A	A/A	-/-	A/A	-/-	-/-	A/A	-/-	A/A	-/-	A/A	-/-
chr04	32615923	A	G	A/A	A/A	A/A	A/A	A/A	A/A	A/A	A/A	A/A	A/A	A/A	G/G	A/A	A/A	A/A	A/A	A/A	-/-	-/-	-/-	A/A	-/-	A/A	A/A	A/A	A/A	-/-	-/-	-/-	-/-	A/A	-/-	-/-	A/A	A/A	-/-	A/A	-/-	A/A	A/A	A/A	A/A	-/-	A/A	A/A
chr04	32656177	T	C	T/T	T/T	T/T	T/T	T/T	T/T	T/T	T/T	T/T	T/T	-/-	C/C	T/T	T/T	T/T	T/T	T/T	T/T	T/T	T/T	-/-	T/T	T/T	T/T	T/T	T/T	-/-	T/T	T/T	T/T	T/T	-/-	-/-	T/T	T/T	T/T	T/T	T/T	-/-	T/T	T/T	T/T	T/T	T/T	T/T
chr04	32705733	C	T	T/T	C/T	T/T	-/-	T/T	T/T	T/T	T/T	T/T	T/T	C/T	T/T	T/T	T/T	T/T	T/T	-/-	T/T	T/T	T/T	T/T	T/T	T/T	T/T	T/T	T/T	C/T	T/T	T/T	-/-	T/T	-/-	-/-	C/T	T/T	T/T	-/-	C/T	-/-	T/T	T/T	T/T	-/-	C/T	-/-
chr04	32767649	G	A	G/G	G/G	G/G	G/G	G/G	G/G	G/G	G/G	G/G	G/G	G/G	A/A	G/G	G/G	G/G	G/G	G/G	G/G	-/-	-/-	-/-	G/G	A/A	G/G	G/G	G/G	-/-	G/G	G/G	G/G	A/A	G/G	G/G	G/G	G/G	A/A	G/G	G/G	G/G	G/G	G/G	G/G	-/-	G/G	G/G
chr04	32768046	T	C	T/T	T/T	T/T	T/T	T/T	T/T	T/T	T/T	T/T	-/-	-/-	-/-	T/T	T/T	-/-	-/-	T/T	-/-	-/-	-/-	-/-	T/T	-/-	-/-	T/T	T/T	-/-	-/-	-/-	T/T	C/C	-/-	T/T	T/T	T/T	-/-	-/-	T/T	T/T	T/T	T/T	T/T	-/-	-/-	T/T
chr04	32924464	G	A	G/G	G/G	G/G	-/-	G/G	G/G	-/-	G/G	-/-	-/-	G/G	A/A	G/G	G/G	-/-	G/G	G/G	G/G	G/G	-/-	-/-	-/-	A/A	G/G	G/G	G/G	-/-	-/-	-/-	-/-	-/-	G/G	-/-	-/-	-/-	-/-	-/-	G/G	-/-	G/G	G/G	-/-	-/-	-/-	G/G
chr04	32936330	A	T	A/A	A/A	A/A	A/A	A/A	A/A	-/-	A/A	A/A	A/A	-/-	-/-	A/A	A/A	A/A	-/-	A/A	-/-	-/-	-/-	-/-	A/A	-/-	A/A	A/A	A/A	-/-	A/A	-/-	A/A	T/T	-/-	A/A	-/-	-/-	-/-	-/-	A/A	-/-	A/A	A/A	A/A	A/T	A/A	A/A
chr04	33133700	G	A	G/G	G/G	G/G	G/G	G/G	G/G	G/G	G/G	G/G	G/G	G/G	A/A	G/G	G/G	G/G	G/G	G/G	-/-	-/-	G/G	-/-	-/-	G/G	G/G	-/-	G/G	-/-	G/G	G/G	G/G	G/G	G/G	G/G	G/G	G/G	-/-	-/-	-/-	-/-	G/G	-/-	G/G	-/-	G/G	-/-
chr04	33140218	A	T	A/A	A/A	A/A	A/A	A/A	A/A	A/A	A/A	A/A	-/-	A/A	T/T	A/A	A/A	A/A	-/-	A/A	-/-	-/-	-/-	A/A	-/-	-/-	A/A	A/A	A/A	-/-	A/A	-/-	A/A	A/A	-/-	A/A	A/A	A/A	-/-	-/-	-/-	-/-	A/A	A/A	A/A	-/-	A/A	-/-
chr04	33175475	CTAT	CTATAT	CTAT/CTAT	CTAT/CTAT	CTAT/CTAT	CTAT/CTAT	CTAT/CTAT	CTAT/CTAT	CTAT/CTAT	CTAT/CTAT	CTAT/CTAT	CTAT/CTAT	-/-	CTATAT/CTATAT	CTAT/CTAT	CTAT/CTAT	CTAT/CTAT	-/-	CTAT/CTAT	CTAT/CTAT	-/-	-/-	-/-	-/-	CTAT/CTAT	CTAT/CTAT	CTAT/CTAT	CTAT/CTAT	CTAT/CTAT	CTAT/CTAT	-/-	CTAT/CTAT	CTAT/CTAT	-/-	CTAT/CTAT	CTAT/CTAT	CTAT/CTAT	-/-	CTAT/CTAT	-/-	-/-	CTAT/CTAT	-/-	CTAT/CTAT	-/-	CTAT/CTAT	CTAT/CTAT
chr04	33175647	A	C	A/A	A/A	A/A	A/A	A/A	A/A	A/A	A/A	A/A	A/A	A/A	C/C	A/A	A/A	A/A	A/A	A/A	-/-	-/-	-/-	-/-	A/A	A/A	A/A	A/A	A/A	-/-	-/-	A/A	A/A	A/A	A/A	A/A	A/A	A/A	-/-	A/A	A/A	-/-	-/-	-/-	A/A	-/-	A/A	A/A
chr04	33233884	T	C	T/T	T/T	T/T	T/T	T/T	T/T	T/T	T/T	T/T	-/-	-/-	C/C	T/T	T/T	T/T	T/T	T/T	-/-	-/-	-/-	-/-	T/T	-/-	T/T	T/T	T/T	-/-	-/-	-/-	T/T	T/T	-/-	T/T	T/T	T/T	-/-	-/-	-/-	-/-	T/T	-/-	-/-	-/-	-/-	-/-
chr04	33237868	T	C	T/T	T/T	T/T	T/T	T/T	T/T	T/T	T/T	-/-	T/T	T/T	T/C	T/T	T/T	T/T	T/T	T/T	-/-	-/-	-/-	-/-	-/-	T/T	-/-	-/-	T/T	-/-	-/-	T/T	T/T	T/T	-/-	T/T	T/T	T/T	-/-	-/-	-/-	-/-	T/T	-/-	T/T	-/-	T/T	T/T
chr04	33415795	G	A	G/G	G/G	G/G	G/G	G/G	G/G	G/G	G/G	-/-	-/-	G/G	A/A	G/G	G/G	G/G	-/-	G/G	-/-	-/-	-/-	-/-	-/-	G/G	G/G	-/-	-/-	-/-	-/-	-/-	G/G	-/-	-/-	G/G	G/G	G/G	-/-	-/-	G/G	G/G	G/G	G/G	-/-	-/-	-/-	G/G
chr04	33509793	C	A	C/C	C/C	C/C	C/C	C/C	C/C	C/C	C/C	C/C	C/C	C/C	A/A	C/C	C/C	C/C	-/-	C/C	C/C	-/-	-/-	C/C	C/C	C/C	C/C	C/C	C/C	C/C	C/C	C/C	C/C	A/A	-/-	C/C	-/-	C/C	-/-	C/C	-/-	C/C	C/C	C/C	C/C	-/-	A/A	C/C
chr04	33518008	C	T	C/C	C/C	C/C	C/C	C/C	C/C	C/C	C/C	-/-	C/C	-/-	T/T	C/C	C/C	C/C	C/C	C/C	-/-	-/-	-/-	-/-	-/-	C/C	C/C	C/C	C/C	-/-	-/-	-/-	C/C	T/T	-/-	C/C	C/C	C/C	-/-	C/C	C/C	-/-	C/C	-/-	-/-	-/-	-/-	-/-
chr04	33653556	C	G	C/C	C/C	C/C	C/C	-/-	C/C	C/C	C/C	-/-	C/C	-/-	C/C	C/C	C/C	C/C	C/C	C/C	-/-	-/-	-/-	-/-	-/-	-/-	C/C	C/C	C/C	-/-	-/-	-/-	C/C	G/G	C/C	C/C	C/C	C/C	-/-	C/C	C/C	-/-	C/C	C/C	C/C	-/-	G/G	C/C
chr04	33692950	G	A	G/G	-/-	G/G	G/G	G/G	G/G	G/G	G/G	-/-	G/G	G/G	G/G	G/G	G/G	G/G	G/G	-/-	-/-	-/-	-/-	-/-	-/-	G/G	G/G	G/G	-/-	-/-	G/G	-/-	G/G	-/-	-/-	G/G	G/G	G/G	-/-	-/-	-/-	-/-	G/G	-/-	G/G	-/-	G/A	-/-
chr04	33692961	G	A	G/G	G/G	G/G	G/G	G/G	G/G	G/G	G/G	-/-	G/G	G/G	G/G	G/G	G/G	G/G	G/G	-/-	-/-	-/-	-/-	-/-	-/-	G/G	G/G	G/G	-/-	-/-	G/G	-/-	G/G	-/-	-/-	G/G	G/G	G/G	-/-	-/-	-/-	-/-	G/G	-/-	G/G	-/-	G/A	-/-
chr04	33821161	C	T	C/C	C/C	C/C	C/C	C/C	C/C	C/C	C/C	C/C	C/C	C/C	T/T	C/C	C/C	C/C	C/C	C/C	C/C	-/-	-/-	-/-	-/-	T/T	C/C	C/C	C/C	C/C	-/-	C/C	C/C	T/T	C/C	C/C	C/C	T/T	-/-	C/C	C/C	C/C	C/C	C/C	C/C	-/-	T/T	C/C
chr04	34139705	AGG	AG	AGG/AGG	AGG/AGG	AGG/AGG	AGG/AGG	AGG/AGG	AGG/AGG	AGG/AGG	AGG/AGG	-/-	AGG/AGG	-/-	AG/AG	AGG/AGG	AGG/AGG	AGG/AGG	AGG/AGG	AGG/AGG	AGG/AGG	-/-	-/-	-/-	-/-	-/-	AGG/AGG	AGG/AGG	AGG/AGG	-/-	-/-	-/-	AGG/AGG	AGG/AGG	-/-	-/-	AGG/AGG	-/-	-/-	-/-	AGG/AGG	-/-	AGG/AGG	AGG/AGG	-/-	-/-	-/-	AGG/AGG
chr04	34139726	T	C	T/T	T/T	T/T	T/T	T/T	T/T	T/T	T/T	-/-	T/T	-/-	C/C	T/T	T/T	T/T	T/T	T/T	T/T	-/-	-/-	-/-	-/-	-/-	T/T	T/T	T/T	-/-	-/-	-/-	T/T	T/T	-/-	-/-	T/T	-/-	-/-	-/-	T/T	-/-	T/T	T/T	-/-	-/-	-/-	T/T
chr04	34145208	C	A	C/C	C/C	C/C	C/C	C/C	C/C	C/C	C/C	C/C	C/C	C/C	A/A	C/C	C/C	C/C	-/-	C/C	-/-	-/-	C/C	C/C	-/-	C/C	C/C	C/C	C/C	C/C	C/C	C/C	C/C	C/C	-/-	C/C	C/C	C/C	-/-	C/C	-/-	-/-	C/C	-/-	-/-	-/-	C/C	C/C
chr04	34180659	C	T	C/C	C/C	C/C	C/C	C/C	C/C	C/C	C/C	C/C	C/C	C/C	T/T	C/C	-/-	C/C	-/-	C/C	-/-	-/-	-/-	-/-	-/-	C/C	C/C	C/C	-/-	-/-	C/C	-/-	-/-	C/C	C/C	C/C	C/C	C/C	-/-	-/-	C/C	-/-	C/C	-/-	C/C	-/-	C/C	C/C
chr04	34240816	C	T	C/C	C/C	C/C	C/C	-/-	C/C	C/C	C/C	-/-	C/C	C/C	T/T	C/C	C/C	C/C	C/C	C/C	C/C	-/-	C/C	C/C	C/C	C/C	C/C	C/C	C/C	C/C	-/-	-/-	C/C	C/C	C/C	C/C	C/C	-/-	-/-	-/-	C/C	C/C	-/-	C/C	C/C	-/-	C/C	C/C
chr04	34255460	T	C	T/T	T/T	T/T	-/-	-/-	T/T	-/-	T/T	T/T	T/T	-/-	C/C	T/T	T/T	T/T	-/-	T/T	T/T	T/T	-/-	-/-	T/T	-/-	T/T	T/T	T/T	T/T	-/-	T/T	T/T	T/T	T/T	-/-	-/-	T/T	-/-	T/T	-/-	T/T	T/T	T/T	T/T	-/-	T/T	T/T
chr04	34329995	T	C	T/T	T/T	T/T	T/T	T/T	T/T	T/T	T/T	-/-	T/T	-/-	C/C	T/T	T/T	T/T	T/T	T/T	T/T	T/T	T/T	-/-	T/T	T/T	T/T	T/T	T/T	T/T	T/T	T/T	T/T	T/T	T/T	T/T	T/T	T/T	-/-	-/-	T/T	-/-	T/T	T/T	-/-	-/-	T/T	T/T
chr04	34330009	T	A	T/T	T/T	T/T	T/T	T/T	T/T	T/T	T/T	-/-	T/T	-/-	A/A	T/T	T/T	T/T	T/T	T/T	T/T	T/T	T/T	-/-	T/T	T/T	T/T	T/T	T/T	T/T	T/T	T/T	T/T	T/T	T/T	T/T	T/T	T/T	-/-	-/-	T/T	-/-	T/T	T/T	-/-	-/-	T/T	T/T
chr04	34360419	G	A	G/G	G/G	G/G	G/G	G/G	G/G	G/G	G/G	G/G	G/G	-/-	A/A	G/G	G/G	G/G	G/G	G/G	-/-	-/-	-/-	-/-	-/-	G/G	G/G	-/-	G/G	-/-	G/G	-/-	G/G	G/G	-/-	G/G	G/G	-/-	-/-	-/-	-/-	-/-	G/G	-/-	-/-	-/-	-/-	G/G
chr04	34389205	T	C	T/T	T/T	T/T	T/T	T/T	T/T	T/T	T/T	T/T	T/T	T/T	C/C	T/T	T/T	T/T	T/T	T/T	T/T	-/-	T/T	-/-	T/T	T/T	-/-	T/T	T/T	-/-	T/T	T/T	T/T	T/T	T/T	T/T	T/T	T/T	-/-	T/T	T/T	-/-	T/T	T/T	T/T	T/T	T/T	T/T
chr04	34393798	G	A	G/G	G/G	G/G	G/G	G/G	G/G	G/G	G/G	G/G	G/G	-/-	A/A	G/G	G/G	G/G	G/G	G/G	-/-	-/-	G/G	-/-	G/G	-/-	G/G	G/G	G/G	-/-	-/-	G/G	G/G	G/G	G/G	G/G	G/G	G/G	-/-	G/G	-/-	-/-	G/G	G/G	G/G	-/-	G/G	G/G
chr04	34455096	A	G	A/A	A/A	A/A	A/A	-/-	A/A	A/A	A/A	-/-	A/A	-/-	G/G	A/A	-/-	A/A	-/-	A/A	-/-	A/A	-/-	A/A	-/-	A/A	A/A	-/-	-/-	A/A	A/A	-/-	A/A	A/A	A/A	A/A	-/-	A/A	-/-	-/-	-/-	-/-	-/-	A/A	A/A	-/-	-/-	A/A
chr04	34465813	T	C	T/T	T/T	-/-	T/T	T/T	T/T	T/T	T/T	T/T	T/T	T/T	C/C	T/T	-/-	T/T	-/-	-/-	T/T	-/-	-/-	-/-	-/-	T/T	T/T	T/T	T/T	-/-	T/T	-/-	T/T	T/T	T/T	-/-	-/-	-/-	-/-	-/-	-/-	-/-	T/T	-/-	T/T	-/-	T/T	-/-
chr04	34618965	G	A	G/G	G/G	G/G	G/G	G/G	G/G	G/G	G/G	-/-	G/G	G/G	A/A	-/-	G/G	G/G	G/G	G/G	G/G	-/-	-/-	-/-	-/-	G/G	G/G	G/G	-/-	G/G	-/-	-/-	G/G	G/G	G/G	G/G	G/G	G/G	-/-	-/-	G/G	-/-	G/G	G/G	-/-	-/-	G/G	G/G
chr04	34623882	A	G	A/A	A/A	A/A	A/A	A/A	A/A	A/A	A/A	-/-	-/-	-/-	A/G	A/A	A/A	A/A	A/A	A/A	-/-	-/-	A/A	A/A	-/-	A/A	A/A	-/-	-/-	-/-	-/-	-/-	A/A	A/A	-/-	A/A	A/A	A/A	-/-	A/A	-/-	-/-	A/A	A/A	-/-	-/-	-/-	A/A
chr04	34642087	A	G	A/A	A/A	A/A	A/A	A/A	A/A	A/A	A/A	A/A	A/A	-/-	G/G	A/A	A/A	A/A	A/A	A/A	A/A	-/-	A/A	-/-	-/-	A/A	A/A	A/A	A/A	A/A	A/A	-/-	A/A	A/A	A/A	A/A	A/A	A/A	-/-	-/-	A/A	-/-	A/A	A/A	A/A	A/A	A/A	A/A
chr04	34642114	C	T	C/C	C/C	C/C	C/C	C/C	C/C	C/C	C/C	C/C	C/C	-/-	T/T	C/C	C/C	C/C	C/C	C/C	C/C	-/-	C/C	-/-	-/-	C/C	C/C	C/C	C/C	C/C	C/C	-/-	C/C	C/C	C/C	C/C	-/-	C/C	-/-	-/-	C/C	-/-	C/C	C/C	C/C	C/C	C/C	C/C
chr04	34707964	G	A	G/G	G/G	G/G	G/G	-/-	G/G	G/G	G/G	G/G	G/G	G/G	A/A	G/G	G/G	G/G	G/G	G/G	-/-	-/-	G/G	-/-	-/-	G/G	G/G	G/G	G/G	-/-	G/G	-/-	-/-	G/G	G/G	G/G	G/G	G/G	-/-	G/G	G/G	G/G	G/G	G/G	G/G	G/G	G/G	-/-
chr04	34779214	C	T	C/C	C/C	C/C	C/C	C/C	C/C	C/C	C/C	-/-	C/C	C/C	T/T	C/C	C/C	C/C	C/C	C/C	-/-	C/C	-/-	-/-	C/C	C/C	C/C	C/C	-/-	-/-	C/C	-/-	C/C	C/C	C/C	C/C	C/C	C/C	-/-	C/C	-/-	-/-	C/C	C/C	C/C	-/-	C/C	C/C
chr04	34854391	T	C	T/T	T/T	T/T	T/T	T/T	T/T	T/T	T/T	-/-	T/T	T/T	C/C	T/T	T/T	T/T	T/T	T/T	T/T	-/-	-/-	-/-	-/-	T/T	T/T	T/T	T/T	-/-	-/-	-/-	T/T	T/T	-/-	T/T	-/-	T/T	-/-	-/-	-/-	-/-	T/T	T/T	T/T	-/-	T/T	T/T
chr04	34884813	G	A	G/G	G/G	G/G	G/G	G/G	G/G	G/G	G/G	G/G	G/G	G/G	A/A	G/G	G/G	G/G	G/G	G/G	G/G	G/G	-/-	-/-	G/G	G/G	G/G	G/G	G/G	-/-	G/G	-/-	G/G	G/G	G/G	G/G	G/G	G/G	-/-	G/G	G/G	G/G	G/G	G/G	-/-	-/-	G/G	G/G
chr04	34902473	T	C	T/T	T/T	T/T	T/T	T/T	T/T	T/T	T/T	T/T	T/T	T/T	C/C	T/T	T/T	T/T	T/T	T/T	T/T	-/-	-/-	T/T	T/T	T/T	T/T	T/T	T/T	T/T	T/T	-/-	T/T	T/T	T/T	T/T	T/T	T/T	-/-	T/T	T/T	T/T	T/T	T/T	T/T	T/T	T/T	T/T
chr04	34924558	T	C	T/T	T/T	T/T	-/-	T/T	T/T	T/T	T/T	-/-	T/T	T/T	C/C	T/T	T/T	T/T	T/T	T/T	-/-	-/-	-/-	-/-	-/-	T/T	T/T	T/T	T/T	-/-	-/-	-/-	-/-	T/T	-/-	T/T	-/-	T/T	-/-	T/T	T/T	T/T	T/T	-/-	T/T	-/-	T/T	-/-
chr05	7610	G	A	G/G	G/G	G/A	G/A	G/G	G/A	G/A	G/A	G/A	G/A	-/-	G/G	-/-	-/-	G/A	-/-	G/A	G/A	G/A	G/G	-/-	-/-	G/G	G/A	G/A	G/A	G/A	G/G	G/G	G/A	G/G	-/-	G/A	-/-	G/G	G/G	-/-	-/-	-/-	G/A	G/A	-/-	-/-	G/G	G/A
chr05	27531	G	A	G/G	G/G	G/G	G/G	G/G	G/G	G/G	G/G	G/G	G/G	G/G	G/G	G/G	G/G	G/G	G/G	G/G	G/G	G/G	-/-	G/G	G/G	G/G	G/G	G/G	G/G	-/-	G/G	-/-	G/G	G/G	G/G	G/G	G/G	A/A	-/-	G/G	G/G	-/-	G/G	G/G	G/G	-/-	G/G	G/G
chr05	27539	G	A	G/G	G/G	G/G	G/G	G/G	G/G	G/G	G/G	G/G	G/G	G/G	G/G	G/G	G/G	G/G	G/G	G/G	G/G	G/G	-/-	G/G	G/G	G/G	G/G	G/G	G/G	-/-	G/G	-/-	G/G	G/G	G/G	G/G	G/G	A/A	-/-	G/G	G/G	-/-	G/G	G/G	G/G	-/-	G/G	G/G
chr05	27823	A	G	A/A	-/-	A/G	A/G	-/-	A/G	-/-	A/G	A/G	A/G	-/-	-/-	-/-	A/G	A/G	-/-	A/G	A/G	A/G	-/-	A/G	-/-	-/-	-/-	A/G	-/-	-/-	A/G	-/-	A/G	-/-	-/-	-/-	-/-	A/G	-/-	A/G	A/G	A/G	A/G	-/-	-/-	A/G	-/-	A/G
chr05	131654	G	A	G/G	G/A	G/A	G/A	G/A	G/A	G/A	G/A	G/A	G/A	G/A	G/A	G/A	G/A	G/A	G/A	G/A	G/A	-/-	-/-	G/A	G/A	G/A	G/A	G/A	G/A	-/-	-/-	-/-	G/A	G/A	G/A	G/A	-/-	-/-	-/-	-/-	-/-	-/-	-/-	G/A	G/A	-/-	G/A	G/A
chr05	284420	A	G	A/A	A/A	A/A	A/A	A/A	A/A	A/A	A/A	A/A	A/A	A/A	A/A	A/A	A/A	A/A	A/A	A/A	A/A	A/A	-/-	A/A	A/A	A/A	A/A	A/A	A/A	-/-	A/A	A/A	A/A	A/A	A/A	A/A	A/A	G/G	A/A	A/A	A/A	A/A	A/A	A/A	A/A	-/-	A/A	A/A
chr05	284428	G	A	G/G	G/G	G/G	G/G	G/G	G/G	G/G	G/G	G/G	G/G	G/G	G/G	G/G	G/G	G/G	G/G	G/G	G/G	G/G	-/-	-/-	G/G	G/G	G/G	G/G	G/G	-/-	G/G	G/G	G/G	G/G	G/G	G/G	G/G	A/A	G/G	G/G	G/G	G/G	G/G	G/G	G/G	-/-	G/G	G/G
chr05	500137	T	C	T/C	T/C	T/C	T/C	T/C	T/C	T/C	T/C	T/C	T/C	T/C	T/T	T/C	T/C	T/C	T/C	T/C	T/C	-/-	-/-	-/-	-/-	T/T	T/C	T/C	T/C	T/C	T/C	T/T	T/C	T/T	T/T	C/C	T/C	T/T	-/-	T/C	-/-	-/-	T/C	T/C	T/C	-/-	T/T	T/C
chr05	501847	C	G	C/C	-/-	C/C	C/C	C/C	C/C	C/C	-/-	C/C	C/C	C/C	C/C	C/C	C/C	C/C	-/-	C/C	-/-	C/C	-/-	-/-	-/-	C/C	C/C	-/-	C/C	C/C	-/-	-/-	-/-	C/C	C/G	-/-	-/-	C/C	-/-	-/-	C/C	C/C	C/C	C/C	C/C	-/-	C/C	C/C
chr05	501885	T	A	T/A	-/-	T/A	T/A	T/A	-/-	T/A	-/-	T/A	-/-	-/-	T/A	T/A	-/-	T/A	T/A	T/A	-/-	T/A	-/-	-/-	-/-	T/A	T/A	-/-	T/A	T/A	-/-	-/-	-/-	T/T	T/A	-/-	-/-	-/-	-/-	-/-	-/-	T/A	T/A	T/A	T/A	-/-	T/A	T/A
chr05	771173	G	A	G/G	G/G	G/G	G/G	-/-	G/G	G/G	G/G	G/G	G/G	G/G	G/G	G/G	G/G	G/G	G/G	G/G	-/-	-/-	G/G	-/-	G/G	G/G	G/G	G/G	G/G	G/G	-/-	-/-	G/G	G/G	G/G	-/-	G/G	A/A	-/-	-/-	-/-	-/-	G/G	G/G	G/G	-/-	G/G	G/G
chr05	771187	C	A	C/C	C/C	C/C	C/C	C/C	C/C	C/C	C/C	C/C	C/C	C/C	C/C	C/C	C/C	C/C	C/C	C/C	-/-	-/-	C/C	-/-	C/C	C/C	C/C	C/C	-/-	C/C	-/-	-/-	C/C	C/C	C/C	C/C	A/A	C/C	-/-	-/-	-/-	-/-	C/C	C/C	-/-	-/-	C/C	C/C
chr05	851615	C	A	C/C	C/C	C/C	C/C	C/C	C/C	C/C	C/C	-/-	C/C	-/-	A/A	C/C	C/C	C/C	C/C	C/C	-/-	-/-	-/-	-/-	-/-	-/-	C/C	C/C	C/C	-/-	C/C	-/-	-/-	A/A	-/-	C/C	C/C	C/C	-/-	-/-	-/-	-/-	-/-	-/-	-/-	-/-	-/-	C/C
chr05	976374	C	T	C/C	C/C	C/C	C/C	-/-	-/-	-/-	C/C	-/-	C/C	-/-	C/C	C/C	C/C	-/-	-/-	C/C	-/-	-/-	-/-	C/C	-/-	C/C	C/C	-/-	-/-	-/-	-/-	-/-	C/C	-/-	C/C	C/C	C/C	C/T	-/-	-/-	-/-	-/-	C/C	C/C	C/C	C/C	C/C	C/C
chr05	1204203	C	T	C/C	C/C	C/C	C/C	C/C	C/C	C/C	C/C	C/C	C/C	C/C	C/C	C/C	C/C	C/C	C/C	C/C	C/C	-/-	C/C	-/-	C/C	C/C	C/C	C/C	C/C	-/-	C/C	C/C	C/C	C/C	-/-	C/C	C/C	T/T	-/-	C/C	C/C	C/C	C/C	C/C	C/C	-/-	C/C	C/C
chr05	1382351	T	A	T/T	T/T	T/T	T/T	T/T	T/T	T/T	T/T	T/T	T/T	T/T	T/T	T/T	T/T	T/T	T/T	T/T	T/T	-/-	T/T	-/-	T/T	T/T	T/T	T/T	T/A	T/T	-/-	T/T	T/T	T/T	T/T	T/T	-/-	T/T	T/T	T/T	T/T	T/T	T/T	T/T	T/A	T/T	T/T	T/T
chr05	1382360	G	A	G/G	G/G	G/G	G/G	G/G	G/G	G/G	G/G	G/G	G/A	G/G	G/G	G/G	G/G	G/G	G/G	G/G	G/A	-/-	G/G	-/-	G/A	G/G	G/G	G/A	G/G	G/G	-/-	G/G	G/G	G/G	G/G	G/G	G/G	G/G	G/G	-/-	G/G	-/-	-/-	G/G	G/G	G/G	G/G	G/G
chr05	1382383	C	T	C/C	C/C	C/C	C/C	C/C	C/C	C/C	C/C	C/C	C/C	C/C	C/C	C/C	C/C	C/C	C/C	C/C	C/C	-/-	C/C	-/-	C/C	C/C	C/C	C/C	C/C	C/C	-/-	C/C	C/C	C/C	C/T	C/C	C/C	C/C	C/C	C/C	C/C	C/C	C/C	C/C	C/C	C/C	C/C	C/C
chr05	1413890	T	C	T/T	T/T	T/T	T/T	T/T	T/T	T/T	T/T	T/T	T/T	-/-	T/C	T/T	T/T	T/T	T/T	T/T	T/T	-/-	-/-	-/-	-/-	T/C	T/T	-/-	T/T	-/-	-/-	-/-	T/T	T/C	-/-	-/-	T/T	T/C	-/-	-/-	-/-	-/-	-/-	T/T	T/T	-/-	T/C	-/-
chr05	1487803	C	T	-/-	-/-	C/C	T/T	-/-	T/T	T/T	C/C	T/T	T/T	T/T	T/T	T/T	T/T	T/T	T/T	T/T	-/-	T/T	-/-	-/-	-/-	T/T	T/T	T/T	C/T	-/-	-/-	-/-	T/T	T/T	T/T	-/-	-/-	T/T	-/-	T/T	T/T	-/-	T/T	-/-	-/-	-/-	-/-	T/T
chr05	1510970	C	T	C/C	C/C	C/C	C/C	C/C	C/C	C/C	C/C	C/C	C/C	C/C	C/C	C/C	C/C	C/C	C/C	C/C	C/C	-/-	C/C	C/C	C/C	C/C	C/C	C/C	C/C	-/-	C/C	C/C	C/C	C/C	-/-	C/C	C/C	T/T	C/C	C/C	-/-	C/C	C/C	C/C	C/C	-/-	C/C	-/-
chr05	1708704	A	C	A/A	A/A	A/A	A/A	A/A	A/A	A/A	A/A	-/-	A/A	-/-	A/A	A/A	A/A	A/A	A/A	A/A	A/A	-/-	-/-	-/-	-/-	A/A	A/A	A/A	A/A	A/A	A/A	A/A	A/A	A/A	A/A	A/A	-/-	-/-	-/-	-/-	-/-	-/-	-/-	-/-	A/A	A/C	A/A	A/A
chr05	1809433	A	G	A/A	A/A	A/A	A/A	A/A	A/A	A/A	A/A	A/A	A/A	-/-	-/-	A/A	A/A	A/A	A/A	A/A	A/A	-/-	-/-	A/A	A/A	-/-	A/A	A/A	A/A	-/-	A/A	-/-	A/A	-/-	-/-	A/A	A/A	G/G	-/-	A/A	A/A	A/A	A/A	A/A	A/A	-/-	-/-	A/A
chr05	1828745	G	C	G/G	G/G	G/G	G/G	G/G	G/G	G/G	G/G	-/-	G/G	G/G	G/G	G/G	G/G	G/G	G/G	G/G	G/G	-/-	G/G	-/-	-/-	G/G	G/G	G/G	G/G	-/-	G/G	G/G	G/G	G/G	G/G	G/G	G/G	C/C	G/G	G/G	G/G	-/-	G/G	-/-	G/G	-/-	G/G	G/G
chr05	2057344	T	C	T/T	T/T	T/T	T/T	T/T	T/T	T/T	T/T	T/T	T/T	T/T	T/T	T/T	T/T	T/T	T/T	T/T	T/T	-/-	-/-	-/-	-/-	T/T	T/T	T/T	-/-	-/-	T/T	T/T	T/T	T/T	-/-	T/T	T/T	C/C	-/-	T/T	-/-	T/T	T/T	-/-	T/T	-/-	T/T	T/T
chr05	2057366	A	G	A/A	A/A	A/A	A/A	A/A	A/A	A/A	A/A	A/A	A/A	A/A	A/A	A/A	A/A	A/A	A/A	A/A	A/A	-/-	-/-	-/-	-/-	A/A	A/A	A/A	-/-	-/-	A/A	A/A	A/A	A/A	-/-	A/A	A/A	G/G	-/-	A/A	-/-	A/A	A/A	-/-	A/A	-/-	A/A	A/A
chr05	2057372	C	A	C/C	C/C	C/C	C/C	C/C	C/C	C/C	C/C	C/C	C/C	C/C	C/C	C/C	C/C	C/C	C/C	C/C	C/C	-/-	-/-	-/-	-/-	C/C	C/C	C/C	C/C	-/-	C/C	C/C	C/C	C/C	-/-	C/C	C/C	A/A	-/-	C/C	-/-	C/C	C/C	-/-	C/C	-/-	C/C	C/C
chr05	2399537	C	A	C/C	C/C	C/C	C/C	A/A	C/C	C/C	C/C	C/C	C/C	C/C	A/A	C/C	C/C	C/C	-/-	C/C	-/-	-/-	-/-	-/-	-/-	-/-	-/-	-/-	C/C	-/-	-/-	-/-	C/C	C/C	-/-	-/-	C/C	C/C	-/-	C/C	C/C	-/-	C/C	-/-	C/C	-/-	-/-	C/C
chr05	2598864	C	A	C/C	C/C	C/C	C/C	C/C	C/C	C/C	C/C	C/C	C/C	C/C	C/C	C/C	C/C	C/C	C/C	C/C	C/C	-/-	C/C	C/C	C/C	C/C	C/C	C/C	C/C	-/-	C/C	C/C	C/C	C/C	-/-	C/C	-/-	A/A	-/-	C/C	C/C	C/C	C/C	C/C	C/C	-/-	C/C	C/C
chr05	2599050	A	G	A/A	A/A	A/A	A/A	G/G	A/A	A/A	A/A	A/A	A/A	A/A	G/G	A/A	A/A	A/A	A/A	A/A	A/A	-/-	A/A	A/A	-/-	G/G	A/A	A/A	A/A	-/-	A/A	-/-	A/A	A/A	G/G	A/A	A/A	G/G	-/-	A/A	-/-	-/-	A/A	A/A	A/A	-/-	G/G	A/A
chr05	2685842	C	T	C/C	C/C	C/T	C/T	C/C	C/T	C/C	C/T	C/T	C/T	-/-	C/C	C/C	C/T	C/T	-/-	C/T	C/T	C/T	C/C	C/T	C/T	-/-	C/C	C/T	-/-	C/T	C/T	C/T	C/T	C/C	-/-	C/C	-/-	C/C	-/-	C/T	C/T	C/T	C/T	-/-	-/-	-/-	-/-	C/T
chr05	2685847	G	A	G/G	G/G	G/A	G/A	G/G	G/A	G/G	G/A	G/A	G/A	-/-	G/G	G/G	G/A	G/A	-/-	G/A	G/A	G/A	G/G	G/A	G/A	-/-	G/G	G/A	-/-	G/A	G/A	-/-	G/A	G/G	G/A	G/G	G/G	G/G	-/-	G/A	G/A	G/A	G/A	-/-	-/-	-/-	-/-	G/A
chr05	2736697	G	A	G/G	G/G	G/G	G/G	G/G	G/G	G/G	G/G	G/G	G/G	G/G	G/G	G/G	G/G	G/G	G/G	G/G	G/G	G/G	G/G	G/G	G/G	G/G	G/G	G/G	G/G	G/G	G/G	G/G	G/G	G/G	G/G	G/G	G/G	A/A	-/-	G/G	G/G	-/-	G/G	G/G	G/G	-/-	G/G	G/G
chr05	2740569	G	A	G/G	G/G	G/G	G/G	-/-	G/G	G/G	G/G	G/G	G/G	G/G	G/G	G/G	G/G	G/G	G/G	G/G	G/G	-/-	G/G	G/G	G/G	G/G	G/G	G/G	G/G	-/-	G/G	-/-	G/G	G/G	-/-	G/G	G/G	A/A	-/-	-/-	-/-	G/G	G/G	G/G	G/G	-/-	G/G	-/-
chr05	2965845	A	G	A/A	A/A	A/A	A/A	-/-	A/A	A/A	A/A	A/A	A/A	A/A	-/-	A/A	A/A	A/A	-/-	A/A	A/A	-/-	A/A	-/-	-/-	-/-	A/A	A/A	A/A	-/-	-/-	-/-	-/-	A/A	-/-	A/A	-/-	G/G	-/-	-/-	A/A	-/-	A/A	-/-	-/-	-/-	-/-	A/A
chr05	2991769	G	A	G/G	G/G	-/-	G/G	-/-	G/G	G/G	-/-	-/-	-/-	G/G	G/G	G/G	G/G	G/G	G/G	G/G	G/G	-/-	-/-	-/-	G/G	G/G	G/A	-/-	G/G	-/-	-/-	-/-	G/G	G/A	-/-	-/-	-/-	-/-	-/-	-/-	-/-	-/-	-/-	G/G	G/G	G/G	G/G	G/G
chr05	2991786	T	C	T/T	T/T	-/-	T/T	-/-	T/T	T/T	-/-	-/-	-/-	T/T	T/T	T/T	T/T	T/T	T/T	T/T	T/T	-/-	-/-	-/-	T/T	T/T	T/C	-/-	T/T	-/-	-/-	-/-	T/T	T/C	-/-	-/-	-/-	-/-	-/-	-/-	-/-	-/-	T/T	T/T	T/T	T/T	T/T	T/T
chr05	3084232	A	C	A/A	A/A	A/A	A/A	-/-	A/A	A/A	A/A	-/-	A/A	-/-	-/-	A/A	A/A	A/A	-/-	A/A	-/-	-/-	-/-	-/-	-/-	A/C	A/A	A/A	A/A	-/-	-/-	-/-	A/A	A/A	-/-	A/A	A/A	-/-	-/-	-/-	-/-	A/A	-/-	A/A	A/A	-/-	-/-	A/A
chr05	3128771	T	C	T/T	T/T	-/-	T/T	T/T	-/-	T/T	-/-	T/T	-/-	-/-	T/T	T/T	T/T	T/T	T/T	T/T	T/T	-/-	-/-	-/-	-/-	T/T	T/T	-/-	T/T	-/-	-/-	-/-	T/T	T/T	-/-	T/T	T/T	C/C	-/-	-/-	-/-	-/-	-/-	T/T	-/-	-/-	T/T	T/T
chr05	3411879	G	A	-/-	G/G	G/G	G/G	-/-	G/G	G/G	-/-	-/-	-/-	-/-	G/G	G/G	G/G	G/G	G/G	G/G	G/G	-/-	G/G	-/-	-/-	G/G	G/G	-/-	G/A	-/-	-/-	-/-	-/-	G/G	G/G	G/G	G/A	G/G	-/-	-/-	G/G	-/-	-/-	G/G	G/A	-/-	G/G	G/G
chr05	3419367	C	T	C/C	C/C	C/C	C/C	C/C	C/C	C/C	C/C	C/C	C/C	-/-	C/C	C/C	C/C	C/C	C/C	C/C	-/-	-/-	C/C	-/-	C/C	C/C	C/C	C/C	C/C	-/-	C/C	-/-	C/C	C/C	C/C	C/C	C/C	T/T	-/-	-/-	C/C	-/-	C/C	C/C	C/C	-/-	C/C	C/C
chr05	3753042	C	A	C/C	C/C	C/C	C/C	C/C	C/C	C/C	C/C	C/C	C/C	C/C	A/A	C/C	C/C	C/C	C/C	C/C	-/-	-/-	-/-	-/-	C/C	-/-	C/C	C/C	C/C	-/-	C/C	C/A	C/C	C/C	-/-	C/C	C/C	C/C	-/-	-/-	-/-	-/-	C/C	C/C	-/-	-/-	-/-	C/C
chr05	4297961	C	G	C/C	C/C	C/C	C/C	C/C	C/C	C/C	C/C	C/C	C/C	-/-	G/G	C/C	C/C	C/C	C/C	C/C	C/C	-/-	-/-	-/-	-/-	-/-	C/C	C/C	C/C	-/-	C/C	-/-	C/C	C/C	-/-	-/-	-/-	C/C	-/-	-/-	C/C	-/-	C/C	C/C	-/-	-/-	-/-	C/C
chr05	4298198	G	A	G/G	G/G	G/G	G/G	G/G	G/G	G/G	G/G	G/G	G/G	G/G	A/A	G/G	G/G	G/G	G/G	G/G	G/G	-/-	G/G	-/-	-/-	-/-	G/G	G/G	G/G	-/-	-/-	-/-	G/G	G/G	-/-	-/-	-/-	-/-	-/-	-/-	-/-	-/-	-/-	G/G	G/G	G/G	-/-	G/G
chr05	4300085	T	C	T/T	T/T	T/T	T/T	T/T	T/T	T/T	T/T	T/T	T/T	T/T	C/C	T/T	T/T	T/T	T/T	T/T	-/-	-/-	T/T	-/-	-/-	-/-	T/T	T/T	T/T	-/-	-/-	-/-	T/T	T/T	-/-	T/T	T/T	T/T	-/-	T/T	-/-	T/T	T/T	T/T	T/T	-/-	-/-	T/T
chr05	4318800	G	A	G/G	G/G	G/G	G/G	G/G	G/G	G/G	G/G	G/G	G/G	G/G	A/A	G/G	G/G	G/G	G/G	G/G	-/-	-/-	G/G	-/-	G/G	A/A	G/G	G/G	G/G	-/-	G/G	A/A	G/G	G/G	-/-	G/G	G/G	A/A	-/-	G/G	G/G	-/-	G/G	G/G	G/G	A/A	A/A	G/G
chr05	4459210	C	G	C/C	C/C	C/C	C/C	C/C	C/C	C/C	C/C	-/-	C/C	-/-	G/G	C/C	C/C	C/C	C/C	C/C	-/-	-/-	C/C	-/-	C/C	G/G	C/C	C/C	C/C	-/-	C/C	C/G	C/C	C/C	-/-	C/C	-/-	G/G	-/-	-/-	-/-	-/-	C/C	-/-	-/-	G/G	G/G	-/-
chr05	4573644	C	A	C/C	C/C	C/C	C/C	C/C	C/C	C/C	C/C	C/C	C/C	C/C	A/A	C/C	C/C	C/C	C/C	C/C	C/C	-/-	C/C	-/-	C/C	A/A	C/C	C/C	C/C	C/C	C/C	A/A	C/C	C/C	-/-	C/C	C/C	C/C	-/-	C/C	C/C	C/C	C/C	C/C	C/C	-/-	A/A	C/C
chr05	5032268	T	G	T/T	T/T	T/T	T/T	T/T	T/T	T/T	T/T	T/T	T/T	T/T	T/T	T/T	T/T	T/T	T/T	T/T	T/T	T/T	T/T	-/-	T/T	T/T	T/T	T/T	T/T	-/-	T/T	T/T	T/T	T/T	T/T	T/T	T/T	G/G	T/T	T/T	T/T	T/T	T/T	T/T	T/T	-/-	T/T	T/T
chr05	5292505	G	A	G/A	-/-	A/A	A/A	-/-	A/A	G/A	A/A	A/A	A/A	-/-	A/A	A/A	A/A	G/A	G/A	A/A	A/A	A/A	A/A	-/-	A/A	A/A	A/A	A/A	-/-	A/A	A/A	-/-	A/A	A/A	A/A	G/A	G/A	A/A	-/-	A/A	-/-	A/A	A/A	A/A	G/A	-/-	A/A	A/A
chr05	5292511	C	CG	C/CG	C/CG	C/CG	C/CG	-/-	C/CG	C/CG	C/CG	-/-	C/CG	C/CG	C/CG	C/CG	-/-	C/CG	-/-	C/CG	-/-	C/CG	C/CG	-/-	C/CG	-/-	C/CG	C/CG	C/CG	-/-	C/CG	-/-	C/C	C/CG	C/CG	C/CG	C/CG	C/CG	C/CG	-/-	C/CG	C/CG	C/C	C/C	C/CG	-/-	-/-	C/C
chr05	5645365	G	T	G/T	-/-	G/T	G/T	G/T	-/-	G/T	G/T	-/-	G/T	-/-	G/T	G/T	G/T	G/T	-/-	G/T	-/-	-/-	-/-	-/-	-/-	G/G	-/-	G/T	G/T	-/-	-/-	-/-	G/T	G/T	G/T	G/T	-/-	G/T	-/-	G/T	-/-	-/-	G/T	G/T	-/-	G/T	-/-	-/-
chr05	5645377	C	T	C/C	C/C	C/C	C/C	C/C	C/C	C/C	C/C	-/-	C/C	C/C	C/C	C/C	C/C	C/C	C/C	C/C	-/-	-/-	-/-	C/C	-/-	C/C	-/-	C/C	C/C	C/C	C/C	-/-	C/C	C/C	C/C	C/C	C/C	C/T	-/-	C/C	-/-	-/-	C/C	C/C	C/C	C/T	C/C	-/-
chr05	5753635	T	A	T/T	T/T	A/A	A/A	-/-	A/A	T/T	A/A	-/-	A/A	T/T	A/A	A/A	A/A	T/T	-/-	A/A	-/-	-/-	-/-	-/-	-/-	A/A	A/A	A/A	-/-	-/-	-/-	-/-	A/A	A/A	-/-	T/T	T/T	-/-	-/-	A/A	-/-	-/-	A/A	-/-	T/T	-/-	-/-	A/A
chr05	5812287	C	T	C/C	C/C	C/C	C/C	-/-	C/C	C/C	C/C	C/C	C/C	C/C	C/C	C/C	C/C	C/C	C/C	C/C	-/-	-/-	-/-	C/C	-/-	C/C	C/C	C/C	-/-	-/-	C/C	-/-	C/C	C/C	-/-	C/C	-/-	C/T	-/-	-/-	-/-	-/-	C/C	-/-	C/C	-/-	-/-	C/C
chr05	5940682	ATTTTT	ATTTTTT	ATTTTT/ATTTTT	-/-	ATTTTTT/ATTTTTT	ATTTTTT/ATTTTTT	ATTTTT/ATTTTT	ATTTTTT/ATTTTTT	ATTTTT/ATTTTT	ATTTTTT/ATTTTTT	-/-	ATTTTTT/ATTTTTT	-/-	ATTTTTT/ATTTTTT	ATTTTTT/ATTTTTT	ATTTTTT/ATTTTTT	ATTTTT/ATTTTT	-/-	ATTTTTT/ATTTTTT	-/-	-/-	-/-	-/-	-/-	ATTTTTT/ATTTTTT	ATTTTTT/ATTTTTT	ATTTTTT/ATTTTTT	ATTTTT/ATTTTT	-/-	-/-	-/-	ATTTTTT/ATTTTTT	ATTTTTT/ATTTTTT	-/-	ATTTTT/ATTTTT	ATTTTT/ATTTTT	ATTTTTT/ATTTTTT	-/-	-/-	-/-	-/-	ATTTTTT/ATTTTTT	ATTTTTT/ATTTTTT	-/-	-/-	-/-	-/-
chr05	5979362	T	C	T/T	T/T	C/C	C/C	T/T	C/C	T/T	C/C	C/C	-/-	-/-	C/C	C/C	C/C	T/T	-/-	C/C	-/-	-/-	-/-	-/-	-/-	C/C	C/C	C/C	-/-	-/-	-/-	C/C	C/C	C/C	-/-	T/T	-/-	C/C	-/-	-/-	C/C	-/-	C/C	-/-	-/-	-/-	C/C	-/-
chr05	6065439	G	A	G/G	-/-	G/G	G/G	-/-	G/G	G/G	G/G	-/-	-/-	-/-	G/G	G/G	-/-	G/G	G/G	G/G	-/-	G/G	G/G	-/-	G/A	-/-	-/-	G/G	-/-	G/G	-/-	-/-	-/-	G/G	G/G	G/G	-/-	G/G	-/-	-/-	-/-	-/-	G/G	G/A	G/G	-/-	-/-	G/G
chr05	6329576	T	C	T/T	T/T	C/C	C/C	T/T	C/C	T/T	C/C	-/-	-/-	-/-	C/C	C/C	C/C	T/T	-/-	C/C	C/C	-/-	-/-	-/-	-/-	C/C	C/C	C/C	-/-	-/-	-/-	-/-	C/C	C/C	-/-	T/T	T/T	C/C	-/-	-/-	-/-	-/-	C/C	-/-	-/-	-/-	C/C	C/C
chr05	6361463	A	G	A/A	A/A	A/A	A/A	-/-	A/A	-/-	A/A	-/-	-/-	-/-	-/-	A/G	-/-	A/A	-/-	A/A	A/A	-/-	-/-	A/A	-/-	A/A	A/A	-/-	A/G	-/-	-/-	-/-	-/-	A/A	A/A	-/-	-/-	-/-	-/-	A/A	A/A	A/A	A/A	A/A	A/A	-/-	-/-	A/A
chr05	6363056	G	A	-/-	-/-	A/A	A/A	-/-	A/A	-/-	A/A	A/A	A/A	-/-	A/A	G/A	A/A	-/-	-/-	A/A	A/A	-/-	A/A	-/-	A/A	A/A	A/A	A/A	G/G	A/A	-/-	A/A	A/A	A/A	A/A	-/-	-/-	G/A	A/A	A/A	A/A	A/A	A/A	A/A	-/-	G/A	A/A	A/A
chr05	6436254	C	T	C/C	C/C	C/C	C/C	C/C	C/C	C/C	C/C	C/C	C/C	C/C	T/T	C/C	C/C	C/C	C/C	C/C	-/-	-/-	-/-	-/-	-/-	-/-	C/C	C/C	C/C	-/-	C/C	C/C	C/C	C/C	-/-	C/C	-/-	C/C	-/-	C/C	-/-	-/-	C/C	C/C	C/C	C/C	C/C	C/C
chr05	6444275	G	A	G/G	-/-	G/G	G/G	G/G	G/G	G/G	G/G	-/-	-/-	-/-	A/A	G/G	G/G	G/G	-/-	G/G	G/G	-/-	-/-	-/-	-/-	-/-	G/G	G/G	G/G	-/-	G/G	-/-	G/G	-/-	-/-	G/G	G/G	G/G	-/-	G/G	-/-	-/-	G/G	-/-	G/G	-/-	G/G	G/G
chr05	6465335	G	A	G/G	G/G	G/G	G/G	G/G	G/G	G/G	G/G	-/-	G/G	G/G	A/A	G/G	G/G	G/G	G/G	G/G	G/G	-/-	G/G	-/-	G/G	A/A	G/G	G/G	G/G	-/-	G/G	G/G	G/G	G/G	-/-	G/G	-/-	G/G	G/G	G/G	-/-	G/G	G/G	G/G	G/G	G/G	G/G	G/G
chr05	6465538	C	T	C/C	C/C	C/C	C/C	C/C	C/C	C/C	C/C	C/C	C/C	C/C	T/T	C/C	C/C	C/C	C/C	C/C	C/C	-/-	C/C	-/-	C/C	T/T	C/C	C/C	C/C	-/-	C/C	C/C	C/C	C/C	-/-	C/C	C/C	C/C	C/C	C/C	C/C	C/C	C/C	-/-	C/C	-/-	C/C	C/C
chr05	6471872	G	A	G/G	G/G	G/G	G/G	G/G	G/G	G/G	-/-	G/G	G/G	-/-	A/A	G/G	G/G	G/G	G/G	G/G	-/-	-/-	-/-	-/-	G/G	-/-	G/G	G/G	-/-	-/-	-/-	-/-	G/G	G/G	-/-	G/G	-/-	-/-	-/-	-/-	-/-	-/-	G/G	G/G	G/G	-/-	-/-	G/G
chr05	6471882	T	C	T/T	T/T	T/T	T/T	T/T	T/T	T/T	-/-	T/T	T/T	-/-	C/C	T/T	T/T	T/T	T/T	T/T	-/-	-/-	-/-	-/-	T/T	-/-	T/T	T/T	-/-	-/-	-/-	-/-	T/T	T/T	-/-	T/T	T/T	-/-	-/-	-/-	-/-	-/-	T/T	T/T	T/T	-/-	-/-	T/T
chr05	6493979	C	T	C/C	C/C	C/C	C/C	-/-	C/C	-/-	C/C	-/-	C/C	C/C	T/T	C/C	C/C	C/C	-/-	-/-	-/-	-/-	-/-	C/C	-/-	-/-	C/C	C/C	-/-	-/-	-/-	C/C	C/C	C/C	-/-	C/C	C/C	-/-	-/-	-/-	-/-	-/-	C/C	C/C	-/-	-/-	C/C	C/C
chr05	6552514	G	A	G/G	G/G	G/G	G/G	G/G	G/G	G/G	G/G	G/G	G/G	-/-	A/A	G/G	G/G	G/G	-/-	G/G	-/-	-/-	-/-	-/-	G/G	-/-	-/-	-/-	-/-	-/-	-/-	G/G	G/G	G/G	-/-	-/-	G/G	G/G	-/-	-/-	-/-	-/-	G/G	G/G	G/G	-/-	G/G	G/G
chr05	6603405	G	A	G/G	G/G	G/G	G/G	G/G	G/G	G/G	G/G	G/G	G/G	G/G	A/A	G/G	-/-	G/G	G/G	G/G	-/-	-/-	G/G	-/-	G/G	-/-	-/-	-/-	G/G	-/-	-/-	-/-	G/G	G/G	-/-	G/G	G/G	G/G	G/G	-/-	G/G	-/-	G/G	G/G	G/G	-/-	G/G	-/-
chr05	6603618	G	A	G/G	G/G	G/G	G/G	G/G	G/G	G/G	G/G	G/G	G/G	G/G	A/A	G/G	G/G	G/G	G/G	G/G	-/-	-/-	G/G	-/-	-/-	A/A	-/-	-/-	G/G	-/-	-/-	-/-	-/-	G/G	-/-	G/G	-/-	G/G	G/G	G/G	G/G	-/-	G/G	G/G	G/G	-/-	G/G	G/G
chr05	6603895	T	C	T/T	T/T	T/T	T/T	T/T	T/T	T/T	T/T	-/-	T/T	T/T	C/C	T/T	T/T	T/T	T/T	T/T	-/-	-/-	-/-	T/T	-/-	C/C	-/-	-/-	T/T	-/-	-/-	-/-	-/-	T/T	-/-	T/T	T/T	T/T	T/T	T/T	-/-	-/-	T/T	-/-	T/T	-/-	T/T	T/T
chr05	6788960	C	T	C/C	C/C	C/C	C/C	C/C	C/C	C/C	C/C	C/C	C/C	C/C	T/T	C/C	C/C	C/C	C/C	C/C	C/C	-/-	C/C	C/C	C/C	-/-	C/C	C/C	C/C	-/-	C/C	C/C	C/C	C/C	-/-	C/C	C/C	C/C	-/-	C/C	C/C	C/C	C/C	C/C	C/C	-/-	C/C	C/C
chr05	6826060	A	C	A/A	A/A	A/A	A/A	A/A	A/A	A/A	A/A	A/A	A/A	A/A	A/A	A/A	A/A	A/A	A/A	A/A	A/A	-/-	-/-	-/-	-/-	A/A	A/A	A/A	A/A	-/-	-/-	-/-	A/A	A/A	A/C	A/A	A/A	A/A	-/-	-/-	-/-	-/-	A/A	A/A	A/A	-/-	A/A	-/-
chr05	7107484	G	A	G/G	G/G	G/G	G/G	-/-	G/G	G/G	G/G	-/-	-/-	-/-	-/-	G/G	G/G	G/G	G/G	G/G	-/-	G/A	-/-	-/-	-/-	-/-	G/A	-/-	G/G	-/-	-/-	-/-	G/G	-/-	-/-	G/G	G/G	-/-	-/-	G/G	G/G	-/-	G/G	G/G	G/G	-/-	-/-	-/-
chr05	7443416	C	A	C/C	C/C	C/A	C/A	-/-	C/A	C/C	C/A	C/A	C/A	-/-	C/C	C/C	C/A	C/A	-/-	C/A	C/A	C/A	C/C	C/A	-/-	C/C	C/C	C/A	C/C	-/-	C/A	C/C	C/A	C/C	C/A	C/C	C/C	C/C	-/-	-/-	-/-	C/A	C/A	C/C	-/-	-/-	C/C	C/A
chr05	7471000	T	C	T/T	T/T	T/T	T/C	T/T	T/C	T/C	T/T	T/C	T/C	T/C	T/T	T/C	T/C	T/T	T/T	T/C	T/C	T/C	-/-	-/-	T/C	-/-	T/C	T/C	-/-	T/C	-/-	-/-	T/C	T/T	-/-	-/-	T/T	-/-	T/C	-/-	T/C	-/-	T/C	-/-	-/-	-/-	T/T	-/-
chr05	7785190	T	C	T/T	T/T	T/T	T/T	T/T	T/T	T/T	T/T	T/T	T/T	T/T	T/T	T/T	T/T	T/T	T/T	T/T	T/T	-/-	T/T	T/T	T/T	T/T	T/T	T/T	T/T	T/T	T/T	T/T	T/T	T/T	T/C	T/T	T/T	T/T	-/-	T/T	T/T	-/-	T/T	T/T	T/T	-/-	T/T	T/T
chr05	7881844	C	T	T/T	C/C	C/C	C/C	-/-	C/C	-/-	C/C	C/C	C/C	-/-	C/C	C/C	C/C	T/T	-/-	C/C	C/C	-/-	-/-	-/-	-/-	C/C	C/C	C/C	-/-	C/C	-/-	-/-	C/C	C/C	C/C	-/-	-/-	C/C	-/-	-/-	C/C	-/-	-/-	C/C	-/-	-/-	C/C	C/C
chr05	8004008	T	C	C/C	T/T	T/T	T/T	T/T	T/T	C/C	T/T	T/T	T/T	C/C	T/T	T/T	T/T	C/C	C/C	T/T	-/-	-/-	-/-	-/-	-/-	T/T	T/T	T/T	C/C	-/-	-/-	T/T	T/T	T/T	-/-	C/C	C/C	-/-	-/-	-/-	T/T	-/-	T/T	T/T	-/-	-/-	-/-	T/T
chr05	8564336	C	T	C/C	C/C	C/C	-/-	C/C	C/C	C/C	-/-	C/C	-/-	-/-	C/C	C/C	C/C	C/C	C/C	C/C	C/C	-/-	-/-	-/-	-/-	C/C	C/C	C/C	C/C	-/-	C/C	-/-	C/C	C/T	C/C	C/C	-/-	-/-	-/-	-/-	C/C	C/C	C/C	C/C	-/-	-/-	C/C	C/C
chr05	8574121	G	A	G/G	-/-	G/G	G/G	-/-	G/G	-/-	G/G	-/-	G/G	G/G	-/-	G/G	G/G	G/G	-/-	G/G	G/G	-/-	-/-	-/-	G/G	-/-	-/-	G/G	-/-	G/G	G/G	G/A	G/G	G/A	G/A	G/G	G/G	-/-	-/-	G/G	-/-	G/G	-/-	-/-	-/-	-/-	-/-	G/G
[truncated: 2,630 more rows]
